# Supplementary material for: Genome-wide association studies of brain imaging phenotypes in UK Biobank
Source: Nature. 2018 Oct 10;562(7726):210–6. doi: 10.1038/s41586-018-0571-7 (PMC6786974; doi:10.1038/s41586-018-0571-7)
Supplement: Supplementary file 3 — This file contains Supplementary Figures S1-S22. [file 41586_2018_571_MOESM3_ESM.zip]

Archive with 22 entries (22 files):
- Figure-S7.pdf
- Figure-S8.pdf
- Figure-S9.pdf
- Figure-S10.pdf
- Figure-S11.pdf
- Figure-S12.pdf
- Figure-S13.pdf
- Figure-S14.pdf
- Figure-S15.pdf
- Figure-S16.pdf
- Figure-S17.pdf
- Figure-S18.pdf
- Figure-S19.pdf
- Figure-S20.pdf
- Figure-S21.pdf
- Figure-S22.pdf
- Figure-S1.pdf
- Figure-S2.pdf
- Figure-S3.pdf
- Figure-S4.pdf
- Figure-S5.pdf
- Figure-S6.pdf
