# Supplementary material for: Genome-wide association studies of brain imaging phenotypes in UK Biobank
Source: Nature. 2018 Oct 10;562(7726):210–6. doi: 10.1038/s41586-018-0571-7 (PMC6786974; doi:10.1038/s41586-018-0571-7)
Supplement: Supplementary file 4 — This file contains Supplementary Tables S1-S13. [file 41586_2018_571_MOESM4_ESM.zip]

Archive with 13 entries (13 files):
- SuppTable_8.xlsx
- SuppTable_9.xlsx
- SuppTable_10.xlsx
- SuppTable_11.xlsx
- SuppTable_12.pdf
- SuppTable_13.pdf
- SuppTable_1.pdf
- SuppTable_2.xlsx
- SuppTable_3.pdf
- SuppTable_4.pdf
- SuppTable_5.xlsx
- SuppTable_6.xlsx
- SuppTable_7.pdf
