# Supplementary material for: Genome-wide association studies of brain imaging phenotypes in UK Biobank
Source: Nature. 2018 Oct 10;562(7726):210–6. doi: 10.1038/s41586-018-0571-7 (PMC6786974; doi:10.1038/s41586-018-0571-7)
Supplement: Supplementary file 4 — This file contains Supplementary Tables S1-S13. [file 41586_2018_571_MOESM4_ESM.zip › SuppTable_8.xlsx]

## Sheet: Sheet1
Chr	Cluster	IDP group	Position (bp)	rsid	Ref allele	non-ref allele	maf	non-ref af	full model -log10 pval	max bgenie -log10 pval	IDP idx	flanking rsid	flanking position (bp)	flanking ref allele	flanking non-ref allele	flanking maf	flanking non-ref af	max. flanking -log10 pval	IDP idx of flanking SNP	Full model replication -log10 pval (N = 930)	Full model Replicated (N = 930)	Full model replication -log10 pval (N = 3,456)	Full model Replicated (N = 3,456)
1	1	dMRI_Probtrackx	36175438	rs114660311	G	C	0.012381	0.012381	7.583	2.0359	843	rs150698863	35958716	C	G	0.00218575	0.00218575	6.8742	679	NA	NA	NA	NA
1	2	Freesurfer_volume	47974123	rs61784835	C	T	0.36103	0.36103	16.79	8.5462	2669	rs61784835	47974123	C	T	0.36103	0.36103	8.5462	2669	2.65	TRUE	3.569	TRUE
1	2	Freesurfer_area	47974123	rs61784835	C	T	0.36103	0.36103	16.84	5.4543	2874	rs6658111	47980916	T	G	0.368788	0.368788	5.6792	2834	0.7069	FALSE	8.69	TRUE
1	2	dMRI_Probtrackx	47980916	rs6658111	T	G	0.368788	0.368788	11.82	5.1475	719	rs61784835	47974123	C	T	0.36103	0.36103	5.3438	719	0.9697	FALSE	18.41	TRUE
1	2	T1_FAST_ROIs	47980916	rs6658111	T	G	0.368788	0.368788	16.2	6.1802	97	rs6658111	47980916	T	G	0.368788	0.368788	6.1802	97	0.4116	FALSE	6.737	TRUE
1	2	dMRI_OD	47980916	rs6658111	T	G	0.368788	0.368788	9.383	3.6904	843	rs373371795	47923262	T	G	0.0111066	0.0111066	6.2918	567	0.6352	FALSE	5.117	TRUE
1	2	Freesurfer_thickness	47980916	rs6658111	T	G	0.368788	0.368788	8.252	3.9805	3098	rs138484309	47864633	C	T	0.00299098	0.00299098	5.4792	2999	NA	NA	5.685	TRUE
1	3	tfMRI	86022900	rs147134444	C	T	0.0110586	0.0110586	8.121	1.8195	183	rs1240761	85977090	T	C	0.0901968	0.0901968	4.6	190	NA	NA	0.5634	FALSE
1	4	dMRI_Probtrackx	101849174	rs139709691	C	T	0.0108809	0.0108809	7.901	2.529	869	rs28375066	101907599	C	T	0.000579113	0.000579113	5.6343	679	NA	NA	1.368	TRUE
1	5	dMRI_Probtrackx	109693604	rs112065617	C	T	0.0121886	0.0121886	9.058	3.3733	834	rs57607242	109837423	A	C	0.0778223	0.0778223	5.5334	837	0.8374	FALSE	0.6671	FALSE
1	6	T1_Subcortical_L_plus_R	180943529	rs1044595	C	T	0.402729	0.597271	8.006	5.5401	2648	rs11586493	180961245	G	A	0.404943	0.595057	5.7072	2648	NA	NA	1.565	TRUE
1	7	dMRI_OD	197321440	rs10922200	C	T	0.114085	0.114085	9.86	9.3133	565	rs2821110	197335178	A	T	0.114214	0.114214	9.6866	565	0.5547	FALSE	1.168	FALSE
1	8	Freesurfer_volume	200267903	rs147271377	C	T	0.0129112	0.0129112	9.496	3.0108	2696	rs188990386	200139518	A	G	0.0023077	0.0023077	5.6522	2714	0.2756	FALSE	NA	NA
1	9	Freesurfer_thickness	215139887	rs1452628	A	T	0.376988	0.376988	7.868	5.604	3004	rs11120456	215142401	A	C	0.446004	0.446004	6.2708	3029	NA	NA	1.646	TRUE
1	10	T1_FAST_ROIs	231897207	rs17749164	T	C	0.406324	0.406324	7.512	5.7134	144	rs17749164	231897207	T	C	0.406324	0.406324	5.7134	144	NA	NA	2.936	TRUE
2	11	dMRI_FA	27291661	rs7575465	G	A	0.448209	0.551791	8.445	2.4582	201	rs7560633	27342067	G	C	0.354014	0.354014	4.7513	201	NA	NA	5.662	TRUE
2	11	dMRI_OD	27291661	rs7575465	G	A	0.448209	0.551791	11.61	5.5168	553	rs7575465	27291661	G	A	0.448209	0.551791	5.5168	553	1.282	FALSE	2.471	TRUE
2	12	T1_FAST_ROIs	37051428	rs13002772	G	A	0.451305	0.548695	8.456	3.3743	133	rs78751845	37276392	C	T	0.0722703	0.0722703	5.9387	54	NA	NA	0.06752	FALSE
2	12	Freesurfer_area	37059557	rs13021775	C	G	0.479992	0.520008	8.735	3.9178	2877	rs62133068	37185131	T	C	0.362472	0.362472	5.5673	2877	0.5819	FALSE	4.001	TRUE
2	13	Freesurfer_volume	38942036	rs190559295	A	C	0.0111587	0.0111587	8.426	2.5666	2656	rs192058766	38701781	T	A	0.00379648	0.00379648	4.7194	2682	NA	NA	1.933	TRUE
2	14	rfMRI_ICA_Features	48288816	rs11891807	T	G	0.379892	0.379892	10.56	6.122	3143	rs6720027	48323919	C	T	0.39828	0.39828	7.0146	3143	0.003263	FALSE	3.025	TRUE
2	15	Freesurfer_area	60637656	rs10445937	G	A	0.426237	0.426237	8.008	5.2467	2781	rs551733839	60824866	T	C	0.000980174	0.000980174	5.6736	2810	NA	NA	2.225	TRUE
2	16	rfMRI_ICA_Features	114069021	rs1964463	A	G	0.245833	0.245833	11.35	11.853	3141	rs12615370	114068017	T	G	0.244598	0.244598	11.901	3141	1.736	TRUE	1.64	TRUE
2	16	rfMRI_25	114090412	rs1823125	A	G	0.217489	0.217489	12.95	13.963	882	rs60873293	114092549	G	T	0.217425	0.217425	14.006	882	0.1252	FALSE	2.58	TRUE
2	17	T2_star	190424842	rs11884632	G	C	0.262031	0.262031	18.56	11.525	172	rs6740926	190326498	C	T	0.0381948	0.0381948	13.246	172	2.339	TRUE	9.016	TRUE
2	17	T2_star_L_plus_R	190424842	rs11884632	G	C	0.262031	0.262031	21.62	12.604	2652	rs6740926	190326498	C	T	0.0381948	0.0381948	13.884	2652	1.118	FALSE	10.41	TRUE
2	18	dMRI_Probtrackx	215395603	rs186344210	A	T	0.0103041	0.0103041	9.589	2.1171	776	rs116779311	215456404	A	G	0.00468631	0.00468631	5.3201	863	0.1643	FALSE	1.468	TRUE
3	19	dMRI_MD	77356734	rs35750090	T	C	0.409966	0.409966	7.584	1.9458	672	rs11127588	77400005	G	T	0.408636	0.591364	4.9766	672	NA	NA	0.07284	FALSE
3	19	dMRI_L1	77356734	rs35750090	T	C	0.409966	0.409966	8.902	3.9748	378	rs11927638	77242101	G	A	0.000512312	0.000512312	5.0697	383	0.3393	FALSE	0.06763	FALSE
3	20	rfMRI_ICA_Features	89482234	rs67316928	T	C	0.390324	0.390324	19.95	21.992	3143	rs66499884	89659012	T	G	0.402676	0.402676	22.557	3143	0.9439	FALSE	5.241	TRUE
3	20	Freesurfer_thickness	89561048	rs66757381	C	T	0.40443	0.40443	9.589	2.958	3043	rs116062507	89720096	G	A	0.0085158	0.0085158	6.1683	2936	2.883	TRUE	0.5884	FALSE
3	21	T2_star	133466374	rs4428180	A	G	0.15219	0.15219	17.13	20.025	170	rs4428180	133466374	A	G	0.15219	0.15219	20.025	170	0.4734	FALSE	4.111	TRUE
3	21	T2_star_L_plus_R	133466374	rs4428180	A	G	0.15219	0.15219	19.22	21.652	2651	rs4428180	133466374	A	G	0.15219	0.15219	21.652	2651	1.213	FALSE	5.533	TRUE
3	22	T1_FAST_ROIs	147106319	rs2279829	C	T	0.221355	0.221355	8.272	4.9871	58	rs16859501	147200660	G	C	0.374721	0.374721	6.3509	58	NA	NA	4.571	TRUE
3	22	rfMRI_ICA_Features	147106319	rs2279829	C	T	0.221355	0.221355	10.74	11.079	3142	rs2279829	147106319	C	T	0.221355	0.221355	11.079	3142	1.404	TRUE	4.259	TRUE
3	22	Freesurfer_area	147106319	rs2279829	C	T	0.221355	0.221355	11.74	9.5516	2838	rs2279829	147106319	C	T	0.221355	0.221355	9.5516	2838	0.4975	FALSE	4.51	TRUE
3	23	dMRI_Probtrackx	150732371	rs145223214	A	G	0.0117543	0.0117543	7.831	1.9434	716	rs543028278	150556664	A	G	0.00179707	0.00179707	5.1325	765	NA	NA	2.11	TRUE
3	24	Freesurfer_volume	190629975	rs13070564	G	T	0.38928	0.38928	11.47	10.486	2674	rs1159212	190666734	T	G	0.384718	0.384718	10.664	2674	1.608	TRUE	6.862	TRUE
3	24	T1_FAST_ROIs	190678743	rs9842055	T	G	0.440242	0.440242	10.2	4.7298	77	rs187317712	190705763	C	T	0.00391521	0.00391521	5.0241	47	0.6885	FALSE	1.102	FALSE
4	25	T1_FAST_ROIs	4755109	rs58949007	C	G	0.289365	0.289365	12.26	6.8924	164	rs2172442	4762383	C	G	0.326196	0.326196	8.0282	141	0.02894	FALSE	0.8801	FALSE
4	26	Freesurfer_volume	8102209	rs140668949	C	G	0.0101279	0.0101279	7.937	2.0801	2670	rs190401825	8023941	G	A	0.010079	0.010079	5.7419	2673	NA	NA	NA	NA
4	26	Freesurfer_volume	8198095	rs554422024	C	T	0.0108667	0.0108667	8.05	2.7247	2675	rs190401825	8023941	G	A	0.010079	0.010079	5.7419	2673	NA	NA	1.48	TRUE
4	27	dMRI_FA	23724255	rs4697414	C	T	0.176722	0.823278	9.534	20.441	208	rs4697414	23724255	C	T	0.176722	0.823278	20.441	208	2.199	TRUE	3.844	TRUE
4	27	dMRI_L3	23724255	rs4697414	C	T	0.176722	0.823278	11.47	19.994	449	rs34221784	23724518	A	C	0.17612	0.82388	20.054	449	1.134	FALSE	2.303	TRUE
4	27	dMRI_L2	23724518	rs34221784	A	C	0.17612	0.82388	8.774	18.951	400	rs34221784	23724518	A	C	0.17612	0.82388	18.951	400	2.174	TRUE	3.863	TRUE
4	27	dMRI_ICVF	23757308	rs967140	A	C	0.176296	0.176296	14.51	21.881	497	rs4697414	23724255	C	T	0.176722	0.823278	23.234	497	0.2776	FALSE	5.086	TRUE
4	28	T1_FAST_ROIs	66727892	rs4516777	C	G	0.438814	0.438814	8.666	5.988	154	rs7698048	66720728	G	A	0.442704	0.442704	6.2197	154	1.708	TRUE	1.344	TRUE
4	29	T1_FAST_ROIs	102702364	rs13105682	T	G	0.0568893	0.0568893	20.67	17.307	127	rs34592089	102926923	G	A	0.0593854	0.0593854	23.507	134	0.6076	FALSE	8.684	TRUE
4	29	T2_star	102702364	rs13105682	T	G	0.0568893	0.0568893	27.47	10.543	173	rs13126505	102865304	G	A	0.0687193	0.0687193	14.998	173	1.601	TRUE	7.364	TRUE
4	29	T2_star_L_plus_R	102702364	rs13105682	T	G	0.0568893	0.0568893	29.09	10.355	2652	rs13126505	102865304	G	A	0.0687193	0.0687193	15.94	2652	2.883	TRUE	9.31	TRUE
4	29	dMRI_ICVF	102702364	rs13105682	T	G	0.0568893	0.0568893	8.947	7.3754	499	rs34592089	102926923	G	A	0.0593854	0.0593854	11.133	499	0.4756	FALSE	1.113	FALSE
4	29	Freesurfer_volume	102702364	rs13105682	T	G	0.0568893	0.0568893	12.99	4.4575	2670	rs34592089	102926923	G	A	0.0593854	0.0593854	7.6441	2670	1.09	FALSE	3.86	TRUE
4	30	dMRI_ISOVF	103112470	rs6855246	A	G	0.0777629	0.0777629	10.46	5.6286	594	rs34376460	103156829	C	T	0.424671	0.575329	5.8995	595	0.4527	FALSE	0.9529	FALSE
4	31	T1_brain_vol_all	103146890	rs35518360	A	T	0.0836936	0.0836936	11.39	3.8096	5	rs114852012	102993916	T	C	0.0114704	0.0114704	5.4563	6	4.011	TRUE	3.11	TRUE
4	32	dMRI_Probtrackx	103188709	rs13107325	C	T	0.0738609	0.0738609	9.443	3.1396	851	rs192178475	103118378	A	G	0.0113895	0.0113895	4.7246	784	1.07	FALSE	6.185	TRUE
4	32	T1_FAST_ROIs	103188709	rs13107325	C	T	0.0738609	0.0738609	62.29	41.981	134	rs13107325	103188709	C	T	0.0738609	0.0738609	41.981	134	2.56	TRUE	18.35	TRUE
4	32	T2_star	103188709	rs13107325	C	T	0.0738609	0.0738609	54	24.658	173	rs35518360	103146890	A	T	0.0836936	0.0836936	25.529	173	4.017	TRUE	18.6	TRUE
4	32	T2_star_L_plus_R	103188709	rs13107325	C	T	0.0738609	0.0738609	56.98	26.528	2652	rs35225200	103146888	A	C	0.0835131	0.0835131	27.578	2652	4.659	TRUE	20.59	TRUE
4	32	dMRI_ICVF	103188709	rs13107325	C	T	0.0738609	0.0738609	34.12	13.704	499	rs13135092	103198082	A	G	0.0824581	0.0824581	14.645	499	1.984	TRUE	5.852	TRUE
4	32	dMRI_OD	103188709	rs13107325	C	T	0.0738609	0.0738609	8.992	10.493	546	rs35518360	103146890	A	T	0.0836936	0.0836936	10.829	546	0.0596	FALSE	2.164	TRUE
4	32	Freesurfer_volume	103188709	rs13107325	C	T	0.0738609	0.0738609	36.12	12.888	2670	rs13107325	103188709	C	T	0.0738609	0.0738609	12.888	2670	4.798	TRUE	17.67	TRUE
4	33	dMRI_Probtrackx	109868393	rs142736189	T	C	0.0120011	0.0120011	8.077	2.2413	842	rs116481320	109744834	G	A	0.037474	0.037474	5.509	695	NA	NA	2.471	TRUE
4	34	T1_Subcortical_L_plus_R	129580629	rs72916308	C	T	0.0116872	0.0116872	7.672	6.4896	2646	rs72916308	129580629	C	T	0.0116872	0.0116872	6.4896	2646	NA	NA	0.1154	FALSE
4	34	Freesurfer_volume	129580629	rs72916308	C	T	0.0116872	0.0116872	8.633	6.818	2667	rs113606417	129566958	G	A	0.0119397	0.0119397	6.94	2667	NA	NA	1.92	TRUE
4	35	dMRI_Probtrackx	148254770	rs112651271	G	A	0.0130207	0.0130207	10.49	3.7143	726	rs190349851	148280338	A	G	0.0035403	0.0035403	4.6502	837	4.098	TRUE	4.065	TRUE
4	36	dMRI_Probtrackx	148563527	rs145128763	T	C	0.0175715	0.0175715	8.068	1.9834	796	rs13119467	148553461	A	G	0.0956786	0.904321	6.1113	652	NA	NA	0.4107	FALSE
4	37	Freesurfer_volume	155966344	rs144688643	G	A	0.0160597	0.0160597	9.535	1.5342	2672	rs111479769	155968038	A	G	0.0528336	0.0528336	4.0441	2667	0.2612	FALSE	1.77	TRUE
4	38	Freesurfer_volume	158411067	rs115809574	C	T	0.0129429	0.0129429	8.451	2.8729	2707	rs116575812	158630551	T	C	0.0079707	0.0079707	4.9925	2690	NA	NA	1.785	TRUE
4	39	T1_Subcortical_all	169452788	rs148825523	T	C	0.0154441	0.0154441	7.725	3.0245	18	rs9654281	169317993	C	T	3.49424e-06	3.49424e-06	4.4708	19	NA	NA	0.4226	FALSE
5	40	Freesurfer_volume	1175892	rs80043957	T	G	0.013467	0.013467	9.795	3.2815	2686	rs189766452	1152973	G	A	0.00344142	0.00344142	6.4213	2680	0.0473	FALSE	0.7979	FALSE
5	41	Freesurfer_volume	14253627	rs116084893	T	C	0.0174149	0.0174149	8.364	3.2174	2682	rs192196656	14300391	T	C	0.000997847	0.000997847	4.0961	2696	NA	NA	0.3981	FALSE
5	42	Freesurfer_volume	33578032	rs149243530	G	T	0.0102055	0.0102055	8.515	2.4558	2714	rs79896697	33695842	C	T	0.0124744	0.0124744	5.0381	2676	NA	NA	2.53	TRUE
5	43	Freesurfer_volume	35923399	rs12654288	A	G	0.0100261	0.0100261	9.12	2.416	2714	rs114946204	35735104	G	A	0.00231558	0.00231558	4.2752	2682	0.1218	FALSE	NA	NA
5	44	dMRI_Probtrackx	82617069	rs186705520	G	A	0.0101715	0.0101715	12.3	2.4626	694	rs67827860	82860485	C	T	0.188386	0.188386	36.391	805	0.7336	FALSE	NA	NA
5	45	dMRI_FA	82860025	rs10052710	T	G	0.19114	0.19114	10.83	22.276	643	rs10052710	82860025	T	G	0.19114	0.19114	22.276	643	0.8805	FALSE	2.447	TRUE
5	45	dMRI_L2	82860025	rs10052710	T	G	0.19114	0.19114	14.27	22.198	751	rs67827860	82860485	C	T	0.188386	0.188386	22.615	751	0.5353	FALSE	3.201	TRUE
5	45	dMRI_MD	82860485	rs67827860	C	T	0.188386	0.188386	16.85	23.441	275	rs67827860	82860485	C	T	0.188386	0.188386	23.441	275	0.2545	FALSE	3.25	TRUE
5	45	dMRI_L1	82860485	rs67827860	C	T	0.188386	0.188386	13.75	15.193	735	rs67827860	82860485	C	T	0.188386	0.188386	15.193	735	0.1951	FALSE	5.086	TRUE
5	45	dMRI_L3	82860485	rs67827860	C	T	0.188386	0.188386	12.72	25.007	775	rs13164785	82861400	T	G	0.188593	0.188593	25.016	775	0.2827	FALSE	1.755	TRUE
5	45	dMRI_Probtrackx	82861400	rs13164785	T	G	0.188593	0.188593	18.83	36.371	805	rs67827860	82860485	C	T	0.188386	0.188386	36.391	805	3.349	TRUE	13.57	TRUE
5	45	dMRI_ICVF	82861400	rs13164785	T	G	0.188593	0.188593	33.12	36.371	805	rs67827860	82860485	C	T	0.188386	0.188386	36.391	805	0.4008	FALSE	6.327	TRUE
5	46	rfMRI_ICA_Features	92788278	rs7442779	A	G	0.0500119	0.0500119	14.3	14.087	3144	rs7442779	92788278	A	G	0.0500119	0.0500119	14.087	3144	0.2096	FALSE	3.076	TRUE
5	47	rfMRI_ICA_Features	93987532	rs6891545	C	A	0.220456	0.220456	9.548	7.828	3142	rs11955417	94073489	T	C	0.231028	0.231028	7.9076	3142	0.3066	FALSE	1.217	FALSE
5	48	dMRI_Probtrackx	95039485	rs76405857	G	A	0.0112192	0.0112192	8.306	3.7481	662	rs188634573	94903998	C	T	0.00136668	0.00136668	5.6674	853	NA	NA	NA	NA
5	49	T1_FAST_ROIs	128734008	rs12187568	C	G	0.0742943	0.0742943	11.76	6.7075	35	rs12187568	128734008	C	G	0.0742943	0.0742943	6.7075	35	1.014	FALSE	3.633	TRUE
5	50	Freesurfer_area	128734008	rs12187568	C	G	0.0742943	0.0742943	17.96	5.8996	2730	rs13166172	128937142	G	A	0.321893	0.678107	6.3716	2761	0.9399	FALSE	7.127	TRUE
5	51	dMRI_L2	139057167	rs601336	T	C	0.329551	0.329551	8.161	3.6592	388	rs187353167	139114579	G	A	0.00169465	0.00169465	4.4361	752	NA	NA	0.9685	FALSE
5	52	dMRI_FA	139720400	rs2237077	T	C	0.265128	0.265128	9.057	11.949	200	rs4150221	139719991	T	C	0.264839	0.264839	12.039	200	1.855	TRUE	1.965	TRUE
5	52	dMRI_L2	139720400	rs2237077	T	C	0.265128	0.265128	9.22	12.178	392	rs4150221	139719991	T	C	0.264839	0.264839	12.192	392	1.237	FALSE	3.393	TRUE
5	52	dMRI_ICVF	139721351	rs2237075	T	C	0.260468	0.260468	22.34	18.954	486	rs4150221	139719991	T	C	0.264839	0.264839	19.074	486	0.3571	FALSE	7.543	TRUE
5	52	dMRI_MD	139726292	rs4150197	C	T	0.25929	0.25929	10.12	9.0913	248	rs4150197	139726292	C	T	0.25929	0.25929	9.0913	248	0.5199	FALSE	1.907	TRUE
5	52	dMRI_L3	139727260	rs3776089	G	A	0.261464	0.738536	15.55	12.335	440	rs4150221	139719991	T	C	0.264839	0.264839	12.933	440	1.212	FALSE	2.357	TRUE
5	53	Freesurfer_volume	154492896	rs146515519	C	T	0.0124167	0.0124167	7.655	1.7804	2658	rs533845636	154499387	G	A	0.00120957	0.00120957	4.7216	2714	NA	NA	0.1254	FALSE
6	54	T1_FAST_ROIs	8676452	rs72829962	C	A	0.0601752	0.0601752	13.44	6.6664	154	rs2104117	8634111	C	T	0.0330446	0.0330446	8.0391	154	0.3643	FALSE	4.145	TRUE
6	55	dMRI_ICVF	26096748	rs1045537	G	C	0.132356	0.132356	8.894	5.6962	795	rs79220007	26098474	T	C	0.0753704	0.0753704	6.2075	499	0.02738	FALSE	0.4652	FALSE
6	56	T2_star	26123502	rs115740542	T	C	0.0731568	0.0731568	16.26	17.877	171	rs115740542	26123502	T	C	0.0731568	0.0731568	17.877	171	2.673	TRUE	2.842	TRUE
6	56	T2_star_L_plus_R	26123502	rs115740542	T	C	0.0731568	0.0731568	19.1	18.94	2651	rs144861591	26072992	C	T	0.0748483	0.0748483	19.318	2651	2.737	TRUE	4.087	TRUE
6	57	dMRI_ICVF	26927602	rs80264589	G	A	0.116793	0.116793	8.566	6.1048	511	rs34817112	27176628	G	A	0.140656	0.140656	7.7376	810	NA	NA	0.6018	FALSE
6	58	dMRI_L2	27300310	rs13212562	A	G	0.126945	0.126945	7.536	5.2949	411	rs76448999	27335505	A	G	0.00619573	0.00619573	5.9888	430	NA	NA	0.6832	FALSE
6	59	dMRI_ICVF	29752808	rs9258375	A	G	0.130908	0.130908	8.587	3.9797	485	rs143189524	29883533	A	G	0.00134642	0.00134642	5.5595	525	NA	NA	0.3981	FALSE
6	60	dMRI_ICVF	30343272	rs3132634	A	C	0.140905	0.140905	9.246	3.4663	810	rs78771971	30104996	T	C	0.00148315	0.00148315	6.2895	495	0.3597	FALSE	0.4524	FALSE
6	61	dMRI_L2	44685939	rs6933373	T	G	0.204632	0.204632	7.561	4.2498	395	rs3799973	44823727	G	A	0.472097	0.472097	8.1654	394	NA	NA	0.9829	FALSE
6	61	dMRI_L3	44810351	rs3799969	T	G	0.169104	0.169104	8.047	5.5645	442	rs3799973	44823727	G	A	0.472097	0.472097	7.9286	442	NA	NA	1.15	FALSE
6	62	T1_FAST_ROIs	98572976	rs13208578	C	T	0.478109	0.521891	9.766	5.1238	114	rs9375195	98562720	G	A	0.471647	0.528353	5.3045	114	0.1398	FALSE	2.773	TRUE
6	63	T1_FAST_ROIs	127054914	rs1022573	C	A	0.499214	0.500786	9.474	4.5394	121	rs185867463	127182732	G	C	0.0409254	0.0409254	8.085	121	0.3689	FALSE	1.79	TRUE
7	64	T1_FAST_ROIs	19609643	rs11767221	A	G	0.365152	0.634848	13.2	4.9565	138	rs12536555	19552495	C	G	0.358278	0.641722	5.5756	140	0.9519	FALSE	2.018	TRUE
7	65	Freesurfer_volume	30946860	rs73686005	C	A	0.0176009	0.0176009	12.62	3.8471	2714	rs75164019	30872033	A	G	1.46631e-05	1.46631e-05	29.375	2714	0.8431	FALSE	0.371	FALSE
7	66	dMRI_ICVF	54941328	rs76928645	C	T	0.102373	0.102373	13.45	8.6967	487	rs142461330	55012097	T	C	0.0716447	0.0716447	10.864	487	0.2539	FALSE	4.867	TRUE
7	67	T2_star_L_plus_R	73016181	rs34346326	T	C	0.194411	0.194411	7.574	5.6367	2651	rs7786376	73042614	A	G	0.279319	0.279319	7.8417	2651	NA	NA	2.636	TRUE
7	68	dMRI_FA	84570911	rs12538302	T	G	0.200521	0.200521	8.602	6.4985	197	rs11984418	84534895	A	T	0.258993	0.258993	6.6845	197	NA	NA	0.1877	FALSE
7	68	dMRI_MO	84570911	rs12538302	T	G	0.200521	0.200521	16.95	16.172	293	rs2286184	84630516	C	T	0.201209	0.201209	16.275	293	3.776	TRUE	2.743	TRUE
7	68	dMRI_L2	84570911	rs12538302	T	G	0.200521	0.200521	14.52	8.3279	389	rs2286184	84630516	C	T	0.201209	0.201209	8.7156	389	1.132	FALSE	2.433	TRUE
7	68	dMRI_OD	84570911	rs12538302	T	G	0.200521	0.200521	9.233	9.7132	533	rs34516090	84596411	A	G	0.18289	0.18289	9.9629	533	1.197	FALSE	2.509	TRUE
7	69	Freesurfer_volume	107490121	rs76172059	C	A	0.0103859	0.0103859	12.15	3.2526	2672	rs531194250	107342755	A	C	0.00137478	0.00137478	4.4705	2714	0.02219	FALSE	0.2648	FALSE
7	70	Freesurfer_volume	116885576	rs141557155	A	G	0.0141579	0.0141579	7.556	1.5428	2672	rs78688945	116987585	A	G	6.74732e-05	6.74732e-05	5.2318	2685	NA	NA	0.8666	FALSE
7	71	Freesurfer_volume	120966790	rs3779381	A	G	0.261549	0.261549	20.77	15.7	2709	rs2536185	120984041	G	T	0.452828	0.452828	15.887	2708	0.5465	FALSE	11.86	TRUE
7	71	T1_FAST_ROIs	120998277	rs3801382	T	G	0.282386	0.282386	10.23	7.9457	41	rs12171617	121040782	G	A	0.284281	0.284281	8.5336	41	1.014	FALSE	3.732	TRUE
7	72	Freesurfer_area	146258789	rs118094618	C	T	0.0101027	0.0101027	8.911	2.8437	2721	rs77433580	146205275	G	A	0.0268766	0.0268766	5.658	2728	0.4916	FALSE	1.438	TRUE
8	73	T2_star	23406169	rs35469695	C	G	0.174118	0.174118	8.331	11.473	171	rs35469695	23406169	C	G	0.174118	0.174118	11.473	171	NA	NA	0.3544	FALSE
8	73	T2_star_L_plus_R	23406169	rs35469695	C	G	0.174118	0.174118	10.23	11.654	2651	rs35469695	23406169	C	G	0.174118	0.174118	11.654	2651	0.324	FALSE	0.8301	FALSE
8	74	T1_Subcortical_all	42445400	rs2923402	G	A	0.417745	0.582255	13.87	15.891	17	rs2923405	42448126	T	G	0.416662	0.583338	16.014	17	1.277	FALSE	2.41	TRUE
8	74	T1_Subcortical_L_plus_R	42445400	rs2923402	G	A	0.417745	0.582255	16.97	16.374	2645	rs2923405	42448126	T	G	0.416662	0.583338	16.48	2645	1.497	TRUE	3.357	TRUE
8	75	T2_star	101675584	rs1693551	T	C	0.46915	0.46915	13.49	13.979	173	rs1693567	101677386	T	C	0.468883	0.468883	14.053	173	1.224	FALSE	1.905	TRUE
8	75	T2_star_L_plus_R	101675584	rs1693551	T	C	0.46915	0.46915	14.14	14.076	2652	rs2978098	101676675	A	C	0.468891	0.468891	14.192	2652	0.568	FALSE	2.496	TRUE
8	76	Freesurfer_volume	135736542	rs150163868	A	G	0.0120456	0.0120456	8.183	1.9466	2686	rs540028400	135763186	T	C	0.00144293	0.00144293	4.4731	2686	NA	NA	6.137	TRUE
8	77	dMRI_Probtrackx	145979273	rs142086456	C	T	0.0101633	0.0101633	7.643	2.6975	841	rs573119490	145962767	G	A	0.00168301	0.00168301	5.3259	683	NA	NA	NA	NA
9	78	Freesurfer_volume	4623672	rs148813521	A	G	0.0116134	0.0116134	10.74	1.8794	2714	rs78616557	4870521	G	A	0.00017011	0.00017011	15.93	2714	0.1131	FALSE	4.28	TRUE
9	79	dMRI_ICVF	22056499	rs10120688	G	A	0.48355	0.48355	8.808	5.4059	486	rs581876	22022376	C	T	0.395999	0.395999	7.2268	488	1.274	FALSE	1.51	TRUE
9	80	Freesurfer_volume	22922250	rs113862596	C	T	0.0121139	0.0121139	8.686	3.0813	2656	rs187309876	23114581	C	T	0.00204416	0.00204416	5.3805	2656	0.03184	FALSE	NA	NA
9	81	Freesurfer_volume	29491151	rs118054425	T	A	0.0137879	0.0137879	8.706	2.2284	2698	rs79517842	29616459	G	A	0.0349031	0.0349031	4.6584	2697	0.5719	FALSE	4.956	TRUE
9	82	T1_FAST_ROIs	101633220	rs7874287	T	C	0.303889	0.696111	8.035	4.5671	43	rs2295926	101593825	T	C	0.408341	0.408341	5.1258	56	NA	NA	1.103	FALSE
9	83	Freesurfer_volume	117132316	rs182619004	T	C	0.011591	0.011591	7.668	1.9041	2709	rs112649459	116997343	G	C	1.56118e-05	1.56118e-05	9.6461	2696	NA	NA	2.219	TRUE
9	84	Freesurfer_volume	118923652	rs10217651	A	G	0.386414	0.613586	11.93	9.5584	2666	rs72754248	119061396	G	A	0.0694685	0.0694685	16.614	2659	2.025	TRUE	0.3433	FALSE
9	85	T1_FAST_ROIs	119061396	rs72754248	G	A	0.0694685	0.0694685	12.15	16.861	144	rs72754248	119061396	G	A	0.0694685	0.0694685	16.861	144	0.8418	FALSE	3.494	TRUE
9	85	Freesurfer_volume	119061396	rs72754248	G	A	0.0694685	0.0694685	14.2	16.614	2659	rs72754248	119061396	G	A	0.0694685	0.0694685	16.614	2659	0.4858	FALSE	5.158	TRUE
10	86	dMRI_L3	2266421	rs140868945	C	T	0.020049	0.020049	7.823	4.9005	482	rs548998755	2212763	T	G	0.00133081	0.00133081	6.2679	475	NA	NA	1.23	FALSE
10	87	T2_star	17717578	rs72782503	G	A	0.0280612	0.0280612	7.709	8.0112	171	rs544995	17962506	A	G	0.358997	0.358997	26.196	168	NA	NA	2.765	TRUE
10	87	T2_star_L_plus_R	17717578	rs72782503	G	A	0.0280612	0.0280612	9.919	8.8466	2652	rs10508552	17966561	C	G	0.320361	0.320361	28.558	2650	0.4409	FALSE	3.818	TRUE
10	88	T2_star_L_plus_R	17962506	rs544995	A	G	0.358997	0.358997	28.25	28.496	2650	rs10508552	17966561	C	G	0.320361	0.320361	28.558	2650	0.5969	FALSE	15.06	TRUE
10	88	T2_star	17966561	rs10508552	C	G	0.320361	0.320361	24.75	25.904	168	rs544995	17962506	A	G	0.358997	0.358997	26.196	168	0.5538	FALSE	13.59	TRUE
10	89	T2_star	18226714	rs10430578	G	A	0.243066	0.243066	29.81	27.17	169	rs10430578	18226714	G	A	0.243066	0.243066	27.17	169	0.9973	FALSE	14.83	TRUE
10	89	T2_star_L_plus_R	18226714	rs10430578	G	A	0.243066	0.243066	33.23	30.564	2650	rs10430578	18226714	G	A	0.243066	0.243066	30.564	2650	0.9445	FALSE	16.6	TRUE
10	90	T2_star	18425519	rs12570727	G	A	0.394347	0.394347	29.81	19.922	169	rs10430578	18226714	G	A	0.243066	0.243066	27.17	169	1.788	TRUE	9.245	TRUE
10	90	T2_star_L_plus_R	18425519	rs12570727	G	A	0.394347	0.394347	32.69	21.663	2650	rs10430578	18226714	G	A	0.243066	0.243066	30.564	2650	2.957	TRUE	9.347	TRUE
10	91	Freesurfer_volume	21701735	rs11595127	C	G	0.0154341	0.0154341	9.691	2.4367	2697	rs12766229	21769994	C	G	0.269374	0.269374	7.8251	2687	0.9102	FALSE	5.395	TRUE
10	92	Freesurfer_volume	77457612	rs118040943	T	C	0.014712	0.014712	8.821	2.1722	2684	rs61860532	77399511	A	G	0.150771	0.150771	4.2647	2702	0.2181	FALSE	0.02367	FALSE
10	93	rfMRI_25	96039597	rs2274224	G	C	0.431953	0.431953	15.1	18.056	875	rs2274224	96039597	G	C	0.431953	0.431953	18.056	875	0.5586	FALSE	2.654	TRUE
10	93	rfMRI_100	96039597	rs2274224	G	C	0.431953	0.431953	13.59	18.184	893	rs2274224	96039597	G	C	0.431953	0.431953	18.184	893	0.5257	FALSE	0.6285	FALSE
10	94	dMRI_L1	104359884	rs12762934	C	T	0.328527	0.328527	7.743	3.9203	353	rs11191293	104221539	A	G	0.466589	0.533411	4.9819	353	NA	NA	0.695	FALSE
10	95	T2_star_L_plus_R	116252408	rs11196764	C	T	0.136806	0.136806	7.764	8.2341	2651	rs11196764	116252408	C	T	0.136806	0.136806	8.2341	2651	NA	NA	0.804	FALSE
10	96	rfMRI_25	134280157	rs11596664	C	T	0.43901	0.43901	10.9	14.705	883	rs11596664	134280157	C	T	0.43901	0.43901	14.705	883	2.293	TRUE	2.405	TRUE
10	96	rfMRI_100	134280157	rs11596664	C	T	0.43901	0.43901	8.108	10.94	904	rs67221163	134297909	C	G	0.444317	0.444317	13.497	926	NA	NA	1.405	TRUE
11	97	Freesurfer_volume	11961454	rs187787632	A	G	0.0113321	0.0113321	7.513	1.1548	2656	rs532734562	11726048	C	G	0.00123864	0.00123864	5.7769	2703	NA	NA	0.472	FALSE
11	98	T1_brain_vol_all	24791464	rs115980720	A	G	0.0110457	0.0110457	7.885	2.5161	9	rs138804687	24660589	T	C	0.00596593	0.00596593	3.6061	6	NA	NA	0.1577	FALSE
11	99	Freesurfer_area	37823193	rs180796817	G	A	0.0100096	0.0100096	7.71	3.4868	2900	rs72968275	37961839	C	T	0.0796607	0.0796607	5.2963	2787	NA	NA	NA	NA
11	100	dMRI_ICVF	44626461	rs4755851	C	G	0.120892	0.120892	9.662	8.1526	501	rs2303865	44636833	G	A	0.125183	0.125183	9.9295	517	0.1017	FALSE	0.8462	FALSE
11	100	dMRI_MD	44636547	rs7935166	G	A	0.125475	0.125475	9.387	9.7944	261	rs2303865	44636833	G	A	0.125183	0.125183	9.9766	261	0.1414	FALSE	2.541	TRUE
11	101	T2_star_L_plus_R	61767514	rs10750960	A	G	0.381935	0.618065	14.34	15.009	2652	rs11230859	61769972	G	A	0.336248	0.663752	16.636	2652	1.209	FALSE	4.94	TRUE
11	101	T2_star	61769972	rs11230859	G	A	0.336248	0.663752	12.19	15.078	173	rs907638	61769588	T	C	0.335917	0.335917	15.127	173	0.1151	FALSE	1.578	TRUE
11	102	T1_Subcortical_L_plus_R	83258042	rs6592124	G	T	0.379084	0.620916	7.909	3.4694	2643	rs117539089	83230767	C	A	0.00168186	0.00168186	3.5649	2647	NA	NA	2.097	TRUE
11	103	T1_Subcortical_all	92022009	rs2608779	A	C	0.3243	0.6757	12.48	7.5066	14	rs10830893	92016605	G	A	0.446785	0.446785	8.2248	13	0.2351	FALSE	1.363	TRUE
11	103	T1_Subcortical_L_plus_R	92030247	rs1187155	A	G	0.325101	0.674899	15.09	8.015	2643	rs1187155	92030247	A	G	0.325101	0.674899	8.015	2643	0.5086	FALSE	1.801	TRUE
11	103	Freesurfer_volume	92035793	rs877644	T	C	0.320906	0.679094	11.1	7.0909	2679	rs947934	92033162	A	G	0.321267	0.678733	7.1298	2679	0.03075	FALSE	6.146	TRUE
11	104	T1_FAST_ROIs	111066554	rs61900578	G	C	0.0586451	0.0586451	8.675	7.4072	29	rs11827673	111083785	C	A	0.0591608	0.0591608	7.6373	29	0.0214	FALSE	0.487	FALSE
11	105	dMRI_MO	124742385	rs4935898	G	A	0.0485199	0.0485199	7.591	18.754	293	rs4935898	124742385	G	A	0.0485199	0.0485199	18.754	293	NA	NA	0.7772	FALSE
12	106	Freesurfer_volume	12100321	rs181289114	G	C	0.0112993	0.0112993	10.62	2.1523	2671	rs12424479	12193446	G	A	0.0158416	0.0158416	4.9622	2679	0.1829	FALSE	NA	NA
12	107	dMRI_Probtrackx	19699619	rs146005465	G	A	0.010323	0.010323	8.222	2.4713	719	rs560258430	19925466	A	C	0.00108953	0.00108953	5.2102	835	NA	NA	NA	NA
12	108	dMRI_MO	49531100	rs35884657	C	T	0.3336	0.3336	8.984	3.1686	313	rs149490004	49475498	C	T	0.00103997	0.00103997	4.8736	295	1.757	TRUE	2.735	TRUE
12	108	dMRI_L1	49582692	rs1039225	T	G	0.33365	0.33365	8.247	2.2991	375	rs113653975	49404810	G	A	0.000238237	0.000238237	4.5886	733	NA	NA	0.6824	FALSE
12	109	T2_star	51393116	rs224454	C	T	0.15535	0.15535	9.857	10.264	171	rs224454	51393116	C	T	0.15535	0.15535	10.264	171	1	FALSE	0.1762	FALSE
12	109	T2_star_L_plus_R	51393116	rs224454	C	T	0.15535	0.15535	10.36	9.4844	2651	rs7397054	51431740	G	C	0.158158	0.158158	9.561	2651	1.442	TRUE	0.4145	FALSE
12	110	T1_FAST_ROIs	65791463	rs10878269	C	T	0.360143	0.360143	8.8	6.8545	131	rs79487293	65905126	C	T	0.331692	0.331692	7.0974	41	1.859	TRUE	0.3362	FALSE
12	111	Freesurfer_volume	65874956	rs73123652	T	C	0.117757	0.117757	9.493	9.1004	2667	rs17178006	65718299	T	G	0.122212	0.122212	9.6412	2667	0.2325	FALSE	7.12	TRUE
12	112	Freesurfer_volume	76601923	rs77650713	G	A	0.0180944	0.0180944	8.249	3.5222	2676	rs74103414	76778981	G	A	0.00110185	0.00110185	5.0198	2664	NA	NA	2.422	TRUE
12	113	Freesurfer_area	79951566	rs4842266	G	A	0.298647	0.701353	8.106	5.1432	2796	rs147454994	79828929	G	A	0.00329348	0.00329348	6.5611	2870	NA	NA	2.442	TRUE
12	114	Freesurfer_area	80530855	rs117379480	T	C	0.0119893	0.0119893	8.189	3.1558	2764	rs79307438	80657415	A	G	0.102036	0.102036	5.5045	2867	NA	NA	NA	NA
12	115	dMRI_Probtrackx	89778635	rs34663878	A	G	0.0477575	0.0477575	7.562	4.7128	848	rs7979569	89642933	T	C	0.274137	0.274137	6.3108	646	NA	NA	2.471	TRUE
12	116	Freesurfer_volume	102336310	rs4301837	T	C	0.498156	0.501844	9.731	12.468	2676	rs4301837	102336310	T	C	0.498156	0.501844	12.468	2676	1.946	TRUE	6.942	TRUE
12	117	Freesurfer_volume	102913946	rs17797222	A	G	0.22467	0.22467	9.278	7.4547	2676	rs142665966	102885114	T	C	0.0918156	0.0918156	9.402	2676	1.343	TRUE	2.774	TRUE
12	118	T1_FAST_ROIs	106476805	rs12146713	T	C	0.0929046	0.0929046	9.643	4.3732	158	rs1978730	106480246	C	A	0.140801	0.140801	5.655	158	0.9018	FALSE	2.337	TRUE
12	118	dMRI_FA	106476805	rs12146713	T	C	0.0929046	0.0929046	8.977	5.6361	651	rs11112920	106650978	T	A	0.181126	0.181126	6.2883	227	0.18	FALSE	2.074	TRUE
12	118	dMRI_L2	106476805	rs12146713	T	C	0.0929046	0.0929046	8.266	4.9972	393	rs111704522	106536241	C	T	0.00746909	0.00746909	5.1848	396	NA	NA	2.93	TRUE
12	118	Freesurfer_area	106476805	rs12146713	T	C	0.0929046	0.0929046	8.915	6.2194	2899	rs12146713	106476805	T	C	0.0929046	0.0929046	6.2194	2899	0.2391	FALSE	2.357	TRUE
12	119	Freesurfer_volume	112151149	rs527760788	C	T	0.0101935	0.0101935	10.14	1.5258	2693	rs559885388	112015483	C	T	0.00181375	0.00181375	6.9324	2670	0.325	FALSE	NA	NA
12	120	dMRI_ICVF	118437058	rs34421054	C	T	0.283395	0.283395	9.22	4.74	810	rs76436865	118461481	G	C	0.154989	0.154989	6.2547	495	0.7718	FALSE	2.212	TRUE
12	121	dMRI_Probtrackx	125578762	rs2343541	T	C	0.0327759	0.967224	9.352	2.3498	824	rs532296420	125412920	G	A	0.00467666	0.00467666	6.0442	628	0.2814	FALSE	9.158	TRUE
13	122	Freesurfer_volume	37967935	rs555166280	C	G	0.0102999	0.0102999	8.241	1.8932	2684	rs115785825	38104046	G	A	0.00155419	0.00155419	4.9465	2659	NA	NA	NA	NA
14	123	Freesurfer_area	38782197	rs193271335	C	A	0.0123376	0.0123376	7.956	2.9676	2788	rs11846474	39020055	G	A	0.000582812	0.000582812	8.008	2897	NA	NA	0.1719	FALSE
14	124	T1_Subcortical_all	56200473	rs945270	C	G	0.41939	0.41939	8.953	12.084	16	rs945270	56200473	C	G	0.41939	0.41939	12.084	16	2.033	TRUE	1.607	TRUE
14	124	T1_Subcortical_L_plus_R	56200473	rs945270	C	G	0.41939	0.41939	9.831	11.399	2644	rs945270	56200473	C	G	0.41939	0.41939	11.399	2644	2.1	TRUE	2.423	TRUE
14	125	T1_FAST_ROIs	57617154	rs117332043	C	T	0.0675696	0.0675696	15.18	7.4566	144	rs7159562	57541143	T	A	0.0733817	0.0733817	9.173	152	1.022	FALSE	6.256	TRUE
14	126	Freesurfer_area	59074136	rs160459	A	C	0.460192	0.460192	8.568	7.2244	2789	rs160459	59074136	A	C	0.460192	0.460192	7.2244	2789	NA	NA	5.132	TRUE
14	126	Freesurfer_thickness	59074136	rs160459	A	C	0.460192	0.460192	8.847	3.7129	3006	rs17094850	59130467	G	A	0.0626021	0.0626021	5.7058	2953	2.185	TRUE	1.269	FALSE
14	126	T1_FAST_ROIs	59074878	rs160458	T	C	0.48174	0.48174	14.02	4.0329	126	rs72718802	59129140	G	A	0.00174351	0.00174351	5.1107	36	0.2488	FALSE	2.447	TRUE
14	127	T1_FAST_ROIs	59625997	rs73313052	G	A	0.124168	0.124168	14.29	15.423	73	rs74826997	59628609	T	C	0.125149	0.125149	15.609	73	0.4645	FALSE	2.592	TRUE
14	127	dMRI_FA	59625997	rs73313052	G	A	0.124168	0.124168	8.678	5.2101	638	rs78419480	59666074	C	G	0.116986	0.116986	5.3172	241	0.6829	FALSE	1.567	TRUE
14	127	Freesurfer_area	59628609	rs74826997	T	C	0.125149	0.125149	14.08	14.599	2717	rs2164950	59627631	G	A	0.125415	0.125415	14.617	2717	1.533	TRUE	3.694	TRUE
14	127	Freesurfer_thickness	59628609	rs74826997	T	C	0.125149	0.125149	8.773	4.3454	2968	rs78601235	59578878	C	A	0.0683362	0.0683362	4.9805	2929	1.709	TRUE	2.047	TRUE
14	128	Freesurfer_volume	66353407	rs150681213	G	A	0.0206872	0.0206872	7.873	2.0295	2689	rs1273856	66424869	A	G	0.0251784	0.974822	5.1558	2672	NA	NA	0.1098	FALSE
14	129	Freesurfer_volume	98647543	rs118021630	C	T	0.0137099	0.0137099	9.623	2.0259	2714	rs562585867	98418526	G	A	0.0009716	0.0009716	7.8531	2714	0.004814	FALSE	1.892	TRUE
15	130	Freesurfer_area	39633904	rs2033939	G	A	0.0811106	0.0811106	81.28	52.477	2791	rs4924345	39639898	A	C	0.0811848	0.0811848	52.485	2791	3.763	TRUE	40.59	TRUE
15	130	Freesurfer_thickness	39633904	rs2033939	G	A	0.0811106	0.0811106	49.96	33.078	2986	rs2033939	39633904	G	A	0.0811106	0.0811106	33.078	2986	3.778	TRUE	16.94	TRUE
15	130	T1_FAST_ROIs	39635124	rs1440802	T	C	0.0920302	0.0920302	28.77	24.914	39	rs4924345	39639898	A	C	0.0811848	0.0811848	25.946	39	1.589	TRUE	12.09	TRUE
15	131	Freesurfer_volume	58362025	rs2464469	G	A	0.412767	0.587233	11.02	15.501	2665	rs2464469	58362025	G	A	0.412767	0.587233	15.501	2665	0.6029	FALSE	1.093	FALSE
16	132	T1_Subcortical_L_plus_R	951309	rs4984960	G	C	0.315039	0.315039	7.83	3.232	2644	rs34937307	975857	A	G	0.157105	0.157105	5.1808	2643	NA	NA	3.044	TRUE
16	133	Freesurfer_volume	9170715	rs148283371	A	G	0.0100952	0.0100952	12.58	2.2593	2714	rs138347325	8938288	C	G	0.010015	0.010015	5.2344	2702	0.02262	FALSE	3.539	TRUE
16	134	dMRI_MD	51449760	rs7196814	A	G	0.434006	0.565994	8.992	11.148	681	rs7196814	51449760	A	G	0.434006	0.565994	11.148	681	0.7771	FALSE	4.334	TRUE
16	134	dMRI_L3	51449760	rs7196814	A	G	0.434006	0.565994	7.52	11.138	789	rs7196814	51449760	A	G	0.434006	0.565994	11.138	789	NA	NA	5.243	TRUE
16	134	dMRI_ISOVF	51449760	rs7196814	A	G	0.434006	0.565994	12.2	14.645	870	rs7197215	51449978	A	G	0.433945	0.566055	14.649	870	2.319	TRUE	1.605	TRUE
16	135	Freesurfer_volume	70674501	rs12928124	A	T	0.433732	0.433732	9.883	5.1933	2667	rs12597717	70702758	A	G	0.455984	0.544016	5.8595	2664	0.6217	FALSE	5.582	TRUE
16	136	Freesurfer_volume	83036547	rs142379726	T	C	0.0112204	0.0112204	8.38	1.5451	2714	rs16958720	82863320	A	C	0.000325502	0.000325502	6.1853	2713	NA	NA	0.4287	FALSE
16	137	dMRI_ISOVF	87224857	rs9308343	G	A	0.426803	0.573197	12.48	6.605	620	rs73260633	86983425	A	G	0.0116432	0.0116432	8.915	856	0.09246	FALSE	3.075	TRUE
16	137	Freesurfer_area	87225143	rs4843560	A	G	0.381902	0.618098	13.55	7.1661	2773	rs56023709	87229344	A	C	0.38183	0.61817	7.2201	2773	0.6358	FALSE	1.8	TRUE
16	137	dMRI_FA	87233185	rs4843553	A	C	0.417626	0.582374	8.203	4.7359	239	rs56399712	87217045	C	T	0.320113	0.320113	6.5577	198	NA	NA	3.744	TRUE
16	137	Freesurfer_thickness	87233185	rs4843553	A	C	0.417626	0.582374	8.391	5.1463	2993	rs12920553	87227046	G	T	0.419681	0.580319	5.2003	2993	NA	NA	3.508	TRUE
16	137	dMRI_Probtrackx	87235916	rs4240791	G	A	0.3944	0.6056	9.202	9.3998	705	rs4843550	87236383	G	C	0.431701	0.568299	9.8851	705	0.4579	FALSE	5.789	TRUE
16	137	T1_FAST_ROIs	87235916	rs4240791	G	A	0.3944	0.6056	11.24	6.5611	102	rs4240791	87235916	G	A	0.3944	0.6056	6.5611	102	0.3936	FALSE	1.702	TRUE
16	137	T1_brain_vol_all	87236383	rs4843550	G	C	0.431701	0.568299	8.554	10.278	3	rs4843552	87233516	G	A	0.421303	0.578697	10.472	3	NA	NA	4.306	TRUE
16	137	dMRI_L2	87237568	rs12928520	C	T	0.440956	0.440956	8.434	5.7909	431	rs77107665	87096107	A	G	0.00693285	0.00693285	6.5395	742	NA	NA	0.1573	FALSE
16	138	dMRI_MO	89939929	rs9939914	T	C	0.25335	0.25335	10.94	4.2392	313	rs7186980	89883208	T	C	0.299124	0.299124	5.5102	312	0.07645	FALSE	5.03	TRUE
16	138	dMRI_OD	89939929	rs9939914	T	C	0.25335	0.25335	8.49	4.3412	545	rs149676234	89933045	C	T	0.0249509	0.0249509	6.7518	566	NA	NA	7.622	TRUE
17	139	Freesurfer_volume	3700674	rs189573650	T	C	0.0239572	0.0239572	7.942	4.5859	2714	rs551929220	3889974	C	T	0.00682785	0.00682785	4.7683	2682	NA	NA	17.37	TRUE
17	140	dMRI_L1	9138318	rs77152265	T	C	0.161157	0.161157	8.11	4.5892	374	rs56167133	9149472	T	A	0.166538	0.166538	5.7826	374	NA	NA	0.2665	FALSE
17	141	dMRI_OD	9151562	rs76653948	C	G	0.177441	0.177441	8.682	5.2241	535	rs17743570	9150245	G	T	0.166732	0.166732	5.9775	535	1.12	FALSE	0.05708	FALSE
17	142	T1_FAST_ROIs	35257232	rs78777685	G	A	0.221614	0.221614	18.93	10.009	159	rs9905515	35261073	G	C	0.230435	0.230435	12.479	159	1.282	FALSE	8.755	TRUE
17	143	dMRI_MO	37709782	rs11658219	G	A	0.248482	0.751518	9.013	9.7658	293	rs11658219	37709782	G	A	0.248482	0.751518	9.7658	293	0.7455	FALSE	2.127	TRUE
17	144	T2_star	40716235	rs668799	C	T	0.278282	0.278282	16.09	15.309	170	rs668799	40716235	C	T	0.278282	0.278282	15.309	170	0.6308	FALSE	1.794	TRUE
17	144	T2_star_L_plus_R	40716235	rs668799	C	T	0.278282	0.278282	16.44	16.845	2651	rs668799	40716235	C	T	0.278282	0.278282	16.845	2651	1.457	TRUE	2.312	TRUE
17	145	T1_brain_vol_all	43079322	rs56284011	G	C	0.0366884	0.0366884	7.514	3.9782	5	rs141090200	43022320	C	G	0.00382834	0.00382834	4.1242	4	NA	NA	0.3202	FALSE
17	146	T1_FAST_ROIs	43572419	rs56328224	C	T	0.224936	0.224936	8.79	4.01	73	rs79742625	43657257	C	T	0.20365	0.20365	5.0192	94	0.05217	FALSE	1.392	TRUE
17	146	T2_star_L_plus_R	43657257	rs79742625	C	T	0.20365	0.20365	8.376	7.9687	2651	rs77804065	43810896	C	T	0.224083	0.224083	8.5997	2651	NA	NA	3.025	TRUE
17	146	dMRI_MO	43657257	rs79742625	C	T	0.20365	0.20365	10.78	3.4232	332	rs59950134	43791248	G	C	0.19706	0.19706	5.0745	298	2.393	TRUE	4.577	TRUE
17	146	dMRI_MD	43663247	rs1724390	C	A	0.225024	0.225024	8.258	5.8941	276	rs79172804	43828764	G	A	0.190176	0.190176	6.7873	677	NA	NA	0.8344	FALSE
17	146	dMRI_L3	43691377	rs382362	T	C	0.195281	0.195281	10	6.4376	452	rs79742625	43657257	C	T	0.20365	0.20365	8.3648	452	1.042	FALSE	0.6134	FALSE
17	146	Freesurfer_volume	43731719	rs241036	A	C	0.223956	0.223956	9.698	4.6624	2685	rs10445367	43932798	G	T	0.178605	0.178605	6.9292	2709	0.4311	FALSE	3.888	TRUE
17	146	dMRI_FA	43744344	rs1635298	T	A	0.24294	0.75706	8.418	2.9394	213	rs187479442	43872415	G	A	0.00581331	0.00581331	5.7326	631	NA	NA	1.621	TRUE
17	146	dMRI_L2	43744344	rs1635298	T	A	0.24294	0.75706	10.9	3.8161	420	rs4327090	43902541	A	G	0.198167	0.198167	5.8974	420	1.032	FALSE	1.646	TRUE
17	146	dMRI_Probtrackx	43756969	rs1635288	A	G	0.247757	0.752243	10.03	7.8059	731	rs79172804	43828764	G	A	0.190176	0.190176	9.3082	731	0.148	FALSE	3.117	TRUE
17	146	dMRI_OD	43758898	rs57222984	A	G	0.243997	0.243997	14.73	7.4262	572	rs2435204	43988205	A	G	0.23149	0.23149	7.8881	558	0.5882	FALSE	1.958	TRUE
17	146	Freesurfer_thickness	43766418	rs62055718	C	T	0.221924	0.221924	11.86	4.9173	3114	rs149660772	43990478	G	A	0.00441544	0.00441544	5.7721	2944	1.744	TRUE	1.552	TRUE
17	146	dMRI_L1	43798903	rs56062621	A	G	0.221554	0.221554	10.21	8.0317	731	rs1724409	43740565	G	T	0.255441	0.744559	9.3593	380	1.609	TRUE	3.99	TRUE
17	146	Freesurfer_area	43988205	rs2435204	A	G	0.23149	0.23149	8.695	6.9959	2829	rs35838379	44040184	A	G	0.180621	0.180621	9.042	2796	0.1446	FALSE	10.98	TRUE
17	146	T1_FAST_ROIs	44033132	rs113520245	C	T	0.219707	0.219707	10.04	3.9729	94	rs4792830	44199290	T	C	0.180426	0.180426	5.6086	96	0.05066	FALSE	1.439	TRUE
17	146	dMRI_MO	44038785	rs62063281	A	G	0.21915	0.21915	12.23	3.3689	702	rs59950134	43791248	G	C	0.19706	0.19706	5.0745	298	1.898	TRUE	4.664	TRUE
17	146	dMRI_ISOVF	44081224	rs17573509	G	A	0.18819	0.18819	7.509	3.5735	613	rs2316770	43934256	G	A	0.440953	0.440953	4.5186	848	NA	NA	1.52	TRUE
17	146	dMRI_OD	44091886	rs9891103	C	T	0.228472	0.228472	14.04	7.5175	558	rs17573509	44081224	G	A	0.18819	0.18819	8.0998	572	1.402	TRUE	1.477	TRUE
17	146	T2_star_L_plus_R	44161470	rs80028338	A	C	0.204911	0.204911	8.687	8.8795	2651	rs117124984	44051588	C	G	0.217961	0.217961	8.9867	2651	0.9144	FALSE	3.412	TRUE
17	146	dMRI_FA	44189067	rs7225002	A	G	0.414464	0.414464	8.788	2.4106	233	rs80028338	44161470	A	C	0.204911	0.204911	5.7842	213	1.731	TRUE	1.253	FALSE
17	146	Freesurfer_thickness	44192568	rs4630591	C	T	0.206104	0.206104	12.33	5.0675	3039	rs141322990	44244006	C	T	0.00480933	0.00480933	6.0055	2944	1.196	FALSE	0.9788	FALSE
17	146	dMRI_MD	44205690	rs4471723	C	T	0.227248	0.227248	8.897	6.0366	276	rs9899833	43992943	G	A	0.329025	0.329025	7.3005	277	0.4068	FALSE	0.934	FALSE
17	146	dMRI_Probtrackx	44210933	rs7207582	A	G	0.227821	0.227821	10.27	8.1694	731	rs17573509	44081224	G	A	0.18819	0.18819	9.1412	731	0.3869	FALSE	4.783	TRUE
17	146	dMRI_L2	44334052	rs62073157	G	A	0.222167	0.222167	10.39	5.7698	420	rs62073157	44334052	G	A	0.222167	0.222167	5.7698	420	1.337	TRUE	2.103	TRUE
17	146	dMRI_L3	44334052	rs62073157	G	A	0.222167	0.222167	10.02	8.001	453	rs80028338	44161470	A	C	0.204911	0.204911	8.4287	452	0.6077	FALSE	1.178	FALSE
17	146	Freesurfer_volume	44351743	rs2696541	G	A	0.197506	0.197506	10.21	4.5679	2685	rs34579536	44108906	A	G	0.225083	0.225083	5.5174	2685	0.7536	FALSE	3.72	TRUE
17	146	dMRI_L1	44812188	rs199447	C	T	0.211939	0.211939	10.57	8.2035	380	rs199499	44865498	C	T	0.205563	0.205563	8.8697	380	1.345	TRUE	2.942	TRUE
17	147	Freesurfer_volume	54987541	rs74731673	G	T	0.0139937	0.0139937	8.3	2.7932	2693	rs553631347	54908560	G	T	0.00103298	0.00103298	6.3189	2714	NA	NA	0.3521	FALSE
17	148	dMRI_L1	57736326	rs7207750	T	C	0.140492	0.859508	7.567	1.8012	340	rs557132860	57594767	T	G	0.00168839	0.00168839	4.3334	369	NA	NA	2.287	TRUE
18	149	dMRI_L3	40222856	rs658728	T	C	0.284983	0.284983	8.838	4.8198	454	rs7239039	40207586	A	C	0.307989	0.307989	5.5394	454	0.8877	FALSE	2.568	TRUE
18	149	dMRI_MO	40274482	rs635109	T	A	0.284782	0.715218	7.753	5.3489	335	rs9652967	40209893	A	C	0.261452	0.261452	5.7536	335	NA	NA	0.5249	FALSE
18	149	dMRI_OD	40274482	rs635109	T	A	0.284782	0.715218	8.738	4.6389	558	rs185059407	40478139	G	A	0.00652935	0.00652935	4.9339	536	0.5218	FALSE	1.082	FALSE
18	149	dMRI_ICVF	40292147	rs9965523	G	C	0.258504	0.258504	9.915	3.3844	502	rs542228487	40451088	G	C	0.00131808	0.00131808	4.3016	520	0.7135	FALSE	1.955	TRUE
18	149	dMRI_FA	40301641	rs3810037	C	T	0.283649	0.283649	8.129	3.5376	241	rs146657699	40085401	A	G	0.0055316	0.0055316	4.7983	653	NA	NA	1.068	FALSE
18	149	dMRI_MO	49173755	rs322530	G	T	0.452165	0.452165	8.917	13.12	293	rs2928990	49421125	T	G	0.10186	0.89814	15.401	293	0.7102	FALSE	2.608	TRUE
18	149	dMRI_L2	49173755	rs322530	G	T	0.452165	0.452165	7.524	4.4379	389	rs1656749	48980835	A	G	0.463264	0.536736	5.5384	747	NA	NA	2.512	TRUE
18	150	T1_Subcortical_all	50887961	rs10502971	G	A	0.43348	0.43348	10.45	7.8859	15	rs62098013	50863861	G	A	0.366147	0.366147	8.6139	15	1.197	FALSE	1.886	TRUE
18	150	T1_Subcortical_L_plus_R	50887961	rs10502971	G	A	0.43348	0.43348	12.68	8.4494	2644	rs62098013	50863861	G	A	0.366147	0.366147	8.7843	2644	1.22	FALSE	1.375	TRUE
18	151	Freesurfer_volume	52506383	rs72924740	T	A	0.0118054	0.0118054	8.426	2.3336	2713	rs558917802	52539605	C	T	0.00247915	0.00247915	5.2417	2704	NA	NA	3.611	TRUE
18	152	Freesurfer_volume	60283137	rs149950024	G	A	0.0140124	0.0140124	8.25	3.082	2712	rs190118054	60097433	A	C	0.00208223	0.00208223	6.6185	2682	NA	NA	2.669	TRUE
18	153	T1_FAST_ROIs	73017380	rs4891262	C	T	0.352871	0.352871	9.624	9.133	149	rs4891262	73017380	C	T	0.352871	0.352871	9.133	149	1.149	FALSE	4	TRUE
18	154	rfMRI_ICA_Features	73114340	rs7234875	T	C	0.399205	0.600795	8.265	7.1701	3146	rs7234875	73114340	T	C	0.399205	0.600795	7.1701	3146	NA	NA	0.5922	FALSE
19	155	Freesurfer_volume	1347282	rs72981649	G	T	0.0203367	0.0203367	8.839	1.4601	2705	rs547979079	1227116	A	C	0.00467211	0.00467211	5.533	2709	1.432	TRUE	2.835	TRUE
19	156	Freesurfer_volume	39421906	rs113099794	C	T	0.0115684	0.0115684	8.271	4.4213	2704	rs548011679	39209602	C	G	0.00112162	0.00112162	6.5749	2714	NA	NA	1.286	FALSE
19	157	T1_Subcortical_L_plus_R	47508690	rs11669745	T	G	0.340069	0.340069	7.811	4.0647	2644	rs8102803	47514622	T	C	0.29583	0.29583	4.5898	2644	NA	NA	1.51	TRUE
20	158	Freesurfer_volume	35001278	rs6129926	T	C	0.0206962	0.0206962	10.69	1.7686	2666	rs76945228	34855239	C	G	0.0011272	0.0011272	7.817	2714	0.2949	FALSE	4.268	TRUE
21	159	dMRI_Probtrackx	9487544	rs370865041	C	A	0.0133564	0.0133564	8.819	5.1157	735	rs370865041	9487544	C	A	0.0133564	0.0133564	5.1157	735	2.072	TRUE	0.5685	FALSE
22	160	T2_star	37470604	rs2072860	G	A	0.465586	0.534414	8.933	9.7162	170	rs4820268	37469591	G	A	0.465532	0.534468	9.7381	170	0.2987	FALSE	0.712	FALSE
22	160	T2_star_L_plus_R	37470604	rs2072860	G	A	0.465586	0.534414	10.7	9.7586	2649	rs2072860	37470604	G	A	0.465586	0.534414	9.7586	2649	0.753	FALSE	1.259	FALSE
	Supplementary Table 8: Multi-trait associations for groups of imaging derived phenotypes (IDPs) . The table summarises the results of the multi-trait analysis on the 23 groups of IDPs. Each row corresponds to an association of the lead SNP with the corresponding IDP group with -log10 p-value > 7.5 in the discovery sample. There are 277 such associations ordered by chromosome and genomic position.…
