# Supplementary material for: Genome-wide association studies of brain imaging phenotypes in UK Biobank
Source: Nature. 2018 Oct 10;562(7726):210–6. doi: 10.1038/s41586-018-0571-7 (PMC6786974; doi:10.1038/s41586-018-0571-7)
Supplement: Supplementary file 4 — This file contains Supplementary Tables S1-S13. [file 41586_2018_571_MOESM4_ESM.zip › SuppTable_9.xlsx]

## Sheet: Sheet1
Chr	Cluster	IDP_group	Position	rsid	Ref allele	Non-ref allele	maf	Non-ref AF	Full model -log10 p-value	Max bgenie -log10 p-value	IDP idx	flanking rsid	flanking position	Flanking ref allele	Flanking non-ref allele	flanking maf	flanking non-ref AF	Max flanking -log10 p-value	IDP idx of flanking SNP	Full model replication -log10 p-value (N = 930)	Full model replicated (N = 930)	Full model replication -log10 p-value (N = 3,456)	Full model replicated (N = 3,456)
1	2	Freesurfer_area	47974123	rs61784835	C	T	0.36103	0.36103	16.84	5.4543	2874	rs6658111	47980916	T	G	0.368788	0.368788	5.6792	2834	0.7069	FALSE	8.69	TRUE
1	2	dMRI_Probtrackx	47980916	rs6658111	T	G	0.368788	0.368788	11.82	5.1475	719	rs61784835	47974123	C	T	0.36103	0.36103	5.3438	719	0.9697	FALSE	18.41	TRUE
1	2	T1_FAST_ROIs	47980916	rs6658111	T	G	0.368788	0.368788	16.2	6.1802	97	rs6658111	47980916	T	G	0.368788	0.368788	6.1802	97	0.4116	FALSE	6.737	TRUE
1	2	dMRI_OD	47980916	rs6658111	T	G	0.368788	0.368788	9.383	3.6904	843	rs373371795	47923262	T	G	0.0111066	0.0111066	6.2918	567	0.6352	FALSE	5.117	TRUE
2	11	dMRI_OD	27291661	rs7575465	G	A	0.448209	0.551791	11.61	5.5168	553	rs7575465	27291661	G	A	0.448209	0.551791	5.5168	553	1.282	FALSE	2.471	TRUE
2	14	rfMRI_ICA_Features	48288816	rs11891807	T	G	0.379892	0.379892	10.56	6.122	3143	rs6720027	48323919	C	T	0.39828	0.39828	7.0146	3143	0.003263	FALSE	3.025	TRUE
2	18	dMRI_Probtrackx	215395603	rs186344210	A	T	0.0103041	0.0103041	9.589	2.1171	776	rs116779311	215456404	A	G	0.00468631	0.00468631	5.3201	863	0.1643	FALSE	1.468	TRUE
4	31	T1_brain_vol_all	103146890	rs35518360	A	T	0.0836936	0.0836936	11.39	3.8096	5	rs114852012	102993916	T	C	0.0114704	0.0114704	5.4563	6	4.011	TRUE	3.11	TRUE
4	32	dMRI_Probtrackx	103188709	rs13107325	C	T	0.0738609	0.0738609	9.443	3.1396	851	rs192178475	103118378	A	G	0.0113895	0.0113895	4.7246	784	1.07	FALSE	6.185	TRUE
4	35	dMRI_Probtrackx	148254770	rs112651271	G	A	0.0130207	0.0130207	10.49	3.7143	726	rs190349851	148280338	A	G	0.0035403	0.0035403	4.6502	837	4.098	TRUE	4.065	TRUE
4	37	Freesurfer_volume	155966344	rs144688643	G	A	0.0160597	0.0160597	9.535	1.5342	2672	rs111479769	155968038	A	G	0.0528336	0.0528336	4.0441	2667	0.2612	FALSE	1.77	TRUE
5	49	T1_FAST_ROIs	128734008	rs12187568	C	G	0.0742943	0.0742943	11.76	6.7075	35	rs12187568	128734008	C	G	0.0742943	0.0742943	6.7075	35	1.014	FALSE	3.633	TRUE
5	50	Freesurfer_area	128734008	rs12187568	C	G	0.0742943	0.0742943	17.96	5.8996	2730	rs13166172	128937142	G	A	0.321893	0.678107	6.3716	2761	0.9399	FALSE	7.127	TRUE
6	62	T1_FAST_ROIs	98572976	rs13208578	C	T	0.478109	0.521891	9.766	5.1238	114	rs9375195	98562720	G	A	0.471647	0.528353	5.3045	114	0.1398	FALSE	2.773	TRUE
7	64	T1_FAST_ROIs	19609643	rs11767221	A	G	0.365152	0.634848	13.2	4.9565	138	rs12536555	19552495	C	G	0.358278	0.641722	5.5756	140	0.9519	FALSE	2.018	TRUE
7	72	Freesurfer_area	146258789	rs118094618	C	T	0.0101027	0.0101027	8.911	2.8437	2721	rs77433580	146205275	G	A	0.0268766	0.0268766	5.658	2728	0.4916	FALSE	1.438	TRUE
11	103	Freesurfer_volume	92035793	rs877644	T	C	0.320906	0.679094	11.1	7.0909	2679	rs947934	92033162	A	G	0.321267	0.678733	7.1298	2679	0.03075	FALSE	6.146	TRUE
12	108	dMRI_MO	49531100	rs35884657	C	T	0.3336	0.3336	8.984	3.1686	313	rs149490004	49475498	C	T	0.00103997	0.00103997	4.8736	295	1.757	TRUE	2.735	TRUE
12	118	T1_FAST_ROIs	106476805	rs12146713	T	C	0.0929046	0.0929046	9.643	4.3732	158	rs1978730	106480246	C	A	0.140801	0.140801	5.655	158	0.9018	FALSE	2.337	TRUE
12	118	dMRI_FA	106476805	rs12146713	T	C	0.0929046	0.0929046	8.977	5.6361	651	rs11112920	106650978	T	A	0.181126	0.181126	6.2883	227	0.18	FALSE	2.074	TRUE
12	118	Freesurfer_area	106476805	rs12146713	T	C	0.0929046	0.0929046	8.915	6.2194	2899	rs12146713	106476805	T	C	0.0929046	0.0929046	6.2194	2899	0.2391	FALSE	2.357	TRUE
12	120	dMRI_ICVF	118437058	rs34421054	C	T	0.283395	0.283395	9.22	4.74	810	rs76436865	118461481	G	C	0.154989	0.154989	6.2547	495	0.7718	FALSE	2.212	TRUE
12	121	dMRI_Probtrackx	125578762	rs2343541	T	C	0.0327759	0.967224	9.352	2.3498	824	rs532296420	125412920	G	A	0.00467666	0.00467666	6.0442	628	0.2814	FALSE	9.158	TRUE
14	126	T1_FAST_ROIs	59074878	rs160458	T	C	0.48174	0.48174	14.02	4.0329	126	rs72718802	59129140	G	A	0.00174351	0.00174351	5.1107	36	0.2488	FALSE	2.447	TRUE
16	133	Freesurfer_volume	9170715	rs148283371	A	G	0.0100952	0.0100952	12.58	2.2593	2714	rs138347325	8938288	C	G	0.010015	0.010015	5.2344	2702	0.02262	FALSE	3.539	TRUE
16	135	Freesurfer_volume	70674501	rs12928124	A	T	0.433732	0.433732	9.883	5.1933	2667	rs12597717	70702758	A	G	0.455984	0.544016	5.8595	2664	0.6217	FALSE	5.582	TRUE
16	137	Freesurfer_area	87225143	rs4843560	A	G	0.381902	0.618098	13.55	7.1661	2773	rs56023709	87229344	A	C	0.38183	0.61817	7.2201	2773	0.6358	FALSE	1.8	TRUE
16	137	T1_FAST_ROIs	87235916	rs4240791	G	A	0.3944	0.6056	11.24	6.5611	102	rs4240791	87235916	G	A	0.3944	0.6056	6.5611	102	0.3936	FALSE	1.702	TRUE
16	138	dMRI_MO	89939929	rs9939914	T	C	0.25335	0.25335	10.94	4.2392	313	rs7186980	89883208	T	C	0.299124	0.299124	5.5102	312	0.07645	FALSE	5.03	TRUE
17	146	dMRI_MO	43657257	rs79742625	C	T	0.20365	0.20365	10.78	3.4232	332	rs59950134	43791248	G	C	0.19706	0.19706	5.0745	298	2.393	TRUE	4.577	TRUE
17	146	Freesurfer_volume	43731719	rs241036	A	C	0.223956	0.223956	9.698	4.6624	2685	rs10445367	43932798	G	T	0.178605	0.178605	6.9292	2709	0.4311	FALSE	3.888	TRUE
17	146	dMRI_L2	43744344	rs1635298	T	A	0.24294	0.75706	10.9	3.8161	420	rs4327090	43902541	A	G	0.198167	0.198167	5.8974	420	1.032	FALSE	1.646	TRUE
17	146	Freesurfer_thickness	43766418	rs62055718	C	T	0.221924	0.221924	11.86	4.9173	3114	rs149660772	43990478	G	A	0.00441544	0.00441544	5.7721	2944	1.744	TRUE	1.552	TRUE
17	146	T1_FAST_ROIs	44033132	rs113520245	C	T	0.219707	0.219707	10.04	3.9729	94	rs4792830	44199290	T	C	0.180426	0.180426	5.6086	96	0.05066	FALSE	1.439	TRUE
17	146	dMRI_MO	44038785	rs62063281	A	G	0.21915	0.21915	12.23	3.3689	702	rs59950134	43791248	G	C	0.19706	0.19706	5.0745	298	1.898	TRUE	4.664	TRUE
17	146	dMRI_L2	44334052	rs62073157	G	A	0.222167	0.222167	10.39	5.7698	420	rs62073157	44334052	G	A	0.222167	0.222167	5.7698	420	1.337	TRUE	2.103	TRUE
17	146	Freesurfer_volume	44351743	rs2696541	G	A	0.197506	0.197506	10.21	4.5679	2685	rs34579536	44108906	A	G	0.225083	0.225083	5.5174	2685	0.7536	FALSE	3.72	TRUE
18	149	dMRI_ICVF	40292147	rs9965523	G	C	0.258504	0.258504	9.915	3.3844	502	rs542228487	40451088	G	C	0.00131808	0.00131808	4.3016	520	0.7135	FALSE	1.955	TRUE
		Supplementary Table 9: Replicated multi-trait associations with no corresponding significant single phenotype association. This table summarises the results of the multi-trait associations which replicate in the larger replication cohort (N = 3,456), but which show no genome-wide significant association (-log10 p value < 7.5) in the flanking region for any individual IDP in the corresponding IDP …
