# Supplementary material for: Genome-wide association studies of brain imaging phenotypes in UK Biobank
Source: Nature. 2018 Oct 10;562(7726):210–6. doi: 10.1038/s41586-018-0571-7 (PMC6786974; doi:10.1038/s41586-018-0571-7)
Supplement: Supplementary file 4 — This file contains Supplementary Tables S1-S13. [file 41586_2018_571_MOESM4_ESM.zip › SuppTable_10.xlsx]

## Sheet: ADHD
IDP	Coheritability	SE	p-value
T1 FIRST right pallidum volume	0.209	0.0735	0.0045
dMRI ProbtrackX OD slf l	0.23	0.082	0.0051
dMRI ProbtrackX L1 slf l	-0.2386	0.0856	0.0053
T1 FIRST brain stem+4th ventricle volume	0.1944	0.0711	0.0062
dMRI TBSS L1 Body of corpus callosum	-0.2209	0.0824	0.0073
FreeSurfer DKTatlas rh fusiform area	0.2307	0.0865	0.0077

## Sheet: MDD
IDP	Coheritability	SE	p-value
FreeSurfer DKTatlas lh inferiorparietal thickness	-0.4689	0.1585	0.0031
FreeSurfer a2009s lh S intrapariet and P trans thickness	-0.5624	0.1945	0.0038
FreeSurfer DKTatlas lh superiorparietal thickness	-0.4212	0.1578	0.0076
dMRI TBSS ICVF Middle cerebellar peduncle	0.3316	0.1247	0.0078
dMRI TBSS FA Retrolenticular part of internal capsule L	0.3954	0.1494	0.0081

## Sheet: ALS
IDP	Coheritability	SE	p-value
dMRI TBSS ISOVF Genu of corpus callosum	0.6335	0.1884	0.0008
dMRI ProbtrackX OD ar r	-0.6317	0.2248	0.005
dMRI ProbtrackX OD ar l	-0.6551	0.2342	0.0052
T1 FAST ROIs L thalamus	0.4656	0.1687	0.0058

## Sheet: AD
IDP	Coheritability	SE	p-value

## Sheet: SCZ
IDP	Coheritability	SE	p-value
dMRI TBSS L1 Tapetum L	-0.2239	0.0582	0.0001
dMRI TBSS MD Tapetum L	-0.2211	0.0586	0.0002
dMRI TBSS L3 Tapetum L	-0.2048	0.0599	0.0006
dMRI TBSS FA Superior fronto-occipital fasciculus R	0.1828	0.0613	0.0029
T1 FAST ROIs R planum polare	0.2305	0.0778	0.003
dMRI TBSS L1 Tapetum R	-0.2006	0.069	0.0036
dMRI TBSS MD Tapetum R	-0.1992	0.0687	0.0037
FreeSurfer volume BrainSegVol-to-eTIV	0.197	0.068	0.0038
dMRI TBSS L3 Superior fronto-occipital fasciculus R	-0.1995	0.0691	0.0039
FreeSurfer volume Left-Lateral-Ventricle	-0.1478	0.0524	0.0048
dMRI TBSS L2 Tapetum L	-0.1667	0.0598	0.0053
FreeSurfer volume 3rd-Ventricle	-0.1457	0.0526	0.0055
T1 FAST ROIs R insular cortex	0.1755	0.0634	0.0056
T1 FIRST left plus right thalamus volume	0.1653	0.0605	0.0063
dMRI TBSS L3 Tapetum R	-0.2045	0.0753	0.0066
T1 FIRST right thalamus volume	0.1896	0.0715	0.008
FreeSurfer a2009s lh G front middle area	-0.1891	0.0725	0.009
T1 FIRST left thalamus volume	0.1442	0.0558	0.0098

## Sheet: Neuroticism
IDP	Coheritability	SE	p-value
FreeSurfer a2009s lh G pariet inf-Supramar area	0.1818	0.0699	0.0093

## Sheet: AS
IDP	Coheritability	SE	p-value

## Sheet: Stroke
IDP	Coheritability	SE	p-value
dMRI ProbtrackX ISOVF str r	-0.5181	0.1621	0.0014
dMRI ProbtrackX L1 str r	-0.6835	0.2175	0.0017
dMRI ProbtrackX L3 ptr l	-0.4824	0.1637	0.0032
dMRI TBSS ISOVF Superior corona radiata R	-0.9899	0.3372	0.0033
dMRI ProbtrackX MD ptr l	-0.4786	0.1636	0.0034
dMRI ProbtrackX MD str r	-0.5221	0.1789	0.0035
dMRI ProbtrackX OD str r	0.4984	0.1755	0.0045
dMRI ProbtrackX ISOVF ilf l	-0.4749	0.1756	0.0069
dMRI TBSS ISOVF Retrolenticular part of internal capsule R	-0.6097	0.2282	0.0075
dMRI TBSS ISOVF Sagittal stratum L	-0.5214	0.1976	0.0083
dMRI TBSS L3 Sagittal stratum L	-0.4789	0.1852	0.0097
dMRI ProbtrackX L1 str l	-0.5884	0.2277	0.0098

## Sheet: Sleep duration
IDP	Coheritability	SE	p-value
FreeSurfer volume Right-VentralDC	0.272	0.0943	0.0039
T1 FAST ROIs brain stem	0.2653	0.093	0.0044
dMRI ProbtrackX MO ilf l	0.3611	0.1334	0.0068
FreeSurfer a2009s lh G occipital sup area	0.3639	0.1386	0.0086

## Sheet: BPD
IDP	Coheritability	SE	p-value
dMRI ProbtrackX OD cgc l	-0.4151	0.1537	0.0069

[truncated: 1 more sheets: Conditions]
