# Supplementary material for: Genome-wide association studies of brain imaging phenotypes in UK Biobank
Source: Nature. 2018 Oct 10;562(7726):210–6. doi: 10.1038/s41586-018-0571-7 (PMC6786974; doi:10.1038/s41586-018-0571-7)
Supplement: Supplementary file 4 — This file contains Supplementary Tables S1-S13. [file 41586_2018_571_MOESM4_ESM.zip › SuppTable_11.xlsx]

## Sheet: Sheet1
Annotation_label	Annotation	T1 global volumes (10)	T1 sub-cortical volumes (15)	T1 sub-cortical volumes (L+R) (7)	T1 FAST ROIs (139)	Freesurfer volume (59)	Freesurfer cortical area (212)	Freesurfer cortical thickness (212)	T2 FLAIR White matter hyperintensities (1)	T2star sub-cortical (14)	T2star sub-cortical (L+R) (7)	Diffusion MRI FA (TBSS) (48)	Diffusion MRI FA (Probtrack) (27)	Diffusion MRI MD (TBSS) (48)	Diffusion MRI MD (Probtrack) (27)	Diffusion MRI MO (TBSS) (48)	Diffusion MRI MO (Probtrack) (27)	Diffusion MRI L1 (TBSS) (48)	Diffusion MRI L1 (Probtrack) (27)	Diffusion MRI L2 (TBSS) (48)	Diffusion MRI L2 (Probtrack) (27)	Diffusion MRI L3 (TBSS) (48)	Diffusion MRI L3 (Probtrack) (27)	Diffusion MRI ICVF (TBSS) (48)	Diffusion MRI ICVF (Probtrack) (27)	Diffusion MRI OD (TBSS) (48)	Diffusion MRI OD (Probtrack) (27)	Diffusion MRI ISOVF (TBSS) (48)	Diffusion MRI ISOVF (Probtrack) (27)	Task fMRI (16)	Resting fMRI - parcel 25 (nodes) (21)	Resting fMRI - parcel 100 (nodes) (55)	Resting fMRI - ICA features (6)	Resting fMRI parcel 25 (edges) (210)	Resting fMRI parcel 100 (edges) (1485)
Coding UCSC (0.015)	Coding_UCSC.extend.500_0	0	0.2	0.285714	0.0935252	0.220339	0.0801887	0.0518868	0	0.214286	0.142857	0.0625	0.0740741	0.0625	0	0.145833	0.0740741	0.104167	0.037037	0.0416667	0	0.0208333	0.037037	0.0625	0.037037	0.166667	0.111111	0.104167	0.259259	0	0.190476	0.127273	0	0.0571429	0.0518519
Conserved LindbladToh (0.026)	Conserved_LindbladToh.extend.500_0	0	0.333333	0.285714	0.179856	0.237288	0.212264	0.0943396	1	0.0714286	0.142857	0.145833	0.037037	0	0.037037	0.229167	0.148148	0.166667	0.0740741	0.104167	0.037037	0.0208333	0.037037	0.208333	0.333333	0.333333	0.185185	0.145833	0.148148	0.0625	0.333333	0.0727273	0.333333	0.052381	0.0585859
CTCF Hoffman (0.024)	CTCF_Hoffman.extend.500_0	0.4	0.0666667	0.142857	0.0863309	0.0677966	0.0283019	0.0943396	0	0.0714286	0.285714	0.0416667	0.111111	0	0	0.0625	0.037037	0	0	0.0208333	0.037037	0.0625	0	0.0625	0	0.0416667	0	0.0416667	0.037037	0	0.047619	0.0363636	0	0.0571429	0.0451178
DGF ENCODE (0.138)	DGF_ENCODE.extend.500_0	0.2	0	0	0.136691	0.101695	0.127358	0.0849057	0	0	0	0.145833	0	0.0833333	0.037037	0.104167	0.111111	0.104167	0.037037	0.0833333	0.037037	0.0208333	0.037037	0	0	0.229167	0	0.125	0.037037	0.125	0	0.0545455	0	0.0238095	0.0451178
DHS Trynka (0.168)	DHS_Trynka.extend.500_0	0	0.133333	0	0.129496	0.118644	0.0896226	0.0849057	0	0	0	0.25	0.185185	0.0625	0	0.0625	0.111111	0.0416667	0	0.166667	0.111111	0.125	0.037037	0.166667	0.0740741	0.166667	0.111111	0	0	0	0.0952381	0.109091	0.166667	0.0619048	0.0518519
Enhancer Andersson (0.004)	Enhancer_Andersson.extend.500_0	0.6	0.133333	0.142857	0.0431655	0.186441	0.0424528	0.0424528	0	0	0	0.0416667	0	0.0625	0.037037	0.104167	0.037037	0.145833	0	0	0	0.0208333	0	0.0208333	0	0.0833333	0	0.0416667	0.111111	0.0625	0.0952381	0.0181818	0.166667	0.1	0.047138
Enhancer Hoffman (0.063)	Enhancer_Hoffman.extend.500_0	0	0.266667	0.285714	0.129496	0.118644	0.0660377	0.0566038	0	0.214286	0.142857	0.0208333	0.0740741	0.0416667	0.0740741	0.125	0	0.104167	0.0740741	0.0833333	0.0740741	0	0.037037	0.0833333	0.037037	0.0625	0.0740741	0.145833	0.037037	0	0.0952381	0.0363636	0	0.047619	0.0498316
FetalDHS Trynka (0.085)	FetalDHS_Trynka.extend.500_0	0	0.0666667	0	0.100719	0.0677966	0.0707547	0.0518868	0	0	0	0.25	0.111111	0.125	0.037037	0.166667	0.037037	0.0833333	0	0.166667	0.111111	0.0416667	0.0740741	0.125	0.0740741	0.125	0.111111	0.0625	0.037037	0.1875	0.0952381	0.0727273	0.166667	0.047619	0.0552189
H3K27ac Hnisz (0.391)	H3K27ac_Hnisz.extend.500_0	0	0.266667	0.285714	0.172662	0.220339	0.207547	0.0566038	1	0.357143	0.428571	0.0208333	0.148148	0.145833	0.148148	0.0833333	0.111111	0.291667	0.185185	0.125	0.222222	0.0625	0.111111	0.0416667	0.148148	0.229167	0.037037	0.1875	0.148148	0.0625	0.142857	0.218182	0.333333	0.047619	0.0599327
H3K27ac PGC2 (0.269)	H3K27ac_PGC2.extend.500_0	0.5	0.0666667	0.142857	0.223022	0.20339	0.146226	0.0471698	0	0.285714	0.142857	0.395833	0.333333	0.3125	0.185185	0.270833	0.185185	0.291667	0.222222	0.416667	0.222222	0.229167	0.222222	0.541667	0.555556	0.3125	0.185185	0.125	0.148148	0.0625	0.142857	0.0363636	0.166667	0.0380952	0.0572391
H3K4me1 Trynka (0.427)	H3K4me1_Trynka.extend.500_0	0.6	0.533333	0.714286	0.273381	0.576271	0.240566	0.193396	1	0.214286	0.142857	0.333333	0.259259	0.0416667	0.0740741	0.166667	0.333333	0.208333	0.037037	0.166667	0.259259	0.104167	0.222222	0.166667	0.037037	0.354167	0.222222	0.208333	0.111111	0.125	0.190476	0.145455	0.333333	0.052381	0.0525253
H3K4me3 Trynka (0.133)	H3K4me3_Trynka.extend.500_0	0	0.0666667	0	0.18705	0.20339	0.179245	0.283019	0	0.142857	0.142857	0.479167	0.444444	0.229167	0.222222	0.104167	0.0740741	0.104167	0.0740741	0.354167	0.444444	0.270833	0.37037	0.270833	0.185185	0.208333	0.111111	0.125	0.0740741	0	0.047619	0.0727273	0.166667	0.0428571	0.0680135
H3K9ac Trynka (0.126)	H3K9ac_Trynka.extend.500_0	0.2	0.333333	0.428571	0.258993	0.186441	0.174528	0.216981	1	0.285714	0.142857	0.479167	0.407407	0.3125	0.222222	0.166667	0.148148	0.25	0.259259	0.375	0.333333	0.3125	0.37037	0.375	0.296296	0.354167	0.407407	0.25	0.222222	0.4375	0.285714	0.290909	0	0.052381	0.0491582
Intron UCSC (0.387)	Intron_UCSC.extend.500_0	0.8	0.4	0.571429	0.194245	0.440678	0.127358	0.169811	0	0.214286	0.428571	0.1875	0.37037	0.25	0	0.270833	0.0740741	0.229167	0.037037	0.208333	0.185185	0.229167	0.0740741	0.458333	0.518519	0.291667	0.259259	0.125	0.148148	0	0.190476	0.127273	0.166667	0.047619	0.0518519
PromoterFlanking Hoffman (0.008)	PromoterFlanking_Hoffman.extend.500_0	0	0.133333	0	0.0791367	0.152542	0.0754717	0.0424528	0	0	0	0.0833333	0.037037	0.229167	0.296296	0.104167	0	0.0833333	0.111111	0.145833	0.296296	0.208333	0.296296	0.4375	0.592593	0.0833333	0	0.0625	0.037037	0.125	0.047619	0.0181818	0	0.0619048	0.047138
Promoter UCSC (0.031)	Promoter_UCSC.extend.500_0	0	0.133333	0.142857	0.0719424	0.169492	0.0660377	0.0471698	0	0.0714286	0	0.0833333	0.037037	0	0.111111	0.0416667	0.037037	0.0625	0	0.0625	0.111111	0.104167	0.111111	0.0833333	0.111111	0.0416667	0.037037	0	0.111111	0	0	0.0727273	0.166667	0.0380952	0.0572391
Repressed Hoffman (0.461)	Repressed_Hoffman.extend.500_0	0.6	0.666667	0.714286	0.374101	0.627119	0.306604	0.122642	1	0.285714	0.428571	0.291667	0.37037	0.25	0.259259	0.375	0.222222	0.458333	0.259259	0.229167	0.333333	0.270833	0.259259	0.625	0.740741	0.375	0.222222	0.1875	0.37037	0.0625	0.0952381	0.0363636	0.333333	0.0238095	0.0531987
SuperEnhancer Hnisz (0.168)	SuperEnhancer_Hnisz.extend.500_0	0.8	0.533333	0.571429	0.273381	0.508475	0.353774	0.0566038	1	0.357143	0.428571	0.458333	0.518519	0.395833	0.407407	0.1875	0.148148	0.229167	0.333333	0.395833	0.407407	0.5625	0.555556	0.625	0.666667	0.208333	0.185185	0.375	0.407407	0.0625	0.285714	0.2	0.166667	0.0428571	0.0525253
TFBS ENCODE (0.132)	TFBS_ENCODE.extend.500_0	0	0	0.142857	0.107914	0.0169492	0.0754717	0.0377358	0	0.142857	0.142857	0.0625	0.0740741	0.0416667	0	0.0833333	0	0.0833333	0.0740741	0.0416667	0	0.0208333	0	0.125	0.148148	0.0833333	0.148148	0.0625	0.037037	0.0625	0	0.0363636	0	0.0428571	0.0451178
Transcribed Hoffman (0.345)	Transcribed_Hoffman.extend.500_0	0	0.2	0.142857	0.0791367	0.101695	0.0566038	0.113208	0	0	0	0.0416667	0.037037	0.0208333	0	0.0833333	0.111111	0.104167	0	0.0208333	0	0.0416667	0	0.0625	0.037037	0.0625	0.0740741	0.104167	0.222222	0.125	0	0	0	0.0761905	0.0592593
TSS Hoffman (0.018)	TSS_Hoffman.extend.500_0	0	0.2	0	0.057554	0.20339	0.0660377	0.0188679	0	0	0	0.166667	0	0.125	0.111111	0.0625	0.0740741	0.0625	0.037037	0.104167	0.111111	0.0625	0.148148	0.25	0.111111	0.145833	0	0.0416667	0.037037	0.1875	0.047619	0.145455	0	0.047619	0.0451178
UTR 3 UCSC (0.011)	UTR_3_UCSC.extend.500_0	0	0.133333	0	0.0503597	0.0508475	0.0896226	0.0330189	0	0.0714286	0	0.0208333	0.037037	0.0625	0.037037	0.125	0	0.0208333	0	0.0625	0.0740741	0.0208333	0.037037	0.0208333	0	0.0208333	0.037037	0.0208333	0	0	0.0952381	0.0181818	0.166667	0.0428571	0.047138
UTR 5 UCSC (0.005)	UTR_5_UCSC.extend.500_0	0	0.0666667	0.142857	0.0863309	0.0677966	0.0424528	0.0377358	0	0.214286	0.142857	0	0.037037	0.0208333	0	0.0208333	0	0.104167	0	0	0.037037	0.0208333	0	0.208333	0.185185	0.0416667	0	0.0625	0.111111	0.0625	0.142857	0.0181818	0	0.052381	0.0545455
WeakEnhancer Hoffman (0.021)	WeakEnhancer_Hoffman.extend.500_0	0.2	0.2	0.285714	0.0647482	0.0847458	0.0518868	0.0377358	0	0.428571	0.285714	0.0625	0.0740741	0.0416667	0	0.104167	0.0740741	0.104167	0.0740741	0.0625	0.037037	0.0208333	0	0.0416667	0	0.0625	0.037037	0.125	0	0	0	0	0	0.047619	0.0457912
Supplementary Table 11: Partitioning of heritability by functional category. The table lists the proportion of IDPs in each of the 23 IDP groupings (columns C to AJ) that show a nominal enrichment p-value < 0.05 (two-sided tests, uncorrected p-values, see Methods) for the 24 functional categories (rows). The name of the annotation is given in column A. The proportion of the genome annotated by ea…
