# Supplementary material for: Genome-wide association studies of brain imaging phenotypes in UK Biobank
Source: Nature. 2018 Oct 10;562(7726):210–6. doi: 10.1038/s41586-018-0571-7 (PMC6786974; doi:10.1038/s41586-018-0571-7)
Supplement: Supplementary file 4 — This file contains Supplementary Tables S1-S13. [file 41586_2018_571_MOESM4_ESM.zip › SuppTable_2.xlsx]

## Sheet: Sheet1
IDP	Vg	se (Vg)	Ve	se (Ve)	h2	se (h2)	P value
IDP_T1_SIENAX_peripheral_grey_normalised_volume	0.43588	0.0640215	0.565292	0.0622926	0.43537	0.0627296	1.95463e-12
IDP_T1_SIENAX_peripheral_grey_unnormalised_volume	0.439126	0.0640706	0.562037	0.0623147	0.438616	0.0627613	1.38784e-12
IDP_T1_SIENAX_CSF_normalised_volume	0.318846	0.0615195	0.681596	0.0607897	0.318706	0.060835	8.07861e-08
IDP_T1_SIENAX_CSF_unnormalised_volume	0.320538	0.0615193	0.679912	0.0607763	0.320394	0.0608277	6.92456e-08
IDP_T1_SIENAX_grey_normalised_volume	0.412531	0.0647413	0.58864	0.0631686	0.412048	0.0635655	4.51798e-11
IDP_T1_SIENAX_grey_unnormalised_volume	0.416376	0.0645922	0.584748	0.0629945	0.415909	0.0634007	2.69027e-11
IDP_T1_SIENAX_white_normalised_volume	0.450617	0.0662376	0.551105	0.0643181	0.449842	0.0648087	1.94565e-12
IDP_T1_SIENAX_white_unnormalised_volume	0.453779	0.0663511	0.547985	0.0644032	0.45298	0.0649005	1.48003e-12
IDP_T1_SIENAX_brain-normalised_volume	0.441248	0.0654848	0.560256	0.0636638	0.440585	0.0641292	3.204e-12
IDP_T1_SIENAX_brain-unnormalised_volume	0.447303	0.0656494	0.55425	0.0637757	0.446609	0.0642558	1.82016e-12
IDP_T1_FIRST_left_thalamus_volume	0.535065	0.0636288	0.466337	0.0611485	0.534316	0.061741	2.48295e-18
IDP_T1_FIRST_right_thalamus_volume	0.430623	0.0616267	0.569798	0.0600208	0.430442	0.0604283	5.27303e-13
IDP_T1_FIRST_left_caudate_volume	0.527486	0.0634011	0.473806	0.0609869	0.526805	0.0615714	5.84248e-18
IDP_T1_FIRST_right_caudate_volume	0.524784	0.0622938	0.476107	0.0599387	0.524317	0.0605184	2.28223e-18
IDP_T1_FIRST_left_putamen_volume	0.367266	0.0598433	0.63284	0.0587928	0.367227	0.0589828	2.39245e-10
IDP_T1_FIRST_right_putamen_volume	0.422584	0.0608975	0.577607	0.0593791	0.422503	0.0597597	7.74489e-13
IDP_T1_FIRST_left_pallidum_volume	0.257218	0.0589566	0.742922	0.0588032	0.257182	0.0585208	5.54601e-06
IDP_T1_FIRST_right_pallidum_volume	0.320657	0.0601889	0.679621	0.0594915	0.320568	0.0595133	3.59228e-08
IDP_T1_FIRST_left_hippocampus_volume	0.266067	0.0632386	0.734518	0.0628669	0.265911	0.0627325	1.12355e-05
IDP_T1_FIRST_right_hippocampus_volume	0.211528	0.0607823	0.788703	0.0609288	0.211479	0.0604716	0.000235118
IDP_T1_FIRST_left_amygdala_volume	0.0511674	0.0565835	0.948847	0.0581948	0.0511667	0.0565645	0.182846
IDP_T1_FIRST_right_amygdala_volume	0.00934098	0.043072	0.990657	0.0456606	0.009341	0.0430715	0.414154
IDP_T1_FIRST_left_accumbens_volume	0.155017	0.0577269	0.845063	0.0584366	0.155004	0.0575629	0.00354299
IDP_T1_FIRST_right_accumbens_volume	0.249834	0.0593006	0.750329	0.0591935	0.249793	0.0588858	1.10773e-05
IDP_T1_FIRST_brain_stem+4th_ventricle_volume	0.589382	0.0619422	0.410712	0.0591008	0.589327	0.0597872	3.19412e-23
IDP_T1_FAST_ROIs_L_frontal_pole	0.330097	0.0635342	0.67074	0.0626475	0.329821	0.0627696	7.42255e-08
IDP_T1_FAST_ROIs_R_frontal_pole	0.333913	0.0630953	0.666792	0.0621933	0.333678	0.0623254	4.3062e-08
IDP_T1_FAST_ROIs_L_insular_cortex	0.580021	0.0635175	0.421162	0.0606954	0.579336	0.0613428	1.79e-21
IDP_T1_FAST_ROIs_R_insular_cortex	0.52014	0.064206	0.481152	0.0618197	0.519469	0.0624129	4.28449e-17
IDP_T1_FAST_ROIs_L_sup_front_gyrus	0.179891	0.0610206	0.820328	0.0614138	0.179852	0.0607899	0.00154528
IDP_T1_FAST_ROIs_R_sup_front_gyrus	0.26441	0.0642616	0.736169	0.0638688	0.264257	0.0637576	1.70119e-05
IDP_T1_FAST_ROIs_L_mid_front_gyrus	0.251246	0.0606288	0.748983	0.060464	0.251189	0.0602019	1.50675e-05
IDP_T1_FAST_ROIs_R_mid_front_gyrus	0.134967	0.0566295	0.864991	0.0575423	0.134972	0.0565109	0.0084604
IDP_T1_FAST_ROIs_L_inf_front_gyrus_parstri	0.154767	0.060114	0.845391	0.0607419	0.154743	0.0599431	0.00491863
IDP_T1_FAST_ROIs_R_inf_front_gyrus_parstri	0.0517283	0.0582147	0.948292	0.0597638	0.0517273	0.0581947	0.187038
IDP_T1_FAST_ROIs_L_inf_front_gyrus_parsop	0.0492054	0.057197	0.950811	0.0588033	0.0492047	0.0571792	0.194747
IDP_T1_FAST_ROIs_R_inf_front_gyrus_parsop	0.118122	0.0600576	0.881982	0.0609874	0.118109	0.0599558	0.0244229
IDP_T1_FAST_ROIs_L_precentral_gyrus	0.24355	0.0601263	0.756712	0.0600405	0.243486	0.0597229	2.28172e-05
IDP_T1_FAST_ROIs_R_precentral_gyrus	0.26537	0.0609788	0.734983	0.0606901	0.265276	0.0604973	5.80134e-06
IDP_T1_FAST_ROIs_L_temporal_pole	0.361806	0.0619813	0.6388	0.0608994	0.361587	0.0611033	1.63302e-09
IDP_T1_FAST_ROIs_R_temporal_pole	0.250042	0.0604702	0.750199	0.0603206	0.249982	0.0600469	1.56969e-05
IDP_T1_FAST_ROIs_L_sup_temp_gyrus_ant	0.150045	0.0584717	0.850026	0.0591952	0.150035	0.0583172	0.00504485
IDP_T1_FAST_ROIs_R_sup_temp_gyrus_ant	0.241872	0.0617206	0.758529	0.0615931	0.241775	0.0613094	4.01467e-05
IDP_T1_FAST_ROIs_L_sup_temp_gyrus_post	0.138923	0.0569492	0.861116	0.0578183	0.138917	0.0568188	0.00724436
IDP_T1_FAST_ROIs_R_sup_temp_gyrus_post	0.0992252	0.0598805	0.900837	0.0609727	0.0992191	0.0598088	0.0485641
IDP_T1_FAST_ROIs_L_mid_temp_gyrus_ant	0.189515	0.0588184	0.810437	0.0592099	0.189524	0.0585843	0.000608076
IDP_T1_FAST_ROIs_R_mid_temp_gyrus_ant	0.176779	0.0577446	0.823075	0.058277	0.176805	0.0575474	0.00106195
IDP_T1_FAST_ROIs_L_mid_temp_gyrus_post	0.201393	0.0599562	0.798813	0.060213	0.201351	0.0596756	0.000370297
IDP_T1_FAST_ROIs_R_mid_temp_gyrus_post	0.267738	0.0634398	0.732795	0.0630481	0.267596	0.0629304	1.05815e-05
IDP_T1_FAST_ROIs_L_mid_temp_gyrus_tempocc	0.169679	0.0586751	0.830443	0.0592324	0.169658	0.0584769	0.00185819
IDP_T1_FAST_ROIs_R_mid_temp_gyrus_tempocc	0.198331	0.0616885	0.801961	0.0619105	0.198273	0.061407	0.00062148
IDP_T1_FAST_ROIs_L_inf_temp_gyrus_ant	0.205679	0.062903	0.794694	0.0630252	0.205602	0.0625945	0.000510517
IDP_T1_FAST_ROIs_R_inf_temp_gyrus_ant	0.172896	0.0597465	0.827271	0.0602401	0.172867	0.059537	0.00184495
IDP_T1_FAST_ROIs_L_inf_temp_gyrus_post	0.160565	0.0601669	0.839562	0.0607457	0.160545	0.0599859	0.00372112
IDP_T1_FAST_ROIs_R_inf_temp_gyrus_post	0.256061	0.0620922	0.744341	0.0618389	0.255958	0.0616347	1.64199e-05
IDP_T1_FAST_ROIs_L_inf_temp_gyrus_tempocc	0.125797	0.0586017	0.874295	0.0595187	0.125785	0.0584894	0.0157554
IDP_T1_FAST_ROIs_R_inf_temp_gyrus_tempocc	0.268668	0.0607423	0.73166	0.0604357	0.26858	0.0602522	4.14419e-06
IDP_T1_FAST_ROIs_L_postcent_gyrus	0.227502	0.0588681	0.772572	0.0589541	0.227485	0.0585265	5.07722e-05
IDP_T1_FAST_ROIs_R_postcent_gyrus	0.259765	0.0616781	0.740618	0.0614096	0.259666	0.0612111	1.107e-05
IDP_T1_FAST_ROIs_L_sup_parietal_lobule	0.138006	0.0597929	0.862107	0.0605684	0.137991	0.0596571	0.0103594
IDP_T1_FAST_ROIs_R_sup_parietal_lobule	0.18943	0.0623775	0.81089	0.0626481	0.189369	0.0621152	0.00114927
IDP_T1_FAST_ROIs_L_supramarg_gyrus_ant	0.151415	0.0561774	0.848591	0.0569735	0.151414	0.0560263	0.00344047
IDP_T1_FAST_ROIs_R_supramarg_gyrus_ant	0.11398	0.0575542	0.886051	0.0586055	0.113977	0.0574648	0.0236601
IDP_T1_FAST_ROIs_L_supramarg_gyrus_post	0.0503359	0.0572777	0.949683	0.0588714	0.0503349	0.0572589	0.18968
IDP_T1_FAST_ROIs_R_supramarg_gyrus_post	0.109338	0.0508118	0.89051	0.0521666	0.109354	0.050742	0.0155771
IDP_T1_FAST_ROIs_L_angular_gyrus	0.204268	0.059222	0.795896	0.0594815	0.204234	0.0589379	0.000264879
IDP_T1_FAST_ROIs_R_angular_gyrus	0.133107	0.0568592	0.866904	0.057779	0.133105	0.0567407	0.00949195
IDP_T1_FAST_ROIs_L_latocc_cortex_sup	0.139265	0.0565227	0.860712	0.0574045	0.139268	0.0563955	0.00676533
IDP_T1_FAST_ROIs_R_latocc_cortex_sup	0.188767	0.061068	0.811459	0.0613879	0.188724	0.0608157	0.000957163
IDP_T1_FAST_ROIs_L_latocc_cortex_inf	0.176535	0.0599939	0.823525	0.060449	0.176524	0.0597822	0.0015746
IDP_T1_FAST_ROIs_R_latocc_cortex_inf	0.291265	0.0620651	0.709127	0.0615337	0.29115	0.0614866	1.09431e-06
IDP_T1_FAST_ROIs_L_intracalc_cortex	0.356684	0.0642337	0.64395	0.0631133	0.356458	0.063363	9.24059e-09
IDP_T1_FAST_ROIs_R_intracalc_cortex	0.496894	0.0634423	0.504298	0.0612623	0.496302	0.0618077	4.88253e-16
IDP_T1_FAST_ROIs_L_front_med_cortex	0.151275	0.0589719	0.848724	0.0596674	0.151275	0.0588187	0.00505731
IDP_T1_FAST_ROIs_R_front_med_cortex	0.124643	0.0540254	0.875176	0.0551216	0.124666	0.0539332	0.0104029
IDP_T1_FAST_ROIs_L_juxtapos_lobule_cortex	0.152575	0.0592201	0.847527	0.0598967	0.15256	0.059058	0.0048941
IDP_T1_FAST_ROIs_R_juxtapos_lobule_cortex	0.110996	0.0609124	0.889108	0.0618724	0.110985	0.0608209	0.0340168
IDP_T1_FAST_ROIs_L_subcallosal_cortex	0.401827	0.0616254	0.598865	0.0602445	0.401549	0.0605571	1.66806e-11
IDP_T1_FAST_ROIs_R_subcallosal_cortex	0.408249	0.0605868	0.592195	0.0591921	0.408068	0.0595089	3.50969e-12
IDP_T1_FAST_ROIs_L_paracing_gyrus	0.260678	0.0624123	0.739742	0.0621113	0.260569	0.0619374	1.29407e-05
IDP_T1_FAST_ROIs_R_paracing_gyrus	0.234938	0.0624631	0.765255	0.0623647	0.234893	0.0620836	7.73207e-05
IDP_T1_FAST_ROIs_L_cing_gyrus_ant	0.186533	0.059175	0.813573	0.0595785	0.186514	0.0589385	0.000776607
IDP_T1_FAST_ROIs_R_cing_gyrus_ant	0.14955	0.0558931	0.850364	0.0567147	0.149562	0.055751	0.00365176
IDP_T1_FAST_ROIs_L_cing_gyrus_post	0.239084	0.0643665	0.761459	0.0641724	0.238954	0.0639468	9.32024e-05
IDP_T1_FAST_ROIs_R_cing_gyrus_post	0.245769	0.0646203	0.754702	0.064364	0.245654	0.0641832	6.47552e-05
IDP_T1_FAST_ROIs_L_precun_cortex	0.375457	0.0627626	0.625354	0.0615474	0.375153	0.0618051	6.39806e-10
IDP_T1_FAST_ROIs_R_precun_cortex	0.329917	0.0622553	0.67079	0.0614141	0.329684	0.0615065	4.15767e-08
IDP_T1_FAST_ROIs_L_cuneal_cortex	0.218542	0.061002	0.781724	0.0610851	0.218484	0.0606694	0.000158362
IDP_T1_FAST_ROIs_R_cuneal_cortex	0.24386	0.0616194	0.756521	0.0614795	0.243767	0.0612036	3.40416e-05
IDP_T1_FAST_ROIs_L_front_orb_cortex	0.282953	0.0624418	0.717569	0.0619636	0.282805	0.0618839	2.43945e-06
IDP_T1_FAST_ROIs_R_front_orb_cortex	0.340912	0.0604792	0.659402	0.0596129	0.340805	0.0597174	5.75048e-09
IDP_T1_FAST_ROIs_L_parahipp_gyrus_ant	0.321895	0.0627416	0.678774	0.0619463	0.32168	0.0620251	1.07264e-07
IDP_T1_FAST_ROIs_R_parahipp_gyrus_ant	0.379663	0.0634854	0.621232	0.0622122	0.379324	0.062498	6.42032e-10
IDP_T1_FAST_ROIs_L_parahipp_gyrus_post	0.279499	0.060765	0.720803	0.0603717	0.279414	0.060239	1.75538e-06
IDP_T1_FAST_ROIs_R_parahipp_gyrus_post	0.357324	0.062487	0.643391	0.0614228	0.357068	0.0616193	3.4213e-09
IDP_T1_FAST_ROIs_L_lingual_gyrus	0.318801	0.0603524	0.68142	0.0596637	0.31873	0.0596866	4.6458e-08
IDP_T1_FAST_ROIs_R_lingual_gyrus	0.333829	0.06238	0.66676	0.0615032	0.333633	0.0616215	3.07764e-08
IDP_T1_FAST_ROIs_L_temp_fusif_cortex_ant	0.218313	0.0597746	0.78177	0.0599018	0.218295	0.0594564	0.000120559
IDP_T1_FAST_ROIs_R_temp_fusif_cortex_ant	0.299632	0.0640123	0.701022	0.0633488	0.299436	0.0633777	1.15269e-06
IDP_T1_FAST_ROIs_L_temp_fusif_cortex_post	0.285818	0.0592079	0.714165	0.0588189	0.285823	0.0586839	5.56434e-07
IDP_T1_FAST_ROIs_R_temp_fusif_cortex_post	0.314628	0.0604636	0.685569	0.0598037	0.314566	0.0598151	7.24311e-08
IDP_T1_FAST_ROIs_L_temp_occ_fusif_cortex	0.0743099	0.0572431	0.925719	0.0586352	0.0743077	0.0572034	0.0969705
IDP_T1_FAST_ROIs_R_temp_occ_fusif_cortex	0.289084	0.063599	0.711604	0.0630331	0.288885	0.0630037	2.26769e-06
IDP_T1_FAST_ROIs_L_occ_fusif_gyrus	0.217565	0.0602778	0.782673	0.0603939	0.217513	0.0599514	0.000142727
IDP_T1_FAST_ROIs_R_occ_fusif_gyrus	0.158272	0.0622327	0.841977	0.0627609	0.158233	0.0620462	0.00538236
IDP_T1_FAST_ROIs_L_front_operc_cortex	0.147781	0.0578055	0.852254	0.0585712	0.147776	0.0576581	0.00518905
IDP_T1_FAST_ROIs_R_front_operc_cortex	0.2448	0.0602827	0.755411	0.0601812	0.244748	0.059878	2.18076e-05
IDP_T1_FAST_ROIs_L_cent_operc_cortex	0.283085	0.0617832	0.717312	0.0613263	0.282972	0.061235	1.90871e-06
IDP_T1_FAST_ROIs_R_cent_operc_cortex	0.305867	0.0635627	0.694869	0.0628656	0.305642	0.0629013	5.89684e-07
IDP_T1_FAST_ROIs_L_parietal_operc_cortex	0.190131	0.0606526	0.810046	0.0609757	0.190097	0.0604007	0.000824028
IDP_T1_FAST_ROIs_R_parietal_operc_cortex	0.287542	0.0605994	0.712778	0.0601486	0.28745	0.0600445	8.45273e-07
IDP_T1_FAST_ROIs_L_planum_polare	0.20652	0.0623953	0.793809	0.0625275	0.206452	0.0620884	0.000441887
IDP_T1_FAST_ROIs_R_planum_polare	0.345336	0.0623915	0.655202	0.0614239	0.34515	0.0615874	1.04591e-08
IDP_T1_FAST_ROIs_L_heschl_gyrus	0.434989	0.0625273	0.565512	0.060856	0.434771	0.0612939	6.55144e-13
IDP_T1_FAST_ROIs_R_heschl_gyrus	0.336357	0.0619297	0.664041	0.0610481	0.336223	0.0611746	1.94118e-08
IDP_T1_FAST_ROIs_L_planum_temporale	0.257037	0.0621343	0.74338	0.0618719	0.25693	0.0616726	1.54974e-05
IDP_T1_FAST_ROIs_R_planum_temporale	0.34296	0.0612965	0.657316	0.060385	0.342866	0.0605241	7.35337e-09
IDP_T1_FAST_ROIs_L_supracalc_cortex	0.164531	0.0587401	0.835503	0.0593364	0.164526	0.058558	0.00247997
IDP_T1_FAST_ROIs_R_supracalc_cortex	0.2952	0.0611715	0.705257	0.0606406	0.295065	0.0605783	5.55726e-07
IDP_T1_FAST_ROIs_L_occ_pole	0.209163	0.0625058	0.791192	0.0626132	0.209089	0.06219	0.000386761
IDP_T1_FAST_ROIs_R_occ_pole	0.250839	0.0621709	0.749526	0.0619563	0.250747	0.0617322	2.43426e-05
IDP_T1_FAST_ROIs_L_thalamus	0.436342	0.0615532	0.563631	0.0599041	0.436354	0.0603516	2.41146e-13
IDP_T1_FAST_ROIs_R_thalamus	0.41135	0.0613605	0.588924	0.0599134	0.411237	0.0602715	4.45559e-12
IDP_T1_FAST_ROIs_L_caudate	0.32534	0.0601406	0.674915	0.0594083	0.325257	0.0594478	2.23368e-08
IDP_T1_FAST_ROIs_R_caudate	0.373145	0.060569	0.627147	0.0594476	0.373036	0.059667	2.0266e-10
IDP_T1_FAST_ROIs_L_putamen	0.403787	0.0612581	0.596637	0.059874	0.403616	0.0601986	1.00882e-11
IDP_T1_FAST_ROIs_R_putamen	0.351918	0.0585721	0.64797	0.0576867	0.351958	0.0577977	5.66386e-10
IDP_T1_FAST_ROIs_L_pallidum	0.280649	0.0614853	0.71974	0.061058	0.28054	0.0609474	2.08239e-06
IDP_T1_FAST_ROIs_R_pallidum	0.24502	0.0596402	0.75513	0.0595595	0.244983	0.0592402	1.77154e-05
IDP_T1_FAST_ROIs_L_hippocampus	0.438679	0.0622334	0.562029	0.0605447	0.438369	0.0609704	3.24275e-13
IDP_T1_FAST_ROIs_R_hippocampus	0.506682	0.062503	0.493943	0.060279	0.506366	0.0608531	4.35677e-17
IDP_T1_FAST_ROIs_L_amygdala	0.34841	0.0615882	0.65201	0.0606243	0.348264	0.0607825	5.03115e-09
IDP_T1_FAST_ROIs_R_amygdala	0.303818	0.0611646	0.696592	0.0605658	0.303693	0.0605421	2.63478e-07
IDP_T1_FAST_ROIs_L_ventral_striatum	0.387722	0.0627093	0.61308	0.0614002	0.387411	0.0616949	1.69869e-10
IDP_T1_FAST_ROIs_R_ventral_striatum	0.369609	0.0613922	0.630543	0.0602685	0.369553	0.0605097	5.06543e-10
IDP_T1_FAST_ROIs_brain_stem	0.373537	0.064606	0.627431	0.0633419	0.373176	0.0636348	2.25464e-09
IDP_T1_FAST_ROIs_L_cerebellum_I-IV	0.395915	0.061811	0.604766	0.0604694	0.395645	0.0607708	3.7464e-11
IDP_T1_FAST_ROIs_R_cerebellum_I-IV	0.402838	0.061402	0.597608	0.0600202	0.402658	0.0603449	1.25647e-11
IDP_T1_FAST_ROIs_L_cerebellum_V	0.406185	0.0600747	0.594174	0.0587141	0.406039	0.0590154	2.98799e-12
IDP_T1_FAST_ROIs_R_cerebellum_V	0.507406	0.060741	0.492812	0.0585731	0.507295	0.0591288	4.7647e-18
IDP_T1_FAST_ROIs_L_cerebellum_VI	0.392919	0.060402	0.607499	0.059133	0.392755	0.0594014	1.89733e-11
IDP_T1_FAST_ROIs_V_cerebellum_VI	0.453501	0.0627016	0.547232	0.0608816	0.453169	0.0613526	7.54828e-14
IDP_T1_FAST_ROIs_R_cerebellum_VI	0.448813	0.0622303	0.551985	0.0604637	0.448455	0.0609074	8.99796e-14
IDP_T1_FAST_ROIs_L_cerebellum_crus_I	0.519734	0.0637371	0.481526	0.0613707	0.51908	0.0619543	2.68183e-17
IDP_T1_FAST_ROIs_V_cerebellum_crus_I	0.0851227	0.0558431	0.9149	0.0571962	0.0851208	0.0557928	0.0635474
IDP_T1_FAST_ROIs_R_cerebellum_crus_I	0.567725	0.0633865	0.433512	0.0606637	0.567024	0.0612952	1.11505e-20
IDP_T1_FAST_ROIs_L_cerebellum_crus_II	0.472747	0.0627028	0.527821	0.0607332	0.472479	0.0612551	6.13024e-15
IDP_T1_FAST_ROIs_V_cerebellum_crus_II	0.443324	0.0634674	0.557552	0.0616995	0.442936	0.0621584	5.16926e-13
IDP_T1_FAST_ROIs_R_cerebellum_crus_II	0.355647	0.0611957	0.644871	0.0601895	0.355463	0.0603549	1.93628e-09
IDP_T1_FAST_ROIs_L_cerebellum_VIIb	0.44997	0.0620276	0.550417	0.0602576	0.449796	0.0607245	6.45171e-14
IDP_T1_FAST_ROIs_V_cerebellum_VIIb	0.365326	0.0617795	0.635149	0.0606768	0.365152	0.0608948	1.00845e-09
IDP_T1_FAST_ROIs_R_cerebellum_VIIb	0.436671	0.0619181	0.563846	0.0602556	0.436445	0.0606798	3.17865e-13
IDP_T1_FAST_ROIs_L_cerebellum_VIIIa	0.418086	0.0626362	0.58254	0.0610927	0.417824	0.0614826	5.38532e-12
IDP_T1_FAST_ROIs_V_cerebellum_VIIIa	0.51386	0.0620618	0.486808	0.0597986	0.513517	0.0603702	8.99147e-18
IDP_T1_FAST_ROIs_R_cerebellum_VIIIa	0.422002	0.0611144	0.578359	0.0595937	0.42185	0.0599682	9.99442e-13
IDP_T1_FAST_ROIs_L_cerebellum_VIIIb	0.322377	0.0622528	0.678229	0.0614705	0.322182	0.0615408	8.2377e-08
IDP_T1_FAST_ROIs_V_cerebellum_VIIIb	0.417276	0.0612203	0.583321	0.0597334	0.417027	0.0600835	1.94956e-12
IDP_T1_FAST_ROIs_R_cerebellum_VIIIb	0.353269	0.0633711	0.647485	0.0623079	0.353003	0.0625135	8.17175e-09
IDP_T1_FAST_ROIs_L_cerebellum_IX	0.489882	0.0617691	0.510959	0.0597018	0.48947	0.0602152	2.16998e-16
IDP_T1_FAST_ROIs_V_cerebellum_IX	0.504862	0.062264	0.495884	0.060063	0.504486	0.0606207	4.32424e-17
IDP_T1_FAST_ROIs_R_cerebellum_IX	0.442023	0.0628941	0.558869	0.0611568	0.441629	0.0615965	3.75786e-13
IDP_T1_FAST_ROIs_L_cerebellum_X	0.277247	0.0616667	0.723158	0.0612601	0.277135	0.0611391	2.90951e-06
IDP_T1_FAST_ROIs_V_cerebellum_X	0.410401	0.0619867	0.590012	0.0605251	0.410232	0.0608897	8.068e-12
IDP_T1_FAST_ROIs_R_cerebellum_X	0.321879	0.0636656	0.678916	0.062839	0.321623	0.0629366	1.6085e-07
IDP_T2_FLAIR_BIANCA_WMH_volume	0.441181	0.0653988	0.558667	0.0637525	0.441248	0.0641839	3.10502e-12
IDP_SWI_T2star_left_thalamus	0.124607	0.0635051	0.875477	0.0644288	0.124597	0.0633945	0.0246827
IDP_SWI_T2star_right_thalamus	0.0803957	0.0605912	0.919623	0.0619806	0.0803942	0.0605461	0.0921191
IDP_SWI_T2star_left_caudate	0.381223	0.067569	0.619281	0.0663053	0.381031	0.0665975	5.28246e-09
IDP_SWI_T2star_right_caudate	0.370174	0.0671975	0.630224	0.0660322	0.370027	0.0662866	1.18728e-08
IDP_SWI_T2star_left_putamen	0.503057	0.0670791	0.497472	0.064882	0.502791	0.0654503	7.82951e-15
IDP_SWI_T2star_right_putamen	0.585537	0.0678669	0.415325	0.0650074	0.585033	0.0656664	2.57084e-19
IDP_SWI_T2star_left_pallidum	0.508359	0.0674567	0.491971	0.0652051	0.508191	0.0658042	5.69122e-15
IDP_SWI_T2star_right_pallidum	0.463641	0.0674658	0.53667	0.0655609	0.463497	0.066079	1.15563e-12
IDP_SWI_T2star_left_hippocampus	0.170586	0.065918	0.829608	0.0663872	0.170553	0.0657085	0.00472129
IDP_SWI_T2star_right_hippocampus	0.269153	0.0661227	0.731208	0.0657917	0.269056	0.0656235	2.0658e-05
IDP_SWI_T2star_left_amygdala	0.227447	0.068197	0.772938	0.0681343	0.227359	0.0678227	0.00040078
IDP_SWI_T2star_right_amygdala	0.14227	0.0627395	0.857807	0.063543	0.142259	0.062599	0.0115268
IDP_SWI_T2star_left_accumbens	0.197936	0.0643802	0.802213	0.0646767	0.197906	0.0641108	0.00101115
IDP_SWI_T2star_right_accumbens	0.133453	0.0654837	0.866676	0.0662711	0.133436	0.0653534	0.0205876
IDP_tfMRI_median_BOLD_shapes	0.064381	0.0642476	0.935646	0.0656939	0.0643793	0.0642168	0.158044
IDP_tfMRI_90th-percentile_BOLD_shapes	0.0372083	0.0696662	0.962811	0.0711886	0.0372076	0.0696546	0.296611
IDP_tfMRI_median_zstat_shapes	0.112952	0.0638071	0.887091	0.0648594	0.112947	0.0637176	0.038146
IDP_tfMRI_90th-percentile_zstat_shapes	0.0943603	0.0651224	0.905697	0.0662878	0.0943549	0.0650571	0.0734819
IDP_tfMRI_median_BOLD_faces	0.000999002	0.0626734	0.999001	0.0647187	0.000999001	0.0626733	0.493641
IDP_tfMRI_90th-percentile_BOLD_faces	0.000999002	0.0632489	0.999002	0.0651753	0.000999002	0.0632487	0.493699
IDP_tfMRI_median_zstat_faces	0.0700698	0.062223	0.929943	0.063687	0.0700689	0.0621884	0.12993
IDP_tfMRI_90th-percentile_zstat_faces	0.0540245	0.06473	0.945999	0.0662499	0.0540233	0.0647078	0.201892
IDP_tfMRI_median_BOLD_faces-shapes	0.0768235	0.0570152	0.923152	0.0586093	0.0768253	0.0569773	0.088773
IDP_tfMRI_90th-percentile_BOLD_faces-shapes	0.12114	0.0580767	0.878779	0.0592612	0.12115	0.0579852	0.0183392
IDP_tfMRI_median_zstat_faces-shapes	0.066036	0.0589045	0.933961	0.0605186	0.0660362	0.0588751	0.131009
IDP_tfMRI_90th-percentile_zstat_faces-shapes	0.0637574	0.0598067	0.936245	0.0614076	0.0637572	0.0597788	0.143087
IDP_tfMRI_median_BOLD_faces-shapes_amygdala	0.0544659	0.0627302	0.945551	0.0643102	0.054465	0.0627084	0.192548
IDP_tfMRI_90th-percentile_BOLD_faces-shapes_amygdala	0.0789024	0.0622251	0.921125	0.0636145	0.0789003	0.0621807	0.102241
IDP_tfMRI_median_zstat_faces-shapes_amygdala	0.117379	0.061112	0.882603	0.0622183	0.117381	0.0610212	0.0272017
IDP_tfMRI_90th-percentile_zstat_faces-shapes_amygdala	0.116264	0.0594955	0.883675	0.0606681	0.116271	0.0594096	0.0251674
IDP_dMRI_TBSS_FA_Middle_cerebellar_peduncle	0.365957	0.0673055	0.633859	0.0662297	0.366025	0.0664595	1.81994e-08
IDP_dMRI_TBSS_FA_Pontine_crossing_tract	0.37198	0.0681084	0.627959	0.0669598	0.372002	0.0672229	1.56631e-08
IDP_dMRI_TBSS_FA_Genu_of_corpus_callosum	0.493103	0.0678932	0.506961	0.0658055	0.493072	0.066361	5.42384e-14
IDP_dMRI_TBSS_FA_Body_of_corpus_callosum	0.38001	0.0681685	0.620182	0.0669559	0.379937	0.0672287	7.95681e-09
IDP_dMRI_TBSS_FA_Splenium_of_corpus_callosum	0.446831	0.0678613	0.553087	0.0661342	0.446867	0.0666026	9.76778e-12
IDP_dMRI_TBSS_FA_Fornix	0.322564	0.0676367	0.677862	0.0668952	0.322427	0.0669344	7.28446e-07
IDP_dMRI_TBSS_FA_Corticospinal_tract_R	0.219447	0.0676105	0.780815	0.067693	0.21939	0.0672724	0.000554672
IDP_dMRI_TBSS_FA_Corticospinal_tract_L	0.233304	0.0684712	0.766954	0.068415	0.233244	0.068091	0.000306863
IDP_dMRI_TBSS_FA_Medial_lemniscus_R	0.328274	0.0674126	0.672002	0.0666326	0.328183	0.0666982	4.31799e-07
IDP_dMRI_TBSS_FA_Medial_lemniscus_L	0.306337	0.0683038	0.694083	0.0676697	0.306208	0.0676631	3.01293e-06
IDP_dMRI_TBSS_FA_Inferior_cerebellar_peduncle_R	0.410167	0.066074	0.589465	0.0646905	0.410318	0.0650361	1.40349e-10
IDP_dMRI_TBSS_FA_Inferior_cerebellar_peduncle_L	0.43598	0.0667375	0.564042	0.065132	0.435971	0.065538	1.44385e-11
IDP_dMRI_TBSS_FA_Superior_cerebellar_peduncle_R	0.369183	0.0688713	0.631475	0.0677231	0.36894	0.0679468	2.82029e-08
IDP_dMRI_TBSS_FA_Superior_cerebellar_peduncle_L	0.366435	0.0685945	0.6341	0.0674764	0.366239	0.0676923	3.14509e-08
IDP_dMRI_TBSS_FA_Cerebral_peduncle_R	0.426908	0.0690886	0.573854	0.0674809	0.426583	0.067872	1.63811e-10
IDP_dMRI_TBSS_FA_Cerebral_peduncle_L	0.389239	0.0692294	0.611189	0.0679112	0.389072	0.0682238	5.89007e-09
IDP_dMRI_TBSS_FA_Anterior_limb_of_internal_capsule_R	0.40949	0.0681321	0.591025	0.0666906	0.409279	0.067028	5.10507e-10
IDP_dMRI_TBSS_FA_Anterior_limb_of_internal_capsule_L	0.498163	0.0692871	0.502769	0.0671182	0.497699	0.0676551	9.44575e-14
IDP_dMRI_TBSS_FA_Posterior_limb_of_internal_capsule_R	0.555037	0.0715782	0.446617	0.0688964	0.55412	0.0695078	7.80287e-16
IDP_dMRI_TBSS_FA_Posterior_limb_of_internal_capsule_L	0.514907	0.0690734	0.485996	0.0667813	0.514443	0.0673426	1.09295e-14
IDP_dMRI_TBSS_FA_Retrolenticular_part_of_internal_capsule_R	0.370425	0.070033	0.630326	0.0688384	0.370147	0.0690895	4.21907e-08
IDP_dMRI_TBSS_FA_Retrolenticular_part_of_internal_capsule_L	0.310461	0.0704629	0.690206	0.069729	0.310254	0.0697799	4.37053e-06
IDP_dMRI_TBSS_FA_Anterior_corona_radiata_R	0.477806	0.0676768	0.522183	0.0657147	0.477811	0.066241	2.73217e-13
IDP_dMRI_TBSS_FA_Anterior_corona_radiata_L	0.472364	0.0678885	0.527913	0.0659631	0.472233	0.0664638	6.01108e-13
IDP_dMRI_TBSS_FA_Superior_corona_radiata_R	0.454808	0.068711	0.545394	0.0668954	0.454716	0.0673836	7.48606e-12
IDP_dMRI_TBSS_FA_Superior_corona_radiata_L	0.45771	0.0698916	0.542888	0.0680167	0.457436	0.0685122	1.22184e-11
IDP_dMRI_TBSS_FA_Posterior_corona_radiata_R	0.361953	0.068623	0.638414	0.0675386	0.36182	0.0677521	4.63834e-08
IDP_dMRI_TBSS_FA_Posterior_corona_radiata_L	0.416241	0.0699209	0.584319	0.0683692	0.416008	0.0687672	7.26426e-10
IDP_dMRI_TBSS_FA_Posterior_thalamic_radiation_R	0.484181	0.0684589	0.516074	0.0664229	0.484058	0.0669623	2.43615e-13
IDP_dMRI_TBSS_FA_Posterior_thalamic_radiation_L	0.433371	0.067554	0.566681	0.0659425	0.433349	0.0663609	3.28441e-11
IDP_dMRI_TBSS_FA_Sagittal_stratum_R	0.386973	0.0684038	0.6135	0.0671299	0.38679	0.067411	4.79607e-09
IDP_dMRI_TBSS_FA_Sagittal_stratum_L	0.422642	0.0701643	0.578243	0.0685559	0.422268	0.0689537	4.5646e-10
IDP_dMRI_TBSS_FA_External_capsule_R	0.440015	0.0697175	0.560848	0.0679875	0.439635	0.0684194	6.56796e-11
IDP_dMRI_TBSS_FA_External_capsule_L	0.415758	0.0700137	0.585083	0.0684638	0.415408	0.0688428	7.98992e-10
IDP_dMRI_TBSS_FA_Cingulum_cingulate_gyrus_R	0.419182	0.068649	0.581166	0.0671143	0.419036	0.067503	2.68888e-10
IDP_dMRI_TBSS_FA_Cingulum_cingulate_gyrus_L	0.549091	0.0705071	0.452118	0.0679046	0.548428	0.0685197	6.0247e-16
IDP_dMRI_TBSS_FA_Cingulum_hippocampus_R	0.282823	0.0669341	0.717334	0.0665298	0.282778	0.0664028	1.0289e-05
IDP_dMRI_TBSS_FA_Cingulum_hippocampus_L	0.224406	0.0677585	0.775903	0.0677965	0.224337	0.0674027	0.000436875
IDP_dMRI_TBSS_FA_Fornix_cres+Stria_terminalis_R	0.372959	0.0679379	0.627487	0.0667891	0.372793	0.0670154	1.32743e-08
IDP_dMRI_TBSS_FA_Fornix_cres+Stria_terminalis_L	0.374824	0.0690558	0.625857	0.0678574	0.374569	0.0681026	1.89821e-08
IDP_dMRI_TBSS_FA_Superior_longitudinal_fasciculus_R	0.508233	0.0697935	0.492526	0.0675293	0.507847	0.0681062	4.43607e-14
IDP_dMRI_TBSS_FA_Superior_longitudinal_fasciculus_L	0.505441	0.0691776	0.495144	0.0669544	0.505145	0.0675251	3.69223e-14
IDP_dMRI_TBSS_FA_Superior_fronto-occipital_fasciculus_R	0.299437	0.067654	0.700907	0.0670951	0.299334	0.0670471	4.01218e-06
IDP_dMRI_TBSS_FA_Superior_fronto-occipital_fasciculus_L	0.402531	0.0681064	0.597833	0.0667197	0.402385	0.067047	9.77297e-10
IDP_dMRI_TBSS_FA_Uncinate_fasciculus_R	0.371703	0.0667752	0.628486	0.0656728	0.371633	0.0658815	8.45665e-09
IDP_dMRI_TBSS_FA_Uncinate_fasciculus_L	0.399343	0.0666473	0.600598	0.0653311	0.399366	0.0656398	5.85354e-10
IDP_dMRI_TBSS_FA_Tapetum_R	0.348318	0.0671392	0.651931	0.0662095	0.348231	0.0663436	7.65046e-08
IDP_dMRI_TBSS_FA_Tapetum_L	0.352741	0.0709079	0.648068	0.0698254	0.352456	0.0700355	2.4202e-07
IDP_dMRI_TBSS_MD_Middle_cerebellar_peduncle	0.36662	0.0687284	0.633941	0.0676046	0.366414	0.0678228	3.28557e-08
IDP_dMRI_TBSS_MD_Pontine_crossing_tract	0.310838	0.0679019	0.689401	0.0672442	0.310764	0.0672574	1.91392e-06
IDP_dMRI_TBSS_MD_Genu_of_corpus_callosum	0.540917	0.0666361	0.458841	0.0642172	0.541048	0.064838	3.57238e-17
IDP_dMRI_TBSS_MD_Body_of_corpus_callosum	0.475373	0.0688182	0.525066	0.0668398	0.475165	0.0673578	8.67093e-13
IDP_dMRI_TBSS_MD_Splenium_of_corpus_callosum	0.42645	0.0686249	0.574067	0.0670347	0.42623	0.0674303	1.299e-10
IDP_dMRI_TBSS_MD_Fornix	0.387783	0.0692603	0.612975	0.0679538	0.387489	0.0682394	6.79896e-09
IDP_dMRI_TBSS_MD_Corticospinal_tract_R	0.244682	0.0687582	0.755637	0.0686018	0.244604	0.0683382	0.000172247
IDP_dMRI_TBSS_MD_Corticospinal_tract_L	0.268238	0.0684906	0.73204	0.0681536	0.268164	0.067997	4.01066e-05
IDP_dMRI_TBSS_MD_Medial_lemniscus_R	0.211773	0.0649892	0.788322	0.065217	0.211753	0.0646885	0.000531262
IDP_dMRI_TBSS_MD_Medial_lemniscus_L	0.273754	0.0665623	0.726507	0.0662426	0.273682	0.066057	1.71307e-05
IDP_dMRI_TBSS_MD_Inferior_cerebellar_peduncle_R	0.173348	0.0649473	0.82671	0.0654877	0.173338	0.0647436	0.00371091
IDP_dMRI_TBSS_MD_Inferior_cerebellar_peduncle_L	0.205375	0.0661931	0.79475	0.0664337	0.205349	0.0659053	0.000917173
IDP_dMRI_TBSS_MD_Superior_cerebellar_peduncle_R	0.299756	0.0678825	0.70057	0.0673138	0.299659	0.0672747	4.20915e-06
IDP_dMRI_TBSS_MD_Superior_cerebellar_peduncle_L	0.319513	0.0693498	0.681046	0.0685786	0.319335	0.0686433	1.64292e-06
IDP_dMRI_TBSS_MD_Cerebral_peduncle_R	0.247381	0.0673378	0.75283	0.067204	0.247329	0.0669204	0.000109568
IDP_dMRI_TBSS_MD_Cerebral_peduncle_L	0.157993	0.0669558	0.842133	0.067558	0.157973	0.0667783	0.00899962
IDP_dMRI_TBSS_MD_Anterior_limb_of_internal_capsule_R	0.324078	0.0647449	0.67568	0.0640829	0.324156	0.0640911	2.12129e-07
IDP_dMRI_TBSS_MD_Anterior_limb_of_internal_capsule_L	0.331906	0.0661089	0.668206	0.0653416	0.331869	0.0653956	1.93961e-07
IDP_dMRI_TBSS_MD_Posterior_limb_of_internal_capsule_R	0.350228	0.0658769	0.649798	0.0649723	0.350219	0.0650933	3.71888e-08
IDP_dMRI_TBSS_MD_Posterior_limb_of_internal_capsule_L	0.329655	0.0653206	0.670282	0.0645962	0.329676	0.0646309	1.69018e-07
IDP_dMRI_TBSS_MD_Retrolenticular_part_of_internal_capsule_R	0.326995	0.0658753	0.672892	0.0651536	0.327032	0.0651975	2.63763e-07
IDP_dMRI_TBSS_MD_Retrolenticular_part_of_internal_capsule_L	0.35625	0.0643194	0.643359	0.0634168	0.356389	0.0635427	1.01953e-08
IDP_dMRI_TBSS_MD_Anterior_corona_radiata_R	0.492008	0.0680115	0.508187	0.0659287	0.491912	0.0664762	6.81839e-14
IDP_dMRI_TBSS_MD_Anterior_corona_radiata_L	0.499196	0.0676442	0.500677	0.0655165	0.49926	0.0660899	2.10631e-14
IDP_dMRI_TBSS_MD_Superior_corona_radiata_R	0.509238	0.0672902	0.490242	0.0650945	0.509503	0.0657031	4.43019e-15
IDP_dMRI_TBSS_MD_Superior_corona_radiata_L	0.520589	0.0678186	0.479328	0.0655194	0.520632	0.0661285	1.7307e-15
IDP_dMRI_TBSS_MD_Posterior_corona_radiata_R	0.456209	0.0676039	0.543705	0.065812	0.456249	0.0662958	2.95049e-12
IDP_dMRI_TBSS_MD_Posterior_corona_radiata_L	0.45003	0.0666963	0.549435	0.0649804	0.450271	0.0654573	3.01687e-12
IDP_dMRI_TBSS_MD_Posterior_thalamic_radiation_R	0.435101	0.0666162	0.564594	0.0650202	0.435234	0.0654431	1.45979e-11
IDP_dMRI_TBSS_MD_Posterior_thalamic_radiation_L	0.440868	0.0668355	0.558907	0.0651878	0.440967	0.0656253	9.11956e-12
IDP_dMRI_TBSS_MD_Sagittal_stratum_R	0.456659	0.0672896	0.54308	0.0655038	0.456778	0.0659926	2.23199e-12
IDP_dMRI_TBSS_MD_Sagittal_stratum_L	0.372425	0.067859	0.627606	0.0667153	0.372414	0.0669666	1.3397e-08
IDP_dMRI_TBSS_MD_External_capsule_R	0.351476	0.0669954	0.648769	0.0660455	0.35139	0.0661871	5.51019e-08
IDP_dMRI_TBSS_MD_External_capsule_L	0.390988	0.0691387	0.609666	0.0678104	0.390733	0.06811	4.82429e-09
IDP_dMRI_TBSS_MD_Cingulum_cingulate_gyrus_R	0.475328	0.06769	0.524877	0.0657476	0.475231	0.0662545	3.67367e-13
IDP_dMRI_TBSS_MD_Cingulum_cingulate_gyrus_L	0.396791	0.0673787	0.603252	0.0660592	0.396774	0.0663729	1.1298e-09
IDP_dMRI_TBSS_MD_Cingulum_hippocampus_R	0.294839	0.0680187	0.705382	0.0674843	0.294774	0.0674359	6.17904e-06
IDP_dMRI_TBSS_MD_Cingulum_hippocampus_L	0.349342	0.068356	0.650838	0.0673788	0.349279	0.0675547	1.16851e-07
IDP_dMRI_TBSS_MD_Fornix_cres+Stria_terminalis_R	0.429579	0.0686682	0.57083	0.0670518	0.429403	0.067464	9.76954e-11
IDP_dMRI_TBSS_MD_Fornix_cres+Stria_terminalis_L	0.343154	0.0660241	0.656955	0.0651708	0.343117	0.0652646	7.30842e-08
IDP_dMRI_TBSS_MD_Superior_longitudinal_fasciculus_R	0.551511	0.0683702	0.448244	0.0658129	0.551646	0.0664855	5.328e-17
IDP_dMRI_TBSS_MD_Superior_longitudinal_fasciculus_L	0.535557	0.0683466	0.464446	0.0659146	0.535555	0.0665506	4.2308e-16
IDP_dMRI_TBSS_MD_Superior_fronto-occipital_fasciculus_R	0.262753	0.063564	0.737136	0.0634291	0.262782	0.0631275	1.57241e-05
IDP_dMRI_TBSS_MD_Superior_fronto-occipital_fasciculus_L	0.23519	0.0665311	0.764985	0.0665207	0.235149	0.0661555	0.000189357
IDP_dMRI_TBSS_MD_Uncinate_fasciculus_R	0.185592	0.0658588	0.814516	0.0662704	0.185572	0.0656223	0.00234287
IDP_dMRI_TBSS_MD_Uncinate_fasciculus_L	0.247455	0.0684708	0.752804	0.0683009	0.247391	0.068047	0.000138673
IDP_dMRI_TBSS_MD_Tapetum_R	0.390664	0.0698208	0.610055	0.0684735	0.390383	0.0687849	6.91756e-09
IDP_dMRI_TBSS_MD_Tapetum_L	0.380512	0.0694146	0.62014	0.0681599	0.380264	0.0684344	1.37524e-08
IDP_dMRI_TBSS_MO_Middle_cerebellar_peduncle	0.356528	0.0681192	0.643892	0.0670939	0.356379	0.0672717	5.86652e-08
IDP_dMRI_TBSS_MO_Pontine_crossing_tract	0.38099	0.0690867	0.619497	0.067838	0.380804	0.0681173	1.13264e-08
IDP_dMRI_TBSS_MO_Genu_of_corpus_callosum	0.245699	0.0655909	0.754262	0.0655257	0.245708	0.0651994	8.20953e-05
IDP_dMRI_TBSS_MO_Body_of_corpus_callosum	0.263222	0.0680992	0.737035	0.0678146	0.263155	0.0676252	4.98389e-05
IDP_dMRI_TBSS_MO_Splenium_of_corpus_callosum	0.350592	0.0676123	0.649497	0.0666488	0.350561	0.0668151	7.74099e-08
IDP_dMRI_TBSS_MO_Fornix	0.201657	0.0660738	0.798489	0.0663484	0.201627	0.0657946	0.0010902
IDP_dMRI_TBSS_MO_Corticospinal_tract_R	0.272198	0.0683709	0.728206	0.0680065	0.272088	0.0678556	3.03839e-05
IDP_dMRI_TBSS_MO_Corticospinal_tract_L	0.110571	0.0643163	0.889479	0.0653936	0.110565	0.0642299	0.0425896
IDP_dMRI_TBSS_MO_Medial_lemniscus_R	0.31688	0.0711589	0.683908	0.0703528	0.31663	0.0704387	3.47663e-06
IDP_dMRI_TBSS_MO_Medial_lemniscus_L	0.331084	0.0700092	0.66955	0.0691257	0.330874	0.069247	8.84485e-07
IDP_dMRI_TBSS_MO_Inferior_cerebellar_peduncle_R	0.228575	0.0677711	0.771672	0.0677749	0.228519	0.0674074	0.000349313
IDP_dMRI_TBSS_MO_Inferior_cerebellar_peduncle_L	0.362233	0.0710038	0.638575	0.0698434	0.361941	0.0700882	1.20813e-07
IDP_dMRI_TBSS_MO_Superior_cerebellar_peduncle_R	0.211871	0.0721717	0.788594	0.0721777	0.211773	0.0718302	0.00159792
IDP_dMRI_TBSS_MO_Superior_cerebellar_peduncle_L	0.24347	0.0680003	0.756818	0.0678772	0.2434	0.0675882	0.000158364
IDP_dMRI_TBSS_MO_Cerebral_peduncle_R	0.292733	0.0680366	0.70756	0.0675186	0.292648	0.0674566	7.17895e-06
IDP_dMRI_TBSS_MO_Cerebral_peduncle_L	0.352991	0.0670485	0.647064	0.0660842	0.352972	0.0662457	4.95886e-08
IDP_dMRI_TBSS_MO_Anterior_limb_of_internal_capsule_R	0.532122	0.0724718	0.469749	0.0699393	0.531128	0.0705276	2.52186e-14
IDP_dMRI_TBSS_MO_Anterior_limb_of_internal_capsule_L	0.409336	0.0690672	0.59141	0.0675976	0.409031	0.0679422	8.70583e-10
IDP_dMRI_TBSS_MO_Posterior_limb_of_internal_capsule_R	0.569263	0.0710491	0.432302	0.0682742	0.568373	0.0688944	7.92531e-17
IDP_dMRI_TBSS_MO_Posterior_limb_of_internal_capsule_L	0.543551	0.0699646	0.457531	0.0674223	0.542964	0.0680289	7.23574e-16
IDP_dMRI_TBSS_MO_Retrolenticular_part_of_internal_capsule_R	0.319643	0.07031	0.681051	0.069508	0.319422	0.0695892	2.21508e-06
IDP_dMRI_TBSS_MO_Retrolenticular_part_of_internal_capsule_L	0.389806	0.0677361	0.610487	0.0664608	0.389692	0.0667457	2.6343e-09
IDP_dMRI_TBSS_MO_Anterior_corona_radiata_R	0.282258	0.0678244	0.717851	0.0673959	0.282227	0.0672954	1.37128e-05
IDP_dMRI_TBSS_MO_Anterior_corona_radiata_L	0.260871	0.0651779	0.739199	0.0650053	0.260853	0.0647321	2.79203e-05
IDP_dMRI_TBSS_MO_Superior_corona_radiata_R	0.474182	0.0704325	0.526865	0.0684136	0.473686	0.068924	3.15245e-12
IDP_dMRI_TBSS_MO_Superior_corona_radiata_L	0.513732	0.0707582	0.487583	0.0684221	0.513057	0.0689895	5.16e-14
IDP_dMRI_TBSS_MO_Posterior_corona_radiata_R	0.310035	0.0686625	0.69049	0.0679881	0.309872	0.0679989	2.59429e-06
IDP_dMRI_TBSS_MO_Posterior_corona_radiata_L	0.403644	0.0705317	0.597058	0.0690598	0.403361	0.0694281	3.12802e-09
IDP_dMRI_TBSS_MO_Posterior_thalamic_radiation_R	0.212837	0.0652323	0.787263	0.0654436	0.212816	0.0649279	0.000523231
IDP_dMRI_TBSS_MO_Posterior_thalamic_radiation_L	0.225881	0.0652711	0.774256	0.0653762	0.22585	0.064928	0.000252144
IDP_dMRI_TBSS_MO_Sagittal_stratum_R	0.27854	0.0656418	0.72147	0.0653128	0.278537	0.0651391	9.51261e-06
IDP_dMRI_TBSS_MO_Sagittal_stratum_L	0.238706	0.0671894	0.761472	0.0671298	0.238664	0.0668014	0.000176633
IDP_dMRI_TBSS_MO_External_capsule_R	0.408442	0.068687	0.591677	0.0672343	0.408393	0.0676107	7.68852e-10
IDP_dMRI_TBSS_MO_External_capsule_L	0.455617	0.066072	0.544382	0.0643349	0.455617	0.0647728	1.00291e-12
IDP_dMRI_TBSS_MO_Cingulum_cingulate_gyrus_R	0.408856	0.069584	0.591597	0.0681005	0.408671	0.0684774	1.20113e-09
IDP_dMRI_TBSS_MO_Cingulum_cingulate_gyrus_L	0.531782	0.0712059	0.469525	0.0687151	0.531088	0.0693173	9.17476e-15
IDP_dMRI_TBSS_MO_Cingulum_hippocampus_R	0.2459	0.06706	0.754097	0.066946	0.2459	0.0666621	0.000112678
IDP_dMRI_TBSS_MO_Cingulum_hippocampus_L	0.223755	0.0663434	0.776437	0.0664312	0.223712	0.0660005	0.000350037
IDP_dMRI_TBSS_MO_Fornix_cres+Stria_terminalis_R	0.315349	0.0674539	0.68488	0.0667746	0.315277	0.0667941	1.17846e-06
IDP_dMRI_TBSS_MO_Fornix_cres+Stria_terminalis_L	0.384391	0.0676158	0.615618	0.0663858	0.384387	0.0666704	4.07124e-09
IDP_dMRI_TBSS_MO_Superior_longitudinal_fasciculus_R	0.444061	0.0699298	0.556715	0.0681609	0.443717	0.0686138	5.00245e-11
IDP_dMRI_TBSS_MO_Superior_longitudinal_fasciculus_L	0.495203	0.067105	0.504791	0.0650263	0.495206	0.0655715	2.14061e-14
IDP_dMRI_TBSS_MO_Superior_fronto-occipital_fasciculus_R	0.131377	0.0619306	0.868592	0.0629151	0.131382	0.0618178	0.0167804
IDP_dMRI_TBSS_MO_Superior_fronto-occipital_fasciculus_L	0.199915	0.0708484	0.800471	0.0709906	0.199838	0.0705481	0.0023082
IDP_dMRI_TBSS_MO_Uncinate_fasciculus_R	0.270155	0.0649185	0.729754	0.0646797	0.27018	0.0644529	1.38315e-05
IDP_dMRI_TBSS_MO_Uncinate_fasciculus_L	0.331977	0.0630472	0.667182	0.0623768	0.332257	0.0624044	5.06835e-08
IDP_dMRI_TBSS_MO_Tapetum_R	0.117582	0.0671453	0.882519	0.0680753	0.11757	0.0670431	0.0397454
IDP_dMRI_TBSS_MO_Tapetum_L	0.23897	0.0669119	0.761225	0.0668591	0.238923	0.0665227	0.000164326
IDP_dMRI_TBSS_L1_Middle_cerebellar_peduncle	0.355279	0.068725	0.645083	0.0676899	0.35515	0.0678837	8.396e-08
IDP_dMRI_TBSS_L1_Pontine_crossing_tract	0.297088	0.0680464	0.703254	0.0674936	0.296986	0.0674469	5.3319e-06
IDP_dMRI_TBSS_L1_Genu_of_corpus_callosum	0.497883	0.06781	0.502438	0.0656888	0.497723	0.0662334	2.85245e-14
IDP_dMRI_TBSS_L1_Body_of_corpus_callosum	0.533233	0.072036	0.468445	0.0695084	0.53234	0.070103	1.55469e-14
IDP_dMRI_TBSS_L1_Splenium_of_corpus_callosum	0.513676	0.0711519	0.487549	0.0688031	0.513047	0.0693851	7.11334e-14
IDP_dMRI_TBSS_L1_Fornix	0.448035	0.0700675	0.552948	0.068264	0.447595	0.0687147	3.66323e-11
IDP_dMRI_TBSS_L1_Corticospinal_tract_R	0.24521	0.0696111	0.755176	0.0694243	0.245115	0.0691825	0.000197786
IDP_dMRI_TBSS_L1_Corticospinal_tract_L	0.295565	0.068489	0.704764	0.0679343	0.295468	0.0678944	6.74888e-06
IDP_dMRI_TBSS_L1_Medial_lemniscus_R	0.257968	0.0683008	0.742416	0.0680524	0.257869	0.0678351	7.19376e-05
IDP_dMRI_TBSS_L1_Medial_lemniscus_L	0.288801	0.0683083	0.711633	0.0678136	0.288676	0.0677323	1.01296e-05
IDP_dMRI_TBSS_L1_Inferior_cerebellar_peduncle_R	0.267218	0.0674187	0.733116	0.0671241	0.267129	0.0669283	3.286e-05
IDP_dMRI_TBSS_L1_Inferior_cerebellar_peduncle_L	0.242351	0.0688235	0.758028	0.0686841	0.242259	0.0684066	0.000198962
IDP_dMRI_TBSS_L1_Superior_cerebellar_peduncle_R	0.283081	0.0694779	0.717391	0.0689921	0.282947	0.0689157	2.01549e-05
IDP_dMRI_TBSS_L1_Superior_cerebellar_peduncle_L	0.441952	0.0713911	0.559259	0.0695935	0.441417	0.0700448	1.46987e-10
IDP_dMRI_TBSS_L1_Cerebral_peduncle_R	0.337796	0.0693387	0.662565	0.0684222	0.337674	0.0685701	4.22865e-07
IDP_dMRI_TBSS_L1_Cerebral_peduncle_L	0.319166	0.069286	0.681134	0.0685185	0.31907	0.0685987	1.64961e-06
IDP_dMRI_TBSS_L1_Anterior_limb_of_internal_capsule_R	0.366647	0.0681259	0.633365	0.067019	0.366643	0.0672598	2.50231e-08
IDP_dMRI_TBSS_L1_Anterior_limb_of_internal_capsule_L	0.36441	0.0684334	0.63594	0.0673356	0.364283	0.0675535	3.47399e-08
IDP_dMRI_TBSS_L1_Posterior_limb_of_internal_capsule_R	0.43896	0.0699973	0.561907	0.0682665	0.43858	0.0687023	8.63877e-11
IDP_dMRI_TBSS_L1_Posterior_limb_of_internal_capsule_L	0.500468	0.0701284	0.500498	0.0679144	0.499985	0.0684717	1.41689e-13
IDP_dMRI_TBSS_L1_Retrolenticular_part_of_internal_capsule_R	0.361982	0.0680977	0.638252	0.0670293	0.361897	0.0672382	3.67675e-08
IDP_dMRI_TBSS_L1_Retrolenticular_part_of_internal_capsule_L	0.423142	0.0657563	0.576524	0.0642817	0.423284	0.0646525	2.93398e-11
IDP_dMRI_TBSS_L1_Anterior_corona_radiata_R	0.318616	0.0687448	0.681785	0.0679992	0.318489	0.0680552	1.43533e-06
IDP_dMRI_TBSS_L1_Anterior_corona_radiata_L	0.38642	0.0678705	0.613858	0.0666174	0.386313	0.0668964	3.85234e-09
IDP_dMRI_TBSS_L1_Superior_corona_radiata_R	0.563714	0.0722933	0.437676	0.0695198	0.562932	0.0701719	5.194e-16
IDP_dMRI_TBSS_L1_Superior_corona_radiata_L	0.550215	0.0717678	0.45122	0.0691163	0.549427	0.0697421	1.66355e-15
IDP_dMRI_TBSS_L1_Posterior_corona_radiata_R	0.401277	0.0669938	0.598759	0.0656516	0.401263	0.0659688	5.9118e-10
IDP_dMRI_TBSS_L1_Posterior_corona_radiata_L	0.453839	0.0666824	0.545602	0.0649371	0.454093	0.0654242	1.95012e-12
IDP_dMRI_TBSS_L1_Posterior_thalamic_radiation_R	0.310824	0.0647769	0.689028	0.0642191	0.31087	0.0641688	6.34443e-07
IDP_dMRI_TBSS_L1_Posterior_thalamic_radiation_L	0.284879	0.0655365	0.715161	0.0651606	0.284868	0.0650099	5.88198e-06
IDP_dMRI_TBSS_L1_Sagittal_stratum_R	0.396486	0.0663371	0.60316	0.0650522	0.396627	0.0653641	6.4771e-10
IDP_dMRI_TBSS_L1_Sagittal_stratum_L	0.327295	0.0657174	0.672439	0.0649979	0.327382	0.0650487	2.41589e-07
IDP_dMRI_TBSS_L1_External_capsule_R	0.411518	0.0656689	0.588211	0.0642884	0.41163	0.0646204	9.45327e-11
IDP_dMRI_TBSS_L1_External_capsule_L	0.466114	0.0678116	0.534325	0.0659379	0.46591	0.0664126	1.14658e-12
IDP_dMRI_TBSS_L1_Cingulum_cingulate_gyrus_R	0.421954	0.0679072	0.578099	0.0663736	0.421932	0.0667713	1.31578e-10
IDP_dMRI_TBSS_L1_Cingulum_cingulate_gyrus_L	0.482118	0.0710789	0.518693	0.0689763	0.481727	0.0695335	2.13439e-12
IDP_dMRI_TBSS_L1_Cingulum_hippocampus_R	0.412566	0.0694323	0.587583	0.0679233	0.412505	0.0683282	7.84484e-10
IDP_dMRI_TBSS_L1_Cingulum_hippocampus_L	0.334194	0.0666147	0.6657	0.0658121	0.334229	0.0659042	1.97411e-07
IDP_dMRI_TBSS_L1_Fornix_cres+Stria_terminalis_R	0.419494	0.0680897	0.580387	0.0665687	0.419544	0.0669765	1.87555e-10
IDP_dMRI_TBSS_L1_Fornix_cres+Stria_terminalis_L	0.348702	0.0662399	0.651221	0.0653351	0.348729	0.0654678	4.99996e-08
IDP_dMRI_TBSS_L1_Superior_longitudinal_fasciculus_R	0.575104	0.0699942	0.425152	0.0672036	0.574957	0.0678986	1.24953e-17
IDP_dMRI_TBSS_L1_Superior_longitudinal_fasciculus_L	0.564489	0.0674466	0.434858	0.0648175	0.564858	0.0655107	3.2789e-18
IDP_dMRI_TBSS_L1_Superior_fronto-occipital_fasciculus_R	0.31152	0.0664417	0.688647	0.0658253	0.311468	0.0658049	1.10502e-06
IDP_dMRI_TBSS_L1_Superior_fronto-occipital_fasciculus_L	0.26811	0.0678982	0.732223	0.0675811	0.268021	0.0674032	3.49856e-05
IDP_dMRI_TBSS_L1_Uncinate_fasciculus_R	0.315541	0.0682383	0.684836	0.0675331	0.315422	0.0675647	1.51745e-06
IDP_dMRI_TBSS_L1_Uncinate_fasciculus_L	0.317439	0.0693227	0.683101	0.0685686	0.317268	0.0686258	1.8897e-06
IDP_dMRI_TBSS_L1_Tapetum_R	0.335175	0.0696602	0.66544	0.0687552	0.334969	0.0688838	5.78647e-07
IDP_dMRI_TBSS_L1_Tapetum_L	0.305207	0.0669422	0.695026	0.0663599	0.305136	0.0663235	2.10514e-06
IDP_dMRI_TBSS_L2_Middle_cerebellar_peduncle	0.364679	0.0688638	0.635862	0.0677508	0.364482	0.0679676	4.10198e-08
IDP_dMRI_TBSS_L2_Pontine_crossing_tract	0.359674	0.068448	0.640572	0.0673867	0.359586	0.0675963	5.19948e-08
IDP_dMRI_TBSS_L2_Genu_of_corpus_callosum	0.478179	0.066785	0.521577	0.064848	0.478296	0.065369	1.26918e-13
IDP_dMRI_TBSS_L2_Body_of_corpus_callosum	0.368208	0.0679871	0.631924	0.0668729	0.368159	0.0671069	2.05386e-08
IDP_dMRI_TBSS_L2_Splenium_of_corpus_callosum	0.408227	0.0674183	0.591679	0.0660073	0.408266	0.0663648	3.82932e-10
IDP_dMRI_TBSS_L2_Fornix	0.364826	0.068883	0.635834	0.0677688	0.364585	0.0679781	4.0864e-08
IDP_dMRI_TBSS_L2_Corticospinal_tract_R	0.184829	0.0686308	0.815407	0.0689623	0.184785	0.0683833	0.00344417
IDP_dMRI_TBSS_L2_Corticospinal_tract_L	0.245012	0.0688961	0.755317	0.0687328	0.244932	0.068474	0.000173775
IDP_dMRI_TBSS_L2_Medial_lemniscus_R	0.274217	0.0656969	0.725885	0.0654009	0.274189	0.065203	1.30449e-05
IDP_dMRI_TBSS_L2_Medial_lemniscus_L	0.268492	0.0661832	0.731734	0.0659176	0.268431	0.0656993	2.19672e-05
IDP_dMRI_TBSS_L2_Inferior_cerebellar_peduncle_R	0.256132	0.0652643	0.743795	0.0651262	0.25615	0.0648429	3.90239e-05
IDP_dMRI_TBSS_L2_Inferior_cerebellar_peduncle_L	0.352623	0.0680977	0.647762	0.0671037	0.352487	0.0672697	8.03286e-08
IDP_dMRI_TBSS_L2_Superior_cerebellar_peduncle_R	0.359508	0.0684179	0.641034	0.06736	0.359313	0.0675474	5.20492e-08
IDP_dMRI_TBSS_L2_Superior_cerebellar_peduncle_L	0.355488	0.068458	0.645055	0.0674305	0.355295	0.0676051	7.38328e-08
IDP_dMRI_TBSS_L2_Cerebral_peduncle_R	0.31021	0.0693761	0.690391	0.068678	0.310024	0.0687035	3.20352e-06
IDP_dMRI_TBSS_L2_Cerebral_peduncle_L	0.260623	0.0676227	0.739479	0.0673733	0.260596	0.067169	5.22913e-05
IDP_dMRI_TBSS_L2_Anterior_limb_of_internal_capsule_R	0.334043	0.0670698	0.666235	0.0662552	0.33395	0.0663329	2.39605e-07
IDP_dMRI_TBSS_L2_Anterior_limb_of_internal_capsule_L	0.343916	0.0679306	0.656595	0.0670112	0.34374	0.0671328	1.52526e-07
IDP_dMRI_TBSS_L2_Posterior_limb_of_internal_capsule_R	0.540434	0.070725	0.461056	0.0681836	0.53963	0.0687736	2.13955e-15
IDP_dMRI_TBSS_L2_Posterior_limb_of_internal_capsule_L	0.494128	0.0685902	0.506548	0.0664743	0.493794	0.067006	8.5699e-14
IDP_dMRI_TBSS_L2_Retrolenticular_part_of_internal_capsule_R	0.308298	0.067786	0.691978	0.0671523	0.308213	0.0671494	2.21666e-06
IDP_dMRI_TBSS_L2_Retrolenticular_part_of_internal_capsule_L	0.272487	0.0692672	0.727995	0.0688727	0.272356	0.0687425	3.71663e-05
IDP_dMRI_TBSS_L2_Anterior_corona_radiata_R	0.483868	0.0677512	0.516048	0.0657393	0.483909	0.0662842	1.43331e-13
IDP_dMRI_TBSS_L2_Anterior_corona_radiata_L	0.450448	0.0665962	0.549188	0.0648809	0.450612	0.0653447	2.67581e-12
IDP_dMRI_TBSS_L2_Superior_corona_radiata_R	0.390956	0.0662946	0.608816	0.065055	0.391045	0.0653403	1.08365e-09
IDP_dMRI_TBSS_L2_Superior_corona_radiata_L	0.418934	0.0670832	0.58106	0.0655996	0.418936	0.065972	1.07511e-10
IDP_dMRI_TBSS_L2_Posterior_corona_radiata_R	0.368837	0.0673241	0.631283	0.0662263	0.368793	0.0664451	1.42556e-08
IDP_dMRI_TBSS_L2_Posterior_corona_radiata_L	0.398183	0.0674323	0.601862	0.0661002	0.398165	0.0664193	1.01919e-09
IDP_dMRI_TBSS_L2_Posterior_thalamic_radiation_R	0.470263	0.0687091	0.530042	0.0667735	0.470119	0.0672878	1.40724e-12
IDP_dMRI_TBSS_L2_Posterior_thalamic_radiation_L	0.431499	0.0663889	0.568145	0.0648283	0.431653	0.0652395	1.83981e-11
IDP_dMRI_TBSS_L2_Sagittal_stratum_R	0.350442	0.0674469	0.649834	0.0664906	0.350345	0.0666388	7.3064e-08
IDP_dMRI_TBSS_L2_Sagittal_stratum_L	0.376998	0.0699934	0.623718	0.0687481	0.376728	0.069022	2.40648e-08
IDP_dMRI_TBSS_L2_External_capsule_R	0.356507	0.0676068	0.643838	0.0665979	0.356384	0.0667669	4.70575e-08
IDP_dMRI_TBSS_L2_External_capsule_L	0.382554	0.0690893	0.618044	0.0678287	0.382326	0.0681051	9.89857e-09
IDP_dMRI_TBSS_L2_Cingulum_cingulate_gyrus_R	0.44785	0.0695057	0.552783	0.0677204	0.447567	0.0681819	2.61375e-11
IDP_dMRI_TBSS_L2_Cingulum_cingulate_gyrus_L	0.5137	0.0693799	0.487212	0.0670873	0.513232	0.0676529	1.64645e-14
IDP_dMRI_TBSS_L2_Cingulum_hippocampus_R	0.252075	0.0674306	0.748163	0.0672563	0.252015	0.0669963	8.44063e-05
IDP_dMRI_TBSS_L2_Cingulum_hippocampus_L	0.302889	0.0677739	0.697447	0.0671837	0.302788	0.067154	3.25884e-06
IDP_dMRI_TBSS_L2_Fornix_cres+Stria_terminalis_R	0.375385	0.0681912	0.625095	0.0670153	0.375205	0.0672538	1.20993e-08
IDP_dMRI_TBSS_L2_Fornix_cres+Stria_terminalis_L	0.379203	0.0681792	0.621351	0.066974	0.378993	0.0672192	8.59355e-09
IDP_dMRI_TBSS_L2_Superior_longitudinal_fasciculus_R	0.485648	0.0686375	0.514757	0.0665848	0.485451	0.0671208	2.37096e-13
IDP_dMRI_TBSS_L2_Superior_longitudinal_fasciculus_L	0.505491	0.0692315	0.495208	0.0670066	0.505138	0.0675707	3.83982e-14
IDP_dMRI_TBSS_L2_Superior_fronto-occipital_fasciculus_R	0.244061	0.0662591	0.756095	0.0661862	0.244023	0.0658584	0.000105584
IDP_dMRI_TBSS_L2_Superior_fronto-occipital_fasciculus_L	0.244628	0.068278	0.75568	0.068137	0.244552	0.0678602	0.000156822
IDP_dMRI_TBSS_L2_Uncinate_fasciculus_R	0.289962	0.0652484	0.709998	0.0648412	0.289974	0.0647096	3.71194e-06
IDP_dMRI_TBSS_L2_Uncinate_fasciculus_L	0.332814	0.0651241	0.6668	0.0643799	0.332943	0.0644428	1.19266e-07
IDP_dMRI_TBSS_L2_Tapetum_R	0.354616	0.0689675	0.645947	0.0679307	0.354416	0.0681143	9.79145e-08
IDP_dMRI_TBSS_L2_Tapetum_L	0.376743	0.0713672	0.624219	0.0700814	0.376381	0.0703712	4.43409e-08
IDP_dMRI_TBSS_L3_Middle_cerebellar_peduncle	0.358657	0.0680162	0.641619	0.0669769	0.358558	0.0671692	4.69548e-08
IDP_dMRI_TBSS_L3_Pontine_crossing_tract	0.299921	0.0671945	0.700174	0.0666455	0.299892	0.0666039	3.35605e-06
IDP_dMRI_TBSS_L3_Genu_of_corpus_callosum	0.540802	0.0679768	0.45939	0.0655169	0.540698	0.0661385	1.47641e-16
IDP_dMRI_TBSS_L3_Body_of_corpus_callosum	0.43137	0.0683133	0.568933	0.0666939	0.431239	0.0671091	6.55289e-11
IDP_dMRI_TBSS_L3_Splenium_of_corpus_callosum	0.433552	0.0676991	0.56654	0.0660817	0.433512	0.0665015	3.54289e-11
IDP_dMRI_TBSS_L3_Fornix	0.353966	0.0686928	0.646647	0.0676701	0.353749	0.0678406	9.21994e-08
IDP_dMRI_TBSS_L3_Corticospinal_tract_R	0.276775	0.0675357	0.723472	0.0671606	0.276706	0.0670178	1.82296e-05
IDP_dMRI_TBSS_L3_Corticospinal_tract_L	0.240001	0.067696	0.760144	0.0676098	0.239967	0.067305	0.000181674
IDP_dMRI_TBSS_L3_Medial_lemniscus_R	0.239444	0.0641595	0.760556	0.0641917	0.239444	0.0637877	8.70993e-05
IDP_dMRI_TBSS_L3_Medial_lemniscus_L	0.302917	0.066346	0.697291	0.0658011	0.302854	0.0657397	2.04391e-06
IDP_dMRI_TBSS_L3_Inferior_cerebellar_peduncle_R	0.33857	0.0652408	0.661115	0.0644477	0.338677	0.0645309	7.6758e-08
IDP_dMRI_TBSS_L3_Inferior_cerebellar_peduncle_L	0.365866	0.065628	0.633956	0.0646075	0.365931	0.0647899	8.11797e-09
IDP_dMRI_TBSS_L3_Superior_cerebellar_peduncle_R	0.36343	0.0686236	0.637088	0.0675281	0.363242	0.067736	4.10132e-08
IDP_dMRI_TBSS_L3_Superior_cerebellar_peduncle_L	0.305827	0.0685783	0.694638	0.0679397	0.305685	0.0679354	3.40339e-06
IDP_dMRI_TBSS_L3_Cerebral_peduncle_R	0.360768	0.0683208	0.639676	0.0672557	0.360608	0.0674517	4.49184e-08
IDP_dMRI_TBSS_L3_Cerebral_peduncle_L	0.274789	0.0675894	0.725418	0.0672283	0.274732	0.0670808	2.10594e-05
IDP_dMRI_TBSS_L3_Anterior_limb_of_internal_capsule_R	0.414968	0.0664515	0.58509	0.0650198	0.414944	0.0653602	1.08661e-10
IDP_dMRI_TBSS_L3_Anterior_limb_of_internal_capsule_L	0.471917	0.0673718	0.528453	0.065467	0.471743	0.0659479	4.2368e-13
IDP_dMRI_TBSS_L3_Posterior_limb_of_internal_capsule_R	0.458198	0.0680906	0.542099	0.066269	0.458062	0.0667429	3.36952e-12
IDP_dMRI_TBSS_L3_Posterior_limb_of_internal_capsule_L	0.381697	0.0660627	0.618403	0.0649047	0.381659	0.0651323	2.31782e-09
IDP_dMRI_TBSS_L3_Retrolenticular_part_of_internal_capsule_R	0.337235	0.0680445	0.663027	0.0671732	0.337147	0.067291	2.71749e-07
IDP_dMRI_TBSS_L3_Retrolenticular_part_of_internal_capsule_L	0.351812	0.0658405	0.648081	0.0649241	0.35185	0.0650587	3.18319e-08
IDP_dMRI_TBSS_L3_Anterior_corona_radiata_R	0.534652	0.0679985	0.465453	0.0655853	0.534596	0.0662053	3.37876e-16
IDP_dMRI_TBSS_L3_Anterior_corona_radiata_L	0.514525	0.0680232	0.485604	0.0657652	0.514459	0.0663553	4.48394e-15
IDP_dMRI_TBSS_L3_Superior_corona_radiata_R	0.52283	0.0666989	0.476444	0.0644162	0.52321	0.0650455	4.35637e-16
IDP_dMRI_TBSS_L3_Superior_corona_radiata_L	0.533024	0.0677396	0.466825	0.0653464	0.533105	0.0659758	3.23008e-16
IDP_dMRI_TBSS_L3_Posterior_corona_radiata_R	0.427145	0.0680927	0.572938	0.0665126	0.42711	0.0669266	8.75278e-11
IDP_dMRI_TBSS_L3_Posterior_corona_radiata_L	0.428198	0.0679486	0.571699	0.0663641	0.428242	0.0667901	7.19252e-11
IDP_dMRI_TBSS_L3_Posterior_thalamic_radiation_R	0.486473	0.067404	0.513306	0.0653826	0.486581	0.0659334	7.92123e-14
IDP_dMRI_TBSS_L3_Posterior_thalamic_radiation_L	0.473924	0.067823	0.526114	0.0658865	0.473906	0.0664053	4.78447e-13
IDP_dMRI_TBSS_L3_Sagittal_stratum_R	0.489598	0.0685027	0.510473	0.0664225	0.489563	0.0669856	1.35089e-13
IDP_dMRI_TBSS_L3_Sagittal_stratum_L	0.428959	0.0692728	0.571439	0.0676417	0.428789	0.0680682	1.49397e-10
IDP_dMRI_TBSS_L3_External_capsule_R	0.37382	0.0692543	0.62686	0.0680575	0.373566	0.0683047	2.26149e-08
IDP_dMRI_TBSS_L3_External_capsule_L	0.38274	0.070203	0.618076	0.0689062	0.382428	0.0691961	1.63129e-08
IDP_dMRI_TBSS_L3_Cingulum_cingulate_gyrus_R	0.439467	0.0676416	0.560836	0.0659807	0.439334	0.0663993	1.83845e-11
IDP_dMRI_TBSS_L3_Cingulum_cingulate_gyrus_L	0.419169	0.0676504	0.581105	0.0661477	0.419054	0.0665161	1.48786e-10
IDP_dMRI_TBSS_L3_Cingulum_hippocampus_R	0.204134	0.0666885	0.796048	0.0669236	0.204097	0.0663993	0.00105682
IDP_dMRI_TBSS_L3_Cingulum_hippocampus_L	0.224485	0.0676277	0.775765	0.067669	0.224429	0.067276	0.000425051
IDP_dMRI_TBSS_L3_Fornix_cres+Stria_terminalis_R	0.398729	0.068503	0.601753	0.0671338	0.398537	0.0674522	1.72686e-09
IDP_dMRI_TBSS_L3_Fornix_cres+Stria_terminalis_L	0.325509	0.0665728	0.674659	0.0658414	0.325455	0.0658801	3.90391e-07
IDP_dMRI_TBSS_L3_Superior_longitudinal_fasciculus_R	0.501981	0.0687799	0.498098	0.0665944	0.501942	0.0671853	3.9791e-14
IDP_dMRI_TBSS_L3_Superior_longitudinal_fasciculus_L	0.487141	0.0687325	0.513127	0.0666647	0.48701	0.0672151	2.15353e-13
IDP_dMRI_TBSS_L3_Superior_fronto-occipital_fasciculus_R	0.259903	0.063051	0.73995	0.062956	0.259941	0.0626271	1.65791e-05
IDP_dMRI_TBSS_L3_Superior_fronto-occipital_fasciculus_L	0.331635	0.0669199	0.668533	0.0661288	0.331579	0.0662008	2.74015e-07
IDP_dMRI_TBSS_L3_Uncinate_fasciculus_R	0.261393	0.0668012	0.738859	0.0665725	0.261327	0.0663375	4.08504e-05
IDP_dMRI_TBSS_L3_Uncinate_fasciculus_L	0.288135	0.0674426	0.712143	0.0669801	0.288055	0.0668826	8.27885e-06
IDP_dMRI_TBSS_L3_Tapetum_R	0.347948	0.0681761	0.652451	0.0672165	0.347809	0.0673671	1.21582e-07
IDP_dMRI_TBSS_L3_Tapetum_L	0.358538	0.0691725	0.642056	0.0680983	0.358325	0.0682987	7.75334e-08
IDP_dMRI_TBSS_ICVF_Middle_cerebellar_peduncle	0.479266	0.0669999	0.520551	0.0650477	0.479354	0.065572	1.33228e-13
IDP_dMRI_TBSS_ICVF_Pontine_crossing_tract	0.347356	0.065451	0.652214	0.0645811	0.347506	0.0647105	3.93325e-08
IDP_dMRI_TBSS_ICVF_Genu_of_corpus_callosum	0.589287	0.067757	0.410687	0.0649288	0.589303	0.0656074	1.32625e-19
IDP_dMRI_TBSS_ICVF_Body_of_corpus_callosum	0.583865	0.0687457	0.41628	0.0659278	0.58378	0.0666115	9.42609e-19
IDP_dMRI_TBSS_ICVF_Splenium_of_corpus_callosum	0.525663	0.0672264	0.473821	0.0649054	0.525935	0.0655374	5.07796e-16
IDP_dMRI_TBSS_ICVF_Fornix	0.269228	0.0653954	0.730837	0.0651489	0.269211	0.0649216	1.68644e-05
IDP_dMRI_TBSS_ICVF_Corticospinal_tract_R	0.275814	0.0656644	0.72424	0.0653566	0.275799	0.0651681	1.15751e-05
IDP_dMRI_TBSS_ICVF_Corticospinal_tract_L	0.330479	0.0664276	0.669567	0.0656611	0.330464	0.0657233	2.47669e-07
IDP_dMRI_TBSS_ICVF_Medial_lemniscus_R	0.304727	0.0661483	0.695302	0.0655947	0.304718	0.0655474	1.6692e-06
IDP_dMRI_TBSS_ICVF_Medial_lemniscus_L	0.360975	0.0675581	0.639232	0.066515	0.3609	0.0667077	3.14825e-08
IDP_dMRI_TBSS_ICVF_Inferior_cerebellar_peduncle_R	0.50231	0.0682033	0.498185	0.0660357	0.502061	0.0665851	2.34733e-14
IDP_dMRI_TBSS_ICVF_Inferior_cerebellar_peduncle_L	0.454092	0.0684779	0.546522	0.066677	0.453813	0.0671293	6.88617e-12
IDP_dMRI_TBSS_ICVF_Superior_cerebellar_peduncle_R	0.394133	0.0683172	0.60621	0.0669894	0.393998	0.0672991	2.39322e-09
IDP_dMRI_TBSS_ICVF_Superior_cerebellar_peduncle_L	0.407359	0.0673174	0.592935	0.0659181	0.407239	0.0662436	3.93326e-10
IDP_dMRI_TBSS_ICVF_Cerebral_peduncle_R	0.415094	0.0674869	0.585021	0.0660208	0.415046	0.0663848	2.02454e-10
IDP_dMRI_TBSS_ICVF_Cerebral_peduncle_L	0.537848	0.0690878	0.462259	0.0666144	0.53779	0.0672627	6.4594e-16
IDP_dMRI_TBSS_ICVF_Anterior_limb_of_internal_capsule_R	0.51889	0.0681544	0.481246	0.0658583	0.518819	0.0664576	2.93368e-15
IDP_dMRI_TBSS_ICVF_Anterior_limb_of_internal_capsule_L	0.494329	0.0691615	0.506012	0.0670241	0.49416	0.0675926	1.3272e-13
IDP_dMRI_TBSS_ICVF_Posterior_limb_of_internal_capsule_R	0.650835	0.0681568	0.348139	0.0648377	0.651504	0.0656104	1.54299e-23
IDP_dMRI_TBSS_ICVF_Posterior_limb_of_internal_capsule_L	0.605332	0.0679419	0.393934	0.0649812	0.605777	0.0657203	1.52051e-20
IDP_dMRI_TBSS_ICVF_Retrolenticular_part_of_internal_capsule_R	0.608522	0.0683345	0.390552	0.0653356	0.609086	0.0660971	1.55612e-20
IDP_dMRI_TBSS_ICVF_Retrolenticular_part_of_internal_capsule_L	0.56797	0.0675992	0.430937	0.0649365	0.568591	0.0656659	2.38279e-18
IDP_dMRI_TBSS_ICVF_Anterior_corona_radiata_R	0.599812	0.0678391	0.400213	0.0649272	0.599797	0.0656107	3.07232e-20
IDP_dMRI_TBSS_ICVF_Anterior_corona_radiata_L	0.587718	0.0677672	0.412148	0.0649504	0.587797	0.0656353	1.69098e-19
IDP_dMRI_TBSS_ICVF_Superior_corona_radiata_R	0.614939	0.0686246	0.384532	0.0655684	0.615265	0.0663117	8.60393e-21
IDP_dMRI_TBSS_ICVF_Superior_corona_radiata_L	0.617075	0.0685575	0.382496	0.0654874	0.61734	0.0662234	5.70394e-21
IDP_dMRI_TBSS_ICVF_Posterior_corona_radiata_R	0.509632	0.0686805	0.490444	0.0664389	0.509593	0.0670402	1.4658e-14
IDP_dMRI_TBSS_ICVF_Posterior_corona_radiata_L	0.526539	0.0673871	0.472566	0.0650526	0.527011	0.0657151	5.30307e-16
IDP_dMRI_TBSS_ICVF_Posterior_thalamic_radiation_R	0.5354	0.0680361	0.464124	0.0656135	0.535655	0.0662748	3.17697e-16
IDP_dMRI_TBSS_ICVF_Posterior_thalamic_radiation_L	0.50681	0.0682649	0.492829	0.066057	0.506993	0.066674	1.43493e-14
IDP_dMRI_TBSS_ICVF_Sagittal_stratum_R	0.574739	0.0684146	0.425087	0.0656767	0.574839	0.0663679	2.33e-18
IDP_dMRI_TBSS_ICVF_Sagittal_stratum_L	0.543786	0.0686309	0.456186	0.0661258	0.543801	0.0667805	1.92625e-16
IDP_dMRI_TBSS_ICVF_External_capsule_R	0.476077	0.0676898	0.524114	0.0657416	0.475986	0.0662509	3.37029e-13
IDP_dMRI_TBSS_ICVF_External_capsule_L	0.490701	0.0685365	0.509797	0.0664483	0.490457	0.0669848	1.22229e-13
IDP_dMRI_TBSS_ICVF_Cingulum_cingulate_gyrus_R	0.508374	0.0664978	0.491164	0.0643348	0.508609	0.0649189	2.35302e-15
IDP_dMRI_TBSS_ICVF_Cingulum_cingulate_gyrus_L	0.494471	0.0663135	0.505159	0.0642648	0.494654	0.0648139	1.15648e-14
IDP_dMRI_TBSS_ICVF_Cingulum_hippocampus_R	0.431271	0.0674208	0.568743	0.06583	0.431265	0.0662422	3.74688e-11
IDP_dMRI_TBSS_ICVF_Cingulum_hippocampus_L	0.445082	0.0674593	0.554843	0.0657589	0.445115	0.0662124	8.92965e-12
IDP_dMRI_TBSS_ICVF_Fornix_cres+Stria_terminalis_R	0.485359	0.0675704	0.514546	0.0655527	0.485405	0.0660969	1.03776e-13
IDP_dMRI_TBSS_ICVF_Fornix_cres+Stria_terminalis_L	0.496994	0.0673979	0.502755	0.0652948	0.497119	0.0658669	2.22142e-14
IDP_dMRI_TBSS_ICVF_Superior_longitudinal_fasciculus_R	0.635442	0.0686358	0.364374	0.0654228	0.635559	0.066148	3.6937e-22
IDP_dMRI_TBSS_ICVF_Superior_longitudinal_fasciculus_L	0.624712	0.0693261	0.375366	0.0661741	0.624663	0.0668929	4.89671e-21
IDP_dMRI_TBSS_ICVF_Superior_fronto-occipital_fasciculus_R	0.406811	0.066015	0.593051	0.0646606	0.406867	0.0649795	1.90686e-10
IDP_dMRI_TBSS_ICVF_Superior_fronto-occipital_fasciculus_L	0.394118	0.0662375	0.605729	0.0649752	0.394179	0.0652636	7.71534e-10
IDP_dMRI_TBSS_ICVF_Uncinate_fasciculus_R	0.354426	0.0679491	0.645866	0.0669453	0.354322	0.0671202	6.49746e-08
IDP_dMRI_TBSS_ICVF_Uncinate_fasciculus_L	0.438099	0.0672835	0.561844	0.0656435	0.438124	0.0660742	1.6695e-11
IDP_dMRI_TBSS_ICVF_Tapetum_R	0.48922	0.0668882	0.510735	0.0648628	0.489242	0.0653944	3.67661e-14
IDP_dMRI_TBSS_ICVF_Tapetum_L	0.365537	0.066173	0.634287	0.0651374	0.365602	0.0653337	1.09729e-08
IDP_dMRI_TBSS_OD_Middle_cerebellar_peduncle	0.321602	0.0666964	0.678058	0.0659898	0.321712	0.066052	5.56337e-07
IDP_dMRI_TBSS_OD_Pontine_crossing_tract	0.331502	0.0695867	0.668816	0.068712	0.331397	0.0688462	7.41234e-07
IDP_dMRI_TBSS_OD_Genu_of_corpus_callosum	0.393292	0.0681251	0.606999	0.0668099	0.393177	0.0671157	2.3396e-09
IDP_dMRI_TBSS_OD_Body_of_corpus_callosum	0.373084	0.0706215	0.627523	0.0693867	0.372857	0.0696719	4.3587e-08
IDP_dMRI_TBSS_OD_Splenium_of_corpus_callosum	0.41537	0.0693721	0.584913	0.0678436	0.415253	0.0682451	5.83439e-10
IDP_dMRI_TBSS_OD_Fornix	0.295545	0.0685977	0.704874	0.0680401	0.295421	0.0679968	6.9755e-06
IDP_dMRI_TBSS_OD_Corticospinal_tract_R	0.184731	0.067652	0.815509	0.0680145	0.184687	0.0674061	0.00307275
IDP_dMRI_TBSS_OD_Corticospinal_tract_L	0.285288	0.0657796	0.714866	0.065393	0.285245	0.0652434	6.15531e-06
IDP_dMRI_TBSS_OD_Medial_lemniscus_R	0.193503	0.0689322	0.806766	0.069184	0.193451	0.0686604	0.00241992
IDP_dMRI_TBSS_OD_Medial_lemniscus_L	0.286799	0.072584	0.713953	0.0719741	0.286583	0.0719763	3.42221e-05
IDP_dMRI_TBSS_OD_Inferior_cerebellar_peduncle_R	0.389644	0.0672979	0.610302	0.0660367	0.389665	0.0663334	2.12265e-09
IDP_dMRI_TBSS_OD_Inferior_cerebellar_peduncle_L	0.390594	0.06804	0.609734	0.0667488	0.390466	0.0670416	2.86875e-09
IDP_dMRI_TBSS_OD_Superior_cerebellar_peduncle_R	0.311305	0.07108	0.689461	0.0703206	0.311066	0.070384	4.9452e-06
IDP_dMRI_TBSS_OD_Superior_cerebellar_peduncle_L	0.428026	0.0706478	0.573084	0.0689826	0.427552	0.0693898	3.60074e-10
IDP_dMRI_TBSS_OD_Cerebral_peduncle_R	0.451598	0.0708521	0.549149	0.0689946	0.451261	0.0694887	4.17879e-11
IDP_dMRI_TBSS_OD_Cerebral_peduncle_L	0.472398	0.069356	0.527559	0.0673814	0.472418	0.0679399	1.78205e-12
IDP_dMRI_TBSS_OD_Anterior_limb_of_internal_capsule_R	0.330832	0.0703418	0.669701	0.0694494	0.330656	0.0695859	1.00823e-06
IDP_dMRI_TBSS_OD_Anterior_limb_of_internal_capsule_L	0.43701	0.0711035	0.563977	0.069353	0.436579	0.069802	1.99352e-10
IDP_dMRI_TBSS_OD_Posterior_limb_of_internal_capsule_R	0.568367	0.0713398	0.433111	0.068562	0.567528	0.0691933	1.18145e-16
IDP_dMRI_TBSS_OD_Posterior_limb_of_internal_capsule_L	0.572029	0.0707536	0.429142	0.0679655	0.57136	0.0686098	4.12233e-17
IDP_dMRI_TBSS_OD_Retrolenticular_part_of_internal_capsule_R	0.36566	0.0682703	0.634641	0.0671677	0.36555	0.0673889	2.90611e-08
IDP_dMRI_TBSS_OD_Retrolenticular_part_of_internal_capsule_L	0.368559	0.0678754	0.631715	0.0667625	0.368458	0.0669847	1.89219e-08
IDP_dMRI_TBSS_OD_Anterior_corona_radiata_R	0.298739	0.0696886	0.701679	0.0690713	0.298614	0.0690715	7.68705e-06
IDP_dMRI_TBSS_OD_Anterior_corona_radiata_L	0.345672	0.0681252	0.654852	0.0671858	0.345491	0.0673181	1.43176e-07
IDP_dMRI_TBSS_OD_Superior_corona_radiata_R	0.532517	0.0737363	0.469129	0.0711586	0.531642	0.0717888	6.52598e-14
IDP_dMRI_TBSS_OD_Superior_corona_radiata_L	0.501832	0.0725994	0.499719	0.070297	0.501055	0.0708682	7.73344e-13
IDP_dMRI_TBSS_OD_Posterior_corona_radiata_R	0.396633	0.0687167	0.603905	0.0673572	0.39642	0.067671	2.34169e-09
IDP_dMRI_TBSS_OD_Posterior_corona_radiata_L	0.483788	0.0690704	0.51614	0.0670164	0.483823	0.0675921	4.09368e-13
IDP_dMRI_TBSS_OD_Posterior_thalamic_radiation_R	0.268948	0.0663058	0.731219	0.0660324	0.268903	0.0658238	2.202e-05
IDP_dMRI_TBSS_OD_Posterior_thalamic_radiation_L	0.236414	0.0642099	0.763634	0.0642649	0.236402	0.063844	0.000106614
IDP_dMRI_TBSS_OD_Sagittal_stratum_R	0.320398	0.0648396	0.679427	0.0642039	0.320454	0.0641959	2.99074e-07
IDP_dMRI_TBSS_OD_Sagittal_stratum_L	0.249044	0.0678698	0.751187	0.0677059	0.248986	0.0674444	0.00011137
IDP_dMRI_TBSS_OD_External_capsule_R	0.555882	0.0689034	0.444266	0.0662966	0.5558	0.0669586	5.1771e-17
IDP_dMRI_TBSS_OD_External_capsule_L	0.523767	0.0678603	0.476503	0.0655365	0.523626	0.0661273	1.20241e-15
IDP_dMRI_TBSS_OD_Cingulum_cingulate_gyrus_R	0.403357	0.0684071	0.596836	0.0670035	0.403279	0.067353	1.06517e-09
IDP_dMRI_TBSS_OD_Cingulum_cingulate_gyrus_L	0.5261	0.0712331	0.474945	0.0687845	0.525551	0.0693986	1.82444e-14
IDP_dMRI_TBSS_OD_Cingulum_hippocampus_R	0.390701	0.0681896	0.60933	0.0668917	0.390689	0.0672095	3.0681e-09
IDP_dMRI_TBSS_OD_Cingulum_hippocampus_L	0.275293	0.0656128	0.724754	0.0653107	0.27528	0.0651189	1.18233e-05
IDP_dMRI_TBSS_OD_Fornix_cres+Stria_terminalis_R	0.276236	0.067542	0.723955	0.0671708	0.276183	0.0670297	1.89183e-05
IDP_dMRI_TBSS_OD_Fornix_cres+Stria_terminalis_L	0.381386	0.0696147	0.619199	0.0683465	0.381163	0.0686337	1.39936e-08
IDP_dMRI_TBSS_OD_Superior_longitudinal_fasciculus_R	0.611294	0.0694641	0.389068	0.066412	0.611073	0.0671102	4.29287e-20
IDP_dMRI_TBSS_OD_Superior_longitudinal_fasciculus_L	0.548838	0.0673306	0.450722	0.0648271	0.549079	0.0654866	2.54491e-17
IDP_dMRI_TBSS_OD_Superior_fronto-occipital_fasciculus_R	0.399775	0.0683178	0.600778	0.0669466	0.399554	0.0672583	1.41999e-09
IDP_dMRI_TBSS_OD_Superior_fronto-occipital_fasciculus_L	0.392264	0.0695334	0.608501	0.0681829	0.391964	0.0684885	5.23102e-09
IDP_dMRI_TBSS_OD_Uncinate_fasciculus_R	0.440045	0.0690427	0.560701	0.0673337	0.439717	0.0677576	4.30438e-11
IDP_dMRI_TBSS_OD_Uncinate_fasciculus_L	0.373813	0.0672745	0.626305	0.0661391	0.373769	0.0663732	8.94157e-09
IDP_dMRI_TBSS_OD_Tapetum_R	0.111622	0.0678761	0.888478	0.0688337	0.111611	0.0677827	0.0498201
IDP_dMRI_TBSS_OD_Tapetum_L	0.0454441	0.0617812	0.954565	0.0634925	0.0454437	0.0617663	0.230946
IDP_dMRI_TBSS_ISOVF_Middle_cerebellar_peduncle	0.279522	0.0679139	0.72089	0.0675055	0.279407	0.0673741	1.68358e-05
IDP_dMRI_TBSS_ISOVF_Pontine_crossing_tract	0.291326	0.0684412	0.709052	0.067922	0.291216	0.0678592	8.87454e-06
IDP_dMRI_TBSS_ISOVF_Genu_of_corpus_callosum	0.515409	0.0702319	0.48545	0.0678981	0.514967	0.0684887	2.7597e-14
IDP_dMRI_TBSS_ISOVF_Body_of_corpus_callosum	0.515096	0.0712209	0.486081	0.0688587	0.514491	0.0694477	6.39532e-14
IDP_dMRI_TBSS_ISOVF_Splenium_of_corpus_callosum	0.206403	0.0674285	0.793863	0.0676222	0.206348	0.0671263	0.00105595
IDP_dMRI_TBSS_ISOVF_Fornix	0.422903	0.0692464	0.577951	0.0676653	0.422542	0.0680434	2.65109e-10
IDP_dMRI_TBSS_ISOVF_Corticospinal_tract_R	0.245265	0.0696035	0.755114	0.0694165	0.245172	0.0691752	0.00019689
IDP_dMRI_TBSS_ISOVF_Corticospinal_tract_L	0.250525	0.0698788	0.749873	0.0696411	0.250425	0.0694316	0.000155006
IDP_dMRI_TBSS_ISOVF_Medial_lemniscus_R	0.178542	0.0667964	0.821639	0.0672358	0.17851	0.0665704	0.0036644
IDP_dMRI_TBSS_ISOVF_Medial_lemniscus_L	0.292797	0.0668784	0.707564	0.0663973	0.292691	0.0662979	5.05551e-06
IDP_dMRI_TBSS_ISOVF_Inferior_cerebellar_peduncle_R	0.0544767	0.0556278	0.945494	0.0574895	0.0544783	0.0556096	0.163628
IDP_dMRI_TBSS_ISOVF_Inferior_cerebellar_peduncle_L	0.144511	0.065854	0.855542	0.0666013	0.144503	0.0657092	0.0139344
IDP_dMRI_TBSS_ISOVF_Superior_cerebellar_peduncle_R	0.212518	0.066045	0.787582	0.0662326	0.212497	0.06574	0.000613807
IDP_dMRI_TBSS_ISOVF_Superior_cerebellar_peduncle_L	0.288514	0.0689085	0.711946	0.0683973	0.288381	0.0683296	1.21913e-05
IDP_dMRI_TBSS_ISOVF_Cerebral_peduncle_R	0.0307918	0.0632423	0.969214	0.0650324	0.0307916	0.0632352	0.313151
IDP_dMRI_TBSS_ISOVF_Cerebral_peduncle_L	0.0832122	0.0681661	0.916852	0.0693542	0.0832069	0.0681127	0.110928
IDP_dMRI_TBSS_ISOVF_Anterior_limb_of_internal_capsule_R	0.250179	0.0690151	0.750184	0.0688068	0.250088	0.068574	0.00013267
IDP_dMRI_TBSS_ISOVF_Anterior_limb_of_internal_capsule_L	0.244514	0.0674759	0.755783	0.0673611	0.244441	0.0670615	0.000133682
IDP_dMRI_TBSS_ISOVF_Posterior_limb_of_internal_capsule_R	0.157677	0.0669228	0.842468	0.0675287	0.157654	0.0667447	0.00908721
IDP_dMRI_TBSS_ISOVF_Posterior_limb_of_internal_capsule_L	0.105275	0.0605744	0.894689	0.0618221	0.105279	0.0605026	0.040923
IDP_dMRI_TBSS_ISOVF_Retrolenticular_part_of_internal_capsule_R	0.266671	0.0660818	0.733532	0.065834	0.266617	0.0656058	2.41272e-05
IDP_dMRI_TBSS_ISOVF_Retrolenticular_part_of_internal_capsule_L	0.181653	0.0620117	0.818226	0.0625821	0.181675	0.0618039	0.0016435
IDP_dMRI_TBSS_ISOVF_Anterior_corona_radiata_R	0.438759	0.0686395	0.5616	0.066952	0.438601	0.06739	3.7978e-11
IDP_dMRI_TBSS_ISOVF_Anterior_corona_radiata_L	0.431065	0.0684451	0.569288	0.066824	0.430913	0.0672383	7.3362e-11
IDP_dMRI_TBSS_ISOVF_Superior_corona_radiata_R	0.313595	0.0671113	0.686613	0.066457	0.313529	0.0664612	1.19395e-06
IDP_dMRI_TBSS_ISOVF_Superior_corona_radiata_L	0.493957	0.0673806	0.506063	0.0653027	0.493947	0.0658505	3.16576e-14
IDP_dMRI_TBSS_ISOVF_Posterior_corona_radiata_R	0.427234	0.0685784	0.57328	0.0669836	0.427015	0.0673803	1.16848e-10
IDP_dMRI_TBSS_ISOVF_Posterior_corona_radiata_L	0.488308	0.0681043	0.512054	0.0660481	0.488131	0.0665794	1.13743e-13
IDP_dMRI_TBSS_ISOVF_Posterior_thalamic_radiation_R	0.387844	0.0700855	0.612906	0.0687521	0.387553	0.0690594	1.00071e-08
IDP_dMRI_TBSS_ISOVF_Posterior_thalamic_radiation_L	0.404878	0.0685133	0.595731	0.067096	0.404631	0.0674235	9.7851e-10
IDP_dMRI_TBSS_ISOVF_Sagittal_stratum_R	0.310635	0.0679781	0.689756	0.0673202	0.310513	0.067324	1.99197e-06
IDP_dMRI_TBSS_ISOVF_Sagittal_stratum_L	0.294159	0.0661534	0.706013	0.0656841	0.294109	0.0655827	3.65337e-06
IDP_dMRI_TBSS_ISOVF_External_capsule_R	0.283976	0.0645938	0.715971	0.0642557	0.283991	0.0640791	4.67071e-06
IDP_dMRI_TBSS_ISOVF_External_capsule_L	0.357639	0.0672741	0.64268	0.0662668	0.357525	0.0664326	3.68784e-08
IDP_dMRI_TBSS_ISOVF_Cingulum_cingulate_gyrus_R	0.119254	0.0623338	0.880749	0.0634048	0.119254	0.0622384	0.0276772
IDP_dMRI_TBSS_ISOVF_Cingulum_cingulate_gyrus_L	0.181708	0.0642826	0.818349	0.0647768	0.181697	0.0640609	0.00228186
IDP_dMRI_TBSS_ISOVF_Cingulum_hippocampus_R	0.0961543	0.0579657	0.903758	0.0593846	0.0961628	0.0579098	0.0484007
IDP_dMRI_TBSS_ISOVF_Cingulum_hippocampus_L	0.183777	0.0670333	0.816416	0.0674227	0.183742	0.0667938	0.00297173
IDP_dMRI_TBSS_ISOVF_Fornix_cres+Stria_terminalis_R	0.291318	0.0697952	0.709245	0.0692342	0.291154	0.0691954	1.28987e-05
IDP_dMRI_TBSS_ISOVF_Fornix_cres+Stria_terminalis_L	0.243849	0.0674487	0.75647	0.0673401	0.243771	0.0670348	0.000138192
IDP_dMRI_TBSS_ISOVF_Superior_longitudinal_fasciculus_R	0.362594	0.0675231	0.637718	0.0664687	0.362481	0.0666587	2.69614e-08
IDP_dMRI_TBSS_ISOVF_Superior_longitudinal_fasciculus_L	0.43349	0.0690865	0.567037	0.0674264	0.433262	0.0678507	8.5408e-11
IDP_dMRI_TBSS_ISOVF_Superior_fronto-occipital_fasciculus_R	0.16428	0.06691	0.835873	0.0674623	0.164255	0.0667175	0.00690924
IDP_dMRI_TBSS_ISOVF_Superior_fronto-occipital_fasciculus_L	0.198366	0.0665596	0.801804	0.0668455	0.198333	0.0662864	0.0013855
IDP_dMRI_TBSS_ISOVF_Uncinate_fasciculus_R	0.141511	0.0666697	0.858624	0.0674164	0.141492	0.0665245	0.0167135
IDP_dMRI_TBSS_ISOVF_Uncinate_fasciculus_L	0.131601	0.0681453	0.868531	0.0689286	0.131583	0.0680169	0.026522
IDP_dMRI_TBSS_ISOVF_Tapetum_R	0.250908	0.0714083	0.749632	0.0711214	0.250773	0.0709453	0.00020409
IDP_dMRI_TBSS_ISOVF_Tapetum_L	0.222173	0.0693405	0.778173	0.0693476	0.222096	0.068985	0.000642111
IDP_dMRI_ProbtrackX_FA_ar_l	0.33599	0.0671256	0.664335	0.066294	0.33588	0.0663773	2.09448e-07
IDP_dMRI_ProbtrackX_FA_ar_r	0.327636	0.0688979	0.67287	0.0680763	0.32747	0.0681639	7.77029e-07
IDP_dMRI_ProbtrackX_FA_atr_l	0.373	0.0667305	0.627192	0.0656195	0.372929	0.065831	7.35358e-09
IDP_dMRI_ProbtrackX_FA_atr_r	0.461049	0.068171	0.539562	0.0663258	0.460767	0.0667864	2.61639e-12
IDP_dMRI_ProbtrackX_FA_cgc_l	0.272859	0.0658686	0.727335	0.0655782	0.272806	0.0653728	1.50254e-05
IDP_dMRI_ProbtrackX_FA_cgc_r	0.344525	0.0659272	0.655159	0.0650645	0.344634	0.0651897	6.22942e-08
IDP_dMRI_ProbtrackX_FA_cgh_l	0.217258	0.0649508	0.782754	0.0651353	0.217255	0.0646406	0.000388349
IDP_dMRI_ProbtrackX_FA_cgh_r	0.235619	0.0689431	0.764723	0.068854	0.235539	0.068549	0.000295112
IDP_dMRI_ProbtrackX_FA_cst_l	0.331075	0.0690559	0.669449	0.0682022	0.330901	0.0683059	6.34979e-07
IDP_dMRI_ProbtrackX_FA_cst_r	0.354088	0.0689221	0.646448	0.0678908	0.353898	0.0680733	1.00301e-07
IDP_dMRI_ProbtrackX_FA_fma	0.408732	0.0687125	0.591218	0.067256	0.408753	0.0676457	7.58454e-10
IDP_dMRI_ProbtrackX_FA_fmi	0.455929	0.0668642	0.544022	0.0650988	0.455951	0.0655607	1.76733e-12
IDP_dMRI_ProbtrackX_FA_ifo_l	0.446051	0.0690516	0.55444	0.0672944	0.445832	0.0677507	2.34469e-11
IDP_dMRI_ProbtrackX_FA_ifo_r	0.472841	0.0682744	0.527451	0.0663328	0.472703	0.0668428	7.64347e-13
IDP_dMRI_ProbtrackX_FA_ilf_l	0.383494	0.0693222	0.616889	0.0680459	0.383347	0.0683466	1.01828e-08
IDP_dMRI_ProbtrackX_FA_ilf_r	0.422315	0.0694343	0.578206	0.0678504	0.422095	0.0682552	3.12346e-10
IDP_dMRI_ProbtrackX_FA_mcp	0.137258	0.0616321	0.862592	0.062578	0.137279	0.0615166	0.0128215
IDP_dMRI_ProbtrackX_FA_ml_l	0.172848	0.0665346	0.82732	0.0670287	0.172819	0.0663228	0.004584
IDP_dMRI_ProbtrackX_FA_ml_r	0.198171	0.0628733	0.801793	0.0632808	0.198178	0.0626196	0.00077597
IDP_dMRI_ProbtrackX_FA_ptr_l	0.381787	0.0693383	0.6187	0.0680754	0.381601	0.0683636	1.1893e-08
IDP_dMRI_ProbtrackX_FA_ptr_r	0.32862	0.0676445	0.671205	0.0668525	0.328677	0.0669573	4.58281e-07
IDP_dMRI_ProbtrackX_FA_slf_l	0.518135	0.0686494	0.482041	0.0663432	0.518044	0.06695	5.05861e-15
IDP_dMRI_ProbtrackX_FA_slf_r	0.534048	0.0692459	0.466464	0.0667983	0.533774	0.0674173	1.21203e-15
IDP_dMRI_ProbtrackX_FA_str_l	0.475795	0.0710741	0.525416	0.0690225	0.47522	0.069539	4.1329e-12
IDP_dMRI_ProbtrackX_FA_str_r	0.400112	0.0695296	0.60046	0.0681169	0.399883	0.0684592	2.59151e-09
IDP_dMRI_ProbtrackX_FA_unc_l	0.30819	0.068448	0.692137	0.0677943	0.308089	0.0678057	2.76372e-06
IDP_dMRI_ProbtrackX_FA_unc_r	0.326392	0.068326	0.673946	0.0675318	0.326282	0.067611	6.96962e-07
IDP_dMRI_ProbtrackX_MD_ar_l	0.271573	0.0651535	0.728408	0.0648959	0.271578	0.064678	1.34093e-05
IDP_dMRI_ProbtrackX_MD_ar_r	0.29512	0.0673925	0.705081	0.0668757	0.295061	0.0668121	5.02068e-06
IDP_dMRI_ProbtrackX_MD_atr_l	0.346944	0.065762	0.653149	0.0648873	0.346912	0.0649886	4.69774e-08
IDP_dMRI_ProbtrackX_MD_atr_r	0.381258	0.0659326	0.61879	0.0647821	0.38124	0.0650083	2.25269e-09
IDP_dMRI_ProbtrackX_MD_cgc_l	0.328446	0.0671003	0.671522	0.0663278	0.328456	0.0664066	3.78508e-07
IDP_dMRI_ProbtrackX_MD_cgc_r	0.478079	0.0681517	0.522085	0.0661727	0.478001	0.0666991	3.84617e-13
IDP_dMRI_ProbtrackX_MD_cgh_l	0.199437	0.0603606	0.800231	0.0608437	0.199503	0.0601248	0.000453082
IDP_dMRI_ProbtrackX_MD_cgh_r	0.188112	0.0655369	0.811951	0.0659382	0.1881	0.0652978	0.00198429
IDP_dMRI_ProbtrackX_MD_cst_l	0.24043	0.0664175	0.759742	0.0663687	0.240388	0.0660266	0.000135909
IDP_dMRI_ProbtrackX_MD_cst_r	0.384487	0.0663664	0.61542	0.0651758	0.384523	0.0654338	2.09491e-09
IDP_dMRI_ProbtrackX_MD_fma	0.281914	0.0681414	0.718368	0.0677063	0.281835	0.067601	1.52906e-05
IDP_dMRI_ProbtrackX_MD_fmi	0.375214	0.067072	0.624929	0.0659323	0.375161	0.0661637	7.1318e-09
IDP_dMRI_ProbtrackX_MD_ifo_l	0.391932	0.0678097	0.608112	0.0665144	0.391915	0.066825	2.24842e-09
IDP_dMRI_ProbtrackX_MD_ifo_r	0.378232	0.0672696	0.621932	0.0660998	0.37817	0.0663448	5.98791e-09
IDP_dMRI_ProbtrackX_MD_ilf_l	0.437452	0.0682853	0.56254	0.066618	0.437456	0.0670693	3.45846e-11
IDP_dMRI_ProbtrackX_MD_ilf_r	0.419941	0.0677983	0.58017	0.0662842	0.419894	0.0666698	1.50644e-10
IDP_dMRI_ProbtrackX_MD_mcp	0.0934923	0.0688865	0.906599	0.0699665	0.0934838	0.0688184	0.0871664
IDP_dMRI_ProbtrackX_MD_ml_l	0.235466	0.067482	0.764808	0.0674396	0.235402	0.0670967	0.000225406
IDP_dMRI_ProbtrackX_MD_ml_r	0.215633	0.0710147	0.78477	0.0710242	0.215546	0.0706699	0.00114406
IDP_dMRI_ProbtrackX_MD_ptr_l	0.294688	0.0687694	0.705746	0.0682132	0.29456	0.0681699	7.76729e-06
IDP_dMRI_ProbtrackX_MD_ptr_r	0.339245	0.067384	0.660922	0.0665177	0.339188	0.0666312	1.78534e-07
IDP_dMRI_ProbtrackX_MD_slf_l	0.533664	0.067669	0.466124	0.0652728	0.533777	0.0659056	2.76803e-16
IDP_dMRI_ProbtrackX_MD_slf_r	0.577806	0.068801	0.422206	0.0660276	0.577799	0.0667167	2.3488e-18
IDP_dMRI_ProbtrackX_MD_str_l	0.404015	0.0678938	0.596358	0.0665023	0.403864	0.0668279	7.54761e-10
IDP_dMRI_ProbtrackX_MD_str_r	0.40914	0.0667732	0.590929	0.0653767	0.409112	0.0657084	2.3898e-10
IDP_dMRI_ProbtrackX_MD_unc_l	0.343219	0.0665088	0.656711	0.0656385	0.343243	0.0657586	8.95857e-08
IDP_dMRI_ProbtrackX_MD_unc_r	0.342353	0.0661556	0.657526	0.0653034	0.342395	0.0654138	8.28087e-08
IDP_dMRI_ProbtrackX_MO_ar_l	0.187674	0.0628197	0.812119	0.0633133	0.187713	0.0626023	0.00135656
IDP_dMRI_ProbtrackX_MO_ar_r	0.21005	0.0637334	0.7897	0.0640151	0.210102	0.0634613	0.000465297
IDP_dMRI_ProbtrackX_MO_atr_l	0.337529	0.0668349	0.662714	0.0660002	0.337447	0.0660868	1.64422e-07
IDP_dMRI_ProbtrackX_MO_atr_r	0.263507	0.0688068	0.736912	0.0684983	0.263397	0.0683188	5.77679e-05
IDP_dMRI_ProbtrackX_MO_cgc_l	0.346122	0.0685459	0.654254	0.0675888	0.345992	0.0677445	1.63391e-07
IDP_dMRI_ProbtrackX_MO_cgc_r	0.232505	0.0667135	0.76766	0.0667189	0.232467	0.0663461	0.000229289
IDP_dMRI_ProbtrackX_MO_cgh_l	0.160769	0.0651215	0.839345	0.0657592	0.160751	0.0649412	0.00665563
IDP_dMRI_ProbtrackX_MO_cgh_r	0.228909	0.066418	0.771185	0.0664614	0.228888	0.0660664	0.000265595
IDP_dMRI_ProbtrackX_MO_cst_l	0.378636	0.0707805	0.622228	0.069498	0.378309	0.0697862	2.9638e-08
IDP_dMRI_ProbtrackX_MO_cst_r	0.321418	0.0709684	0.679322	0.070132	0.32118	0.0702341	2.40404e-06
IDP_dMRI_ProbtrackX_MO_fma	0.295831	0.0669639	0.70446	0.0664556	0.295745	0.0663765	4.18357e-06
IDP_dMRI_ProbtrackX_MO_fmi	0.444699	0.069494	0.555561	0.0677322	0.444583	0.0682124	3.57141e-11
IDP_dMRI_ProbtrackX_MO_ifo_l	0.243951	0.0683048	0.756412	0.0681686	0.243862	0.0678854	0.000163911
IDP_dMRI_ProbtrackX_MO_ifo_r	0.129526	0.0695294	0.870633	0.0702888	0.129506	0.0694015	0.0310179
IDP_dMRI_ProbtrackX_MO_ilf_l	0.317467	0.0664618	0.68269	0.0657975	0.317417	0.0658023	7.04251e-07
IDP_dMRI_ProbtrackX_MO_ilf_r	0.144136	0.0638525	0.855897	0.0646676	0.144131	0.0637116	0.0118413
IDP_dMRI_ProbtrackX_MO_mcp	0.194791	0.0674779	0.805396	0.0677638	0.194755	0.0672109	0.00187973
IDP_dMRI_ProbtrackX_MO_ml_l	0.287261	0.0692589	0.713202	0.0687466	0.287128	0.068683	1.45446e-05
IDP_dMRI_ProbtrackX_MO_ml_r	0.223741	0.0706854	0.776682	0.0706392	0.223646	0.0703167	0.000734971
IDP_dMRI_ProbtrackX_MO_ptr_l	0.252893	0.0662289	0.747331	0.0660865	0.252836	0.0657962	6.08405e-05
IDP_dMRI_ProbtrackX_MO_ptr_r	0.244145	0.0704597	0.756277	0.0702556	0.244042	0.0700295	0.00024621
IDP_dMRI_ProbtrackX_MO_slf_l	0.320179	0.0671294	0.680172	0.0664228	0.320067	0.0664438	7.28267e-07
IDP_dMRI_ProbtrackX_MO_slf_r	0.340015	0.0683534	0.660363	0.0674508	0.339886	0.067579	2.45929e-07
IDP_dMRI_ProbtrackX_MO_str_l	0.406706	0.0710102	0.594265	0.0695001	0.406312	0.0698693	3.02599e-09
IDP_dMRI_ProbtrackX_MO_str_r	0.30608	0.068279	0.694287	0.0676475	0.305968	0.0676429	3.04438e-06
IDP_dMRI_ProbtrackX_MO_unc_l	0.296126	0.0680115	0.704305	0.0674679	0.295998	0.0674098	5.64092e-06
IDP_dMRI_ProbtrackX_MO_unc_r	0.276328	0.0685737	0.723933	0.0681694	0.276256	0.0680531	2.45976e-05
IDP_dMRI_ProbtrackX_L1_ar_l	0.285489	0.0654397	0.714445	0.0650616	0.285508	0.0649179	5.46301e-06
IDP_dMRI_ProbtrackX_L1_ar_r	0.21234	0.0642495	0.787587	0.0644964	0.212356	0.0639593	0.000449807
IDP_dMRI_ProbtrackX_L1_atr_l	0.313492	0.0669095	0.686767	0.0662626	0.313411	0.0662572	1.12139e-06
IDP_dMRI_ProbtrackX_L1_atr_r	0.324745	0.0661072	0.675385	0.0653967	0.324703	0.0654218	3.46664e-07
IDP_dMRI_ProbtrackX_L1_cgc_l	0.329045	0.0691707	0.671218	0.0683284	0.328959	0.0684461	7.69504e-07
IDP_dMRI_ProbtrackX_L1_cgc_r	0.372802	0.0663828	0.626913	0.0652827	0.372908	0.0655167	6.28533e-09
IDP_dMRI_ProbtrackX_L1_cgh_l	0.180709	0.0618223	0.819114	0.0624066	0.180741	0.0616203	0.00167776
IDP_dMRI_ProbtrackX_L1_cgh_r	0.236766	0.06536	0.763238	0.0653741	0.236765	0.0649934	0.000134787
IDP_dMRI_ProbtrackX_L1_cst_l	0.359972	0.0697059	0.640788	0.0686042	0.359698	0.0688115	8.6004e-08
IDP_dMRI_ProbtrackX_L1_cst_r	0.431425	0.0711067	0.5696	0.0693999	0.430983	0.0698326	3.37885e-10
IDP_dMRI_ProbtrackX_L1_fma	0.189946	0.0675868	0.810286	0.0679088	0.189902	0.0673288	0.00239732
IDP_dMRI_ProbtrackX_L1_fmi	0.407057	0.0677656	0.59322	0.066354	0.406944	0.0666916	5.24147e-10
IDP_dMRI_ProbtrackX_L1_ifo_l	0.329961	0.0676564	0.670136	0.0668545	0.329929	0.0669458	4.1474e-07
IDP_dMRI_ProbtrackX_L1_ifo_r	0.312099	0.0677427	0.688132	0.06708	0.312027	0.0670944	1.65512e-06
IDP_dMRI_ProbtrackX_L1_ilf_l	0.430357	0.0677813	0.569566	0.0661855	0.430391	0.066611	5.19173e-11
IDP_dMRI_ProbtrackX_L1_ilf_r	0.341874	0.066078	0.658006	0.0652321	0.341915	0.0653384	8.33962e-08
IDP_dMRI_ProbtrackX_L1_mcp	0.166372	0.068137	0.833809	0.0686342	0.166342	0.0679365	0.00717277
IDP_dMRI_ProbtrackX_L1_ml_l	0.264226	0.0681961	0.736142	0.0679008	0.264129	0.067711	4.7932e-05
IDP_dMRI_ProbtrackX_L1_ml_r	0.284699	0.071872	0.715991	0.0713003	0.284503	0.0712795	3.28461e-05
IDP_dMRI_ProbtrackX_L1_ptr_l	0.15943	0.0664837	0.84071	0.067089	0.159407	0.0663029	0.00810343
IDP_dMRI_ProbtrackX_L1_ptr_r	0.251742	0.0672726	0.748505	0.0671061	0.25168	0.0668392	8.3123e-05
IDP_dMRI_ProbtrackX_L1_slf_l	0.531045	0.0681475	0.468827	0.0657564	0.531113	0.0663909	6.23178e-16
IDP_dMRI_ProbtrackX_L1_slf_r	0.574573	0.0692914	0.425385	0.0665267	0.574597	0.0672273	6.31218e-18
IDP_dMRI_ProbtrackX_L1_str_l	0.408562	0.0706457	0.592278	0.0691321	0.408219	0.069507	2.13908e-09
IDP_dMRI_ProbtrackX_L1_str_r	0.390908	0.069199	0.609679	0.0678692	0.390679	0.0681748	5.00532e-09
IDP_dMRI_ProbtrackX_L1_unc_l	0.322607	0.0670729	0.677472	0.0663478	0.322582	0.0663956	5.91438e-07
IDP_dMRI_ProbtrackX_L1_unc_r	0.380966	0.0670769	0.619112	0.0658916	0.380936	0.066146	4.23024e-09
IDP_dMRI_ProbtrackX_L2_ar_l	0.255972	0.0664834	0.744235	0.0663081	0.255919	0.0660412	5.32814e-05
IDP_dMRI_ProbtrackX_L2_ar_r	0.331127	0.0685374	0.669363	0.0676996	0.330964	0.0677918	5.24902e-07
IDP_dMRI_ProbtrackX_L2_atr_l	0.363158	0.0656577	0.636898	0.0646585	0.363138	0.0648166	1.05613e-08
IDP_dMRI_ProbtrackX_L2_atr_r	0.408727	0.0659686	0.591317	0.0646014	0.408709	0.0649124	1.52401e-10
IDP_dMRI_ProbtrackX_L2_cgc_l	0.370209	0.0671955	0.630109	0.0660918	0.370091	0.0662981	1.1873e-08
IDP_dMRI_ProbtrackX_L2_cgc_r	0.403693	0.0681599	0.596517	0.0667617	0.403608	0.0671046	9.01601e-10
IDP_dMRI_ProbtrackX_L2_cgh_l	0.205053	0.0603164	0.794623	0.0607558	0.20512	0.0600661	0.000319022
IDP_dMRI_ProbtrackX_L2_cgh_r	0.204529	0.0673595	0.795664	0.0675702	0.204489	0.0670673	0.00114798
IDP_dMRI_ProbtrackX_L2_cst_l	0.349578	0.0679953	0.650785	0.0670286	0.349451	0.0671826	9.88376e-08
IDP_dMRI_ProbtrackX_L2_cst_r	0.350825	0.0666379	0.649313	0.0657043	0.350777	0.065841	4.97491e-08
IDP_dMRI_ProbtrackX_L2_fma	0.371454	0.0691617	0.62888	0.0679851	0.37133	0.0682467	2.64918e-08
IDP_dMRI_ProbtrackX_L2_fmi	0.393646	0.0663103	0.606227	0.0650495	0.393696	0.0653366	8.42115e-10
IDP_dMRI_ProbtrackX_L2_ifo_l	0.413177	0.0683847	0.587128	0.0669053	0.413051	0.0672741	4.1307e-10
IDP_dMRI_ProbtrackX_L2_ifo_r	0.390178	0.0674208	0.610082	0.0661527	0.390077	0.0664325	2.15571e-09
IDP_dMRI_ProbtrackX_L2_ilf_l	0.428443	0.0691344	0.571855	0.0675114	0.428315	0.0679402	1.44755e-10
IDP_dMRI_ProbtrackX_L2_ilf_r	0.413289	0.0683812	0.587057	0.0669012	0.413146	0.0672674	4.0784e-10
IDP_dMRI_ProbtrackX_L2_mcp	0.046059	0.0654254	0.953958	0.0670139	0.0460582	0.0654092	0.240668
IDP_dMRI_ProbtrackX_L2_ml_l	0.219185	0.0671154	0.781049	0.0672156	0.219134	0.066781	0.000516498
IDP_dMRI_ProbtrackX_L2_ml_r	0.177546	0.0686286	0.822681	0.0690195	0.177506	0.068399	0.00472741
IDP_dMRI_ProbtrackX_L2_ptr_l	0.3455	0.068433	0.65495	0.0674847	0.345344	0.06763	1.64201e-07
IDP_dMRI_ProbtrackX_L2_ptr_r	0.349307	0.0675579	0.650875	0.0666066	0.349244	0.0667603	8.41553e-08
IDP_dMRI_ProbtrackX_L2_slf_l	0.538573	0.0680569	0.461418	0.0656109	0.538577	0.0662451	2.14529e-16
IDP_dMRI_ProbtrackX_L2_slf_r	0.558803	0.0684125	0.441378	0.0657992	0.558702	0.0664515	2.09126e-17
IDP_dMRI_ProbtrackX_L2_str_l	0.444277	0.0680118	0.556196	0.0663021	0.444067	0.0667298	1.41936e-11
IDP_dMRI_ProbtrackX_L2_str_r	0.394641	0.0659294	0.605255	0.0646733	0.394682	0.0649515	6.13922e-10
IDP_dMRI_ProbtrackX_L2_unc_l	0.35049	0.0668376	0.649514	0.0658995	0.350489	0.0660499	5.58973e-08
IDP_dMRI_ProbtrackX_L2_unc_r	0.330124	0.0661904	0.669742	0.0654336	0.330168	0.0655001	2.31886e-07
IDP_dMRI_ProbtrackX_L3_ar_l	0.281755	0.065367	0.718245	0.0650214	0.281755	0.0648544	6.98208e-06
IDP_dMRI_ProbtrackX_L3_ar_r	0.352427	0.0688569	0.64797	0.0678402	0.352287	0.0680251	1.11671e-07
IDP_dMRI_ProbtrackX_L3_atr_l	0.354168	0.0659816	0.645943	0.0650428	0.354128	0.065175	2.76305e-08
IDP_dMRI_ProbtrackX_L3_atr_r	0.421416	0.0671052	0.578854	0.0656026	0.421303	0.0659633	8.46244e-11
IDP_dMRI_ProbtrackX_L3_cgc_l	0.253875	0.0644342	0.746157	0.0643418	0.253867	0.0640151	3.65849e-05
IDP_dMRI_ProbtrackX_L3_cgc_r	0.420789	0.0680988	0.57939	0.0665685	0.420714	0.0669594	1.65921e-10
IDP_dMRI_ProbtrackX_L3_cgh_l	0.193403	0.060652	0.8063	0.0611738	0.193461	0.0604287	0.000683629
IDP_dMRI_ProbtrackX_L3_cgh_r	0.151593	0.0651763	0.848456	0.0658871	0.151586	0.0650188	0.00986566
IDP_dMRI_ProbtrackX_L3_cst_l	0.271595	0.0661435	0.728481	0.0658538	0.271574	0.0656589	1.76603e-05
IDP_dMRI_ProbtrackX_L3_cst_r	0.40973	0.0669783	0.590224	0.0655701	0.409749	0.0659169	2.54759e-10
IDP_dMRI_ProbtrackX_L3_fma	0.328681	0.0683749	0.671509	0.0675605	0.328618	0.0676603	5.96247e-07
IDP_dMRI_ProbtrackX_L3_fmi	0.39333	0.0671748	0.606835	0.0658896	0.393265	0.066179	1.40402e-09
IDP_dMRI_ProbtrackX_L3_ifo_l	0.438082	0.0683823	0.562118	0.0667078	0.437995	0.0671487	3.45121e-11
IDP_dMRI_ProbtrackX_L3_ifo_r	0.443941	0.0677906	0.55628	0.0660896	0.443843	0.0665284	1.26617e-11
IDP_dMRI_ProbtrackX_L3_ilf_l	0.424366	0.0685256	0.575723	0.0669533	0.424328	0.0673708	1.5037e-10
IDP_dMRI_ProbtrackX_L3_ilf_r	0.443727	0.068785	0.5566	0.0670539	0.443582	0.0675097	2.50496e-11
IDP_dMRI_ProbtrackX_L3_mcp	0.0624421	0.0651726	0.937583	0.066628	0.0624406	0.0651436	0.168904
IDP_dMRI_ProbtrackX_L3_ml_l	0.24333	0.0677976	0.756985	0.0676822	0.243253	0.0673847	0.000153149
IDP_dMRI_ProbtrackX_L3_ml_r	0.215866	0.0699691	0.784492	0.0700081	0.215789	0.0696292	0.000970494
IDP_dMRI_ProbtrackX_L3_ptr_l	0.351991	0.0700028	0.648653	0.0689542	0.351765	0.0691501	1.81908e-07
IDP_dMRI_ProbtrackX_L3_ptr_r	0.37635	0.0682725	0.623802	0.0670852	0.376293	0.0673519	1.15533e-08
IDP_dMRI_ProbtrackX_L3_slf_l	0.52866	0.068284	0.471383	0.0659076	0.528637	0.0665302	9.64551e-16
IDP_dMRI_ProbtrackX_L3_slf_r	0.557473	0.0694534	0.4429	0.0668172	0.557265	0.0674771	7.37081e-17
IDP_dMRI_ProbtrackX_L3_str_l	0.416356	0.0677958	0.584035	0.0663109	0.416193	0.0666672	2.14841e-10
IDP_dMRI_ProbtrackX_L3_str_r	0.40986	0.0671292	0.590319	0.0657159	0.409787	0.0660515	2.75136e-10
IDP_dMRI_ProbtrackX_L3_unc_l	0.331824	0.0670467	0.668224	0.0662494	0.331808	0.066334	2.83575e-07
IDP_dMRI_ProbtrackX_L3_unc_r	0.32425	0.0666771	0.675789	0.0659517	0.324237	0.0659974	4.48752e-07
IDP_dMRI_ProbtrackX_ICVF_ar_l	0.516988	0.066075	0.481858	0.0638561	0.517585	0.06449	5.04258e-16
IDP_dMRI_ProbtrackX_ICVF_ar_r	0.548123	0.0675335	0.451271	0.0650282	0.548455	0.0657026	3.48501e-17
IDP_dMRI_ProbtrackX_ICVF_atr_l	0.486288	0.066501	0.513296	0.0645095	0.48649	0.065051	3.75611e-14
IDP_dMRI_ProbtrackX_ICVF_atr_r	0.468951	0.0667258	0.530956	0.0648632	0.468995	0.0653534	3.58141e-13
IDP_dMRI_ProbtrackX_ICVF_cgc_l	0.406147	0.0648075	0.593521	0.063497	0.406282	0.0637941	9.53525e-11
IDP_dMRI_ProbtrackX_ICVF_cgc_r	0.449872	0.0650433	0.549417	0.0633818	0.450192	0.0638267	8.73309e-13
IDP_dMRI_ProbtrackX_ICVF_cgh_l	0.334921	0.0671193	0.665218	0.0662956	0.334875	0.0663876	2.27664e-07
IDP_dMRI_ProbtrackX_ICVF_cgh_r	0.383835	0.0668124	0.6161	0.0656125	0.38386	0.0658788	2.82568e-09
IDP_dMRI_ProbtrackX_ICVF_cst_l	0.500458	0.0661373	0.49883	0.0640464	0.500814	0.0646248	4.61044e-15
IDP_dMRI_ProbtrackX_ICVF_cst_r	0.49061	0.0659692	0.508508	0.0639596	0.491043	0.0645272	1.37196e-14
IDP_dMRI_ProbtrackX_ICVF_fma	0.472121	0.065861	0.526688	0.0639975	0.472684	0.0645461	1.21063e-13
IDP_dMRI_ProbtrackX_ICVF_fmi	0.588422	0.0670835	0.411204	0.0642825	0.588642	0.0649696	6.50651e-20
IDP_dMRI_ProbtrackX_ICVF_ifo_l	0.551609	0.0673742	0.447936	0.0648478	0.55186	0.0655124	1.82313e-17
IDP_dMRI_ProbtrackX_ICVF_ifo_r	0.53221	0.0668247	0.467299	0.0644661	0.532471	0.0650963	1.42225e-16
IDP_dMRI_ProbtrackX_ICVF_ilf_l	0.547873	0.0680539	0.451701	0.0655344	0.548106	0.0662081	6.23505e-17
IDP_dMRI_ProbtrackX_ICVF_ilf_r	0.546839	0.0674987	0.45249	0.0650043	0.547206	0.0656808	3.9982e-17
IDP_dMRI_ProbtrackX_ICVF_mcp	0.507913	0.0672961	0.491918	0.0651118	0.507999	0.0656946	5.26297e-15
IDP_dMRI_ProbtrackX_ICVF_ml_l	0.467347	0.0677893	0.533013	0.0659064	0.467179	0.0663885	9.81783e-13
IDP_dMRI_ProbtrackX_ICVF_ml_r	0.454308	0.0669678	0.54572	0.0652119	0.454295	0.0656675	2.28854e-12
IDP_dMRI_ProbtrackX_ICVF_ptr_l	0.561235	0.0679034	0.438274	0.0652853	0.561511	0.0659744	8.61873e-18
IDP_dMRI_ProbtrackX_ICVF_ptr_r	0.524808	0.0670588	0.473862	0.0647467	0.525507	0.0654282	4.80217e-16
IDP_dMRI_ProbtrackX_ICVF_slf_l	0.596393	0.0676443	0.403094	0.064763	0.596699	0.0654763	3.99914e-20
IDP_dMRI_ProbtrackX_ICVF_slf_r	0.625734	0.0680776	0.373741	0.0649562	0.626063	0.0656916	7.83877e-22
IDP_dMRI_ProbtrackX_ICVF_str_l	0.523971	0.0670374	0.475583	0.064736	0.524205	0.0653563	5.25608e-16
IDP_dMRI_ProbtrackX_ICVF_str_r	0.535645	0.0679557	0.464138	0.0655348	0.535761	0.0661771	2.8429e-16
IDP_dMRI_ProbtrackX_ICVF_unc_l	0.48198	0.0681591	0.51802	0.0661489	0.48198	0.0666944	2.47447e-13
IDP_dMRI_ProbtrackX_ICVF_unc_r	0.454146	0.0666459	0.545657	0.0649009	0.454235	0.0653632	1.83422e-12
IDP_dMRI_ProbtrackX_OD_ar_l	0.296771	0.0668813	0.703313	0.0663674	0.296746	0.0663042	3.81122e-06
IDP_dMRI_ProbtrackX_OD_ar_r	0.292882	0.0676369	0.707279	0.0671299	0.292835	0.0670665	6.31735e-06
IDP_dMRI_ProbtrackX_OD_atr_l	0.444911	0.0694842	0.555696	0.0677225	0.444641	0.0681785	3.47531e-11
IDP_dMRI_ProbtrackX_OD_atr_r	0.435743	0.0692475	0.565016	0.0675656	0.435413	0.0679831	7.53208e-11
IDP_dMRI_ProbtrackX_OD_cgc_l	0.250731	0.0670859	0.749426	0.0669331	0.250692	0.0666622	8.47423e-05
IDP_dMRI_ProbtrackX_OD_cgc_r	0.322879	0.0653201	0.676722	0.064648	0.323008	0.064679	2.95682e-07
IDP_dMRI_ProbtrackX_OD_cgh_l	0.216351	0.0698229	0.78399	0.0698623	0.216277	0.0694831	0.000927059
IDP_dMRI_ProbtrackX_OD_cgh_r	0.256155	0.0700366	0.744328	0.0697492	0.256032	0.0695647	0.000116394
IDP_dMRI_ProbtrackX_OD_cst_l	0.563205	0.070424	0.438035	0.0677152	0.562507	0.0683405	9.287e-17
IDP_dMRI_ProbtrackX_OD_cst_r	0.465189	0.0718623	0.536115	0.0698683	0.464583	0.0703748	2.03436e-11
IDP_dMRI_ProbtrackX_OD_fma	0.352627	0.0691023	0.647849	0.0680765	0.352459	0.068263	1.21349e-07
IDP_dMRI_ProbtrackX_OD_fmi	0.468044	0.0686799	0.532586	0.0667638	0.46775	0.0672502	1.75819e-12
IDP_dMRI_ProbtrackX_OD_ifo_l	0.253696	0.0681503	0.746633	0.0679406	0.253612	0.0677026	8.98485e-05
IDP_dMRI_ProbtrackX_OD_ifo_r	0.291015	0.0682151	0.709362	0.0677055	0.290905	0.0676351	8.4978e-06
IDP_dMRI_ProbtrackX_OD_ilf_l	0.350871	0.0678192	0.649212	0.0668468	0.350842	0.0670203	8.25542e-08
IDP_dMRI_ProbtrackX_OD_ilf_r	0.274773	0.064578	0.725055	0.0643132	0.27482	0.0641027	9.04766e-06
IDP_dMRI_ProbtrackX_OD_mcp	0.170718	0.0636	0.829122	0.0642053	0.170746	0.0634175	0.00354687
IDP_dMRI_ProbtrackX_OD_ml_l	0.25522	0.066389	0.744993	0.0662228	0.255166	0.0659491	5.4611e-05
IDP_dMRI_ProbtrackX_OD_ml_r	0.267703	0.0664719	0.732547	0.0662033	0.267636	0.0659881	2.49791e-05
IDP_dMRI_ProbtrackX_OD_ptr_l	0.123858	0.0643068	0.876194	0.0652742	0.123852	0.0641997	0.026855
IDP_dMRI_ProbtrackX_OD_ptr_r	0.05475	0.0641385	0.945269	0.0656925	0.054749	0.0641163	0.19658
IDP_dMRI_ProbtrackX_OD_slf_l	0.528947	0.0699833	0.471564	0.0675513	0.528677	0.0681797	4.44615e-15
IDP_dMRI_ProbtrackX_OD_slf_r	0.631747	0.0706317	0.369035	0.0673854	0.631253	0.0680814	9.13154e-21
IDP_dMRI_ProbtrackX_OD_str_l	0.457821	0.0731268	0.543486	0.0711498	0.457224	0.0716691	8.87448e-11
IDP_dMRI_ProbtrackX_OD_str_r	0.349596	0.0703911	0.65099	0.0693489	0.349391	0.0695508	2.53643e-07
IDP_dMRI_ProbtrackX_OD_unc_l	0.255156	0.0701108	0.745334	0.0698291	0.255031	0.0696415	0.0001251
IDP_dMRI_ProbtrackX_OD_unc_r	0.352054	0.0696487	0.648593	0.0686108	0.351827	0.0687975	1.57745e-07
IDP_dMRI_ProbtrackX_ISOVF_ar_l	0.126921	0.0628188	0.873109	0.0638101	0.126917	0.0627091	0.0214902
IDP_dMRI_ProbtrackX_ISOVF_ar_r	0.161964	0.0648044	0.83812	0.0654424	0.16195	0.0646238	0.00610454
IDP_dMRI_ProbtrackX_ISOVF_atr_l	0.350298	0.0664681	0.649869	0.0655442	0.350239	0.0656724	4.82689e-08
IDP_dMRI_ProbtrackX_ISOVF_atr_r	0.375335	0.0681542	0.625108	0.0669798	0.375169	0.0672198	1.19413e-08
IDP_dMRI_ProbtrackX_ISOVF_cgc_l	0.180704	0.0645545	0.819349	0.0650479	0.180694	0.0643349	0.00248751
IDP_dMRI_ProbtrackX_ISOVF_cgc_r	0.208698	0.0644215	0.791326	0.0646925	0.208693	0.0641345	0.000568982
IDP_dMRI_ProbtrackX_ISOVF_cgh_l	0.144775	0.0592857	0.854985	0.0602529	0.14481	0.0591633	0.00718992
IDP_dMRI_ProbtrackX_ISOVF_cgh_r	0.051784	0.056246	0.948194	0.0581059	0.0517851	0.0562292	0.178534
IDP_dMRI_ProbtrackX_ISOVF_cst_l	0.178095	0.0680758	0.822146	0.0684793	0.178052	0.0678449	0.00434012
IDP_dMRI_ProbtrackX_ISOVF_cst_r	0.223781	0.0697764	0.776628	0.0697574	0.22369	0.0694108	0.000634948
IDP_dMRI_ProbtrackX_ISOVF_fma	0.239123	0.0688979	0.761251	0.0687821	0.239033	0.0684911	0.000241523
IDP_dMRI_ProbtrackX_ISOVF_fmi	0.282896	0.065811	0.717043	0.0654415	0.282913	0.065297	7.36424e-06
IDP_dMRI_ProbtrackX_ISOVF_ifo_l	0.483432	0.0671511	0.51663	0.0651626	0.483402	0.0656823	9.21622e-14
IDP_dMRI_ProbtrackX_ISOVF_ifo_r	0.465466	0.0673265	0.534644	0.0654723	0.465415	0.0659562	8.54202e-13
IDP_dMRI_ProbtrackX_ISOVF_ilf_l	0.472087	0.0675368	0.528342	0.0656255	0.471885	0.0661068	4.7273e-13
IDP_dMRI_ProbtrackX_ISOVF_ilf_r	0.443547	0.0669126	0.556715	0.0652433	0.443431	0.0656562	7.19948e-12
IDP_dMRI_ProbtrackX_ISOVF_mcp	0.0700088	0.0640316	0.930017	0.0654587	0.0700071	0.0639959	0.136993
IDP_dMRI_ProbtrackX_ISOVF_ml_l	0.259811	0.0687728	0.74058	0.0684948	0.259709	0.0682991	7.16146e-05
IDP_dMRI_ProbtrackX_ISOVF_ml_r	0.256359	0.0704377	0.744132	0.0701363	0.256233	0.0699633	0.000124936
IDP_dMRI_ProbtrackX_ISOVF_ptr_l	0.286125	0.068422	0.714125	0.0679443	0.286054	0.0678676	1.24954e-05
IDP_dMRI_ProbtrackX_ISOVF_ptr_r	0.365932	0.0681508	0.634486	0.0670504	0.365779	0.0672611	2.69115e-08
IDP_dMRI_ProbtrackX_ISOVF_slf_l	0.510864	0.0688067	0.489622	0.0665531	0.510616	0.0671309	1.41056e-14
IDP_dMRI_ProbtrackX_ISOVF_slf_r	0.430727	0.0676863	0.569596	0.0660922	0.430588	0.0664886	4.70563e-11
IDP_dMRI_ProbtrackX_ISOVF_str_l	0.391406	0.068174	0.608988	0.0668724	0.391252	0.0671665	2.85381e-09
IDP_dMRI_ProbtrackX_ISOVF_str_r	0.344177	0.0669485	0.656075	0.0660577	0.344091	0.0661713	9.96423e-08
IDP_dMRI_ProbtrackX_ISOVF_unc_l	0.24598	0.0654684	0.754167	0.0654057	0.245944	0.0650642	7.84078e-05
IDP_dMRI_ProbtrackX_ISOVF_unc_r	0.236776	0.0663106	0.763422	0.0662947	0.236729	0.0659293	0.000164928
NODEamps25_0001	0.209606	0.0647755	0.790653	0.0649282	0.209552	0.0644657	0.000575815
NODEamps25_0002	0.162968	0.0624438	0.837168	0.0630509	0.162946	0.0622579	0.00443175
NODEamps25_0003	0.31052	0.0648319	0.689798	0.064178	0.310421	0.0641859	6.61457e-07
NODEamps25_0004	0.160623	0.0635245	0.839543	0.064115	0.160596	0.0633402	0.00561513
NODEamps25_0005	0.260727	0.0646282	0.739587	0.0643762	0.260645	0.0641619	2.42956e-05
NODEamps25_0006	0.361946	0.0645655	0.638358	0.0635154	0.361836	0.0637071	6.74731e-09
NODEamps25_0007	0.177217	0.064874	0.822994	0.0652856	0.17718	0.0646484	0.00306569
NODEamps25_0008	0.101666	0.0619251	0.898386	0.0630536	0.101661	0.0618511	0.0501252
NODEamps25_0009	0.245599	0.0659589	0.754806	0.0657846	0.2455	0.0655315	8.97346e-05
NODEamps25_0010	0.0677215	0.0576899	0.932283	0.0592508	0.0677213	0.0576585	0.120093
NODEamps25_0011	0.144239	0.0625375	0.855848	0.0632943	0.144227	0.0623919	0.010399
NODEamps25_0012	0.152253	0.0626685	0.847827	0.0633553	0.152241	0.0625077	0.00743446
NODEamps25_0013	0.318263	0.0641449	0.682057	0.0634528	0.318161	0.0634713	2.68393e-07
NODEamps25_0014	0.138665	0.0620999	0.861431	0.062917	0.138651	0.0619645	0.012624
NODEamps25_0015	0.159735	0.0596009	0.840163	0.0603316	0.159751	0.0594391	0.00359793
NODEamps25_0016	0.193114	0.0608441	0.80694	0.0612614	0.193103	0.0605967	0.00071955
NODEamps25_0017	0.171809	0.0612008	0.828198	0.0617779	0.171808	0.0610053	0.00242917
NODEamps25_0018	0.217755	0.0647149	0.78245	0.0648038	0.21771	0.0643863	0.000360706
NODEamps25_0019	0.0550756	0.0622965	0.944951	0.0638058	0.0550742	0.0622734	0.188242
NODEamps25_0020	0.0475157	0.0613076	0.952502	0.0629142	0.0475148	0.0612906	0.2191
NODEamps25_0021	0.243346	0.0655482	0.756961	0.0654049	0.243271	0.0651354	9.39133e-05
NODEamps100_0001	0.173353	0.0626807	0.826697	0.0631951	0.173345	0.0624773	0.0027641
NODEamps100_0002	0.331118	0.0631027	0.668821	0.062343	0.331138	0.0624056	5.59602e-08
NODEamps100_0003	0.181143	0.0636894	0.819053	0.0641076	0.181107	0.0634574	0.00215867
NODEamps100_0004	0.133239	0.0616369	0.866845	0.0625142	0.133228	0.0615122	0.0151602
NODEamps100_0005	0.135109	0.0641416	0.865017	0.064921	0.135092	0.0640087	0.0174066
NODEamps100_0006	0.183289	0.0629832	0.816863	0.0634073	0.183261	0.06275	0.00174738
NODEamps100_0007	0.157931	0.0596106	0.842095	0.0603562	0.157927	0.0594449	0.00394553
NODEamps100_0008	0.110105	0.0647381	0.890008	0.0657056	0.110093	0.0646465	0.044284
NODEamps100_0009	0.138523	0.0626086	0.861556	0.0634099	0.138512	0.062474	0.0133076
NODEamps100_0010	0.241845	0.063856	0.758379	0.0637801	0.241791	0.0634577	6.94074e-05
NODEamps100_0011	0.242853	0.0631333	0.757285	0.0630733	0.24282	0.0627392	5.43491e-05
NODEamps100_0012	0.196853	0.0631057	0.803314	0.0634161	0.19682	0.0628383	0.000867608
NODEamps100_0013	0.243282	0.0640098	0.756918	0.0639172	0.243234	0.0636082	6.56677e-05
NODEamps100_0014	0.0784404	0.0609419	0.921583	0.0622978	0.0784385	0.0608981	0.098868
NODEamps100_0015	0.171417	0.0591668	0.828463	0.0598181	0.171437	0.058982	0.00182691
NODEamps100_0016	0.000999003	0.06426	0.999002	0.0660462	0.000999002	0.0642598	0.493798
NODEamps100_0017	0.292068	0.0627928	0.707994	0.0623525	0.29205	0.0622396	1.35042e-06
NODEamps100_0018	0.204337	0.0633551	0.795802	0.0635967	0.204309	0.0630697	0.000598874
NODEamps100_0019	0.112902	0.0611622	0.887146	0.0622232	0.112896	0.061073	0.032262
NODEamps100_0020	0.148241	0.0614245	0.851823	0.062186	0.148232	0.0612738	0.00777789
NODEamps100_0021	0.363508	0.0624608	0.636167	0.0614675	0.363626	0.0616447	1.83145e-09
NODEamps100_0022	0.255313	0.0635651	0.744924	0.0633915	0.255253	0.0631244	2.63127e-05
NODEamps100_0023	0.204299	0.0606898	0.795563	0.0610215	0.204327	0.060426	0.000360533
NODEamps100_0024	0.201043	0.0656252	0.799209	0.0658196	0.200992	0.0653369	0.00104814
NODEamps100_0025	0.290797	0.0668275	0.70965	0.0662646	0.290667	0.0662396	5.71686e-06
NODEamps100_0026	0.184111	0.0606264	0.815884	0.0611237	0.184112	0.0604044	0.00115189
NODEamps100_0027	0.201041	0.0623494	0.798957	0.0626507	0.201042	0.0620831	0.000601279
NODEamps100_0028	0.269823	0.0650474	0.730535	0.0647093	0.269727	0.0645463	1.46516e-05
NODEamps100_0029	0.200599	0.0631449	0.799541	0.0634236	0.200571	0.0628696	0.0007107
NODEamps100_0030	0.0729611	0.0617735	0.927071	0.0631478	0.0729587	0.0617345	0.11864
NODEamps100_0031	0.22688	0.0601891	0.773028	0.0603574	0.226901	0.0598624	7.52097e-05
NODEamps100_0032	0.198894	0.0647292	0.80135	0.0649699	0.198845	0.0644488	0.00101668
NODEamps100_0033	0.271509	0.0664692	0.728946	0.0660715	0.271385	0.0659512	1.93643e-05
NODEamps100_0034	0.209495	0.0617069	0.790489	0.0619622	0.209499	0.0614206	0.000323754
NODEamps100_0035	0.262027	0.0637796	0.738229	0.0635454	0.26196	0.0633153	1.7564e-05
NODEamps100_0036	0.206334	0.063667	0.793862	0.0638823	0.206294	0.0633722	0.000566411
NODEamps100_0037	0.249459	0.0623665	0.750531	0.0622792	0.249462	0.061963	2.83689e-05
NODEamps100_0038	0.291569	0.0629692	0.708328	0.0625262	0.291599	0.0624274	1.49861e-06
NODEamps100_0039	0.185605	0.0652201	0.81464	0.0655525	0.185559	0.0649718	0.00214512
NODEamps100_0040	0.241822	0.062886	0.758384	0.0628429	0.241772	0.0624915	5.46686e-05
NODEamps100_0041	0.123264	0.0592412	0.876715	0.0602834	0.123266	0.0591412	0.018568
NODEamps100_0042	0.242571	0.0627129	0.757496	0.062669	0.242554	0.062325	4.97596e-05
NODEamps100_0043	0.234903	0.0622313	0.765106	0.062265	0.2349	0.0618712	7.3348e-05
NODEamps100_0044	0.233302	0.0634989	0.766848	0.0635031	0.233267	0.0631319	0.00010998
NODEamps100_0045	0.24408	0.0620381	0.756017	0.0620054	0.244057	0.0616454	3.76248e-05
NODEamps100_0046	0.263485	0.0627998	0.736649	0.0625866	0.26345	0.0623412	1.18974e-05
NODEamps100_0047	0.149234	0.0582065	0.850738	0.0590734	0.149238	0.0580623	0.00508041
NODEamps100_0048	0.209017	0.0650263	0.791268	0.0651757	0.208957	0.0647159	0.000621477
NODEamps100_0049	0.211066	0.0664101	0.789275	0.0664987	0.210994	0.0660874	0.000704866
NODEamps100_0050	0.201065	0.0638138	0.799145	0.0640669	0.201022	0.0635317	0.00077776
NODEamps100_0051	0.0489198	0.0544353	0.951069	0.0562811	0.0489204	0.0544197	0.184341
NODEamps100_0052	0.216683	0.0610354	0.783238	0.0612559	0.216701	0.0607348	0.000179867
NODEamps100_0053	0.124665	0.0627502	0.875422	0.0636608	0.124654	0.062639	0.0232934
NODEamps100_0054	0.171005	0.0619484	0.829062	0.0625067	0.170993	0.0617501	0.00281046
NODEamps100_0055	0.0531523	0.0596869	0.946859	0.0613	0.0531517	0.0596666	0.186515
NET25_0001	0.0535613	0.0606784	0.946458	0.0622541	0.0535603	0.0606571	0.188618
NET25_0002	0.128728	0.0636444	0.87138	0.0644924	0.128714	0.0635244	0.0213715
NET25_0003	0.0528586	0.049999	0.947091	0.0520042	0.0528613	0.0499831	0.145123
NET25_0004	0.0606417	0.0630663	0.93939	0.0645033	0.0606398	0.0630382	0.168037
NET25_0005	0.0853684	0.060963	0.91467	0.06226	0.0853651	0.0609106	0.080535
NET25_0006	0.0057485	0.0358106	0.99425	0.0391257	0.00574851	0.0358104	0.436233
NET25_0007	0.124015	0.0583703	0.875957	0.0594378	0.124018	0.0582701	0.0166549
NET25_0008	0.0380048	0.0598639	0.962004	0.0616011	0.0380045	0.0598532	0.262727
NET25_0009	0.0738362	0.0590044	0.926173	0.0604662	0.0738355	0.0589667	0.105257
NET25_0010	0.0283589	0.0552624	0.971642	0.0572519	0.0283589	0.0552569	0.303899
NET25_0011	0.0896208	0.0593112	0.910406	0.0606299	0.0896183	0.0592552	0.0652145
NET25_0012	0.000999004	0.0625725	0.999003	0.0642628	0.000999002	0.0625721	0.493631
NET25_0013	0.0310103	0.0631924	0.969	0.0648818	0.03101	0.0631848	0.31179
NET25_0014	0.000999004	0.0560493	0.999003	0.0580301	0.000999002	0.056049	0.49289
NET25_0015	0.043149	0.0625445	0.956868	0.0641485	0.0431482	0.0625301	0.245085
NET25_0016	0.0527622	0.065643	0.947271	0.0670687	0.0527604	0.0656206	0.210692
NET25_0017	0.0546888	0.0533413	0.945287	0.0551831	0.0546901	0.0533226	0.152529
NET25_0018	0.152525	0.061096	0.847536	0.0618338	0.152516	0.0609375	0.00616029
NET25_0019	0.000999003	0.0557497	0.999003	0.0577785	0.000999002	0.0557494	0.492852
NET25_0020	0.135191	0.0650157	0.864912	0.0657665	0.135177	0.0648834	0.0186081
NET25_0021	0.000999003	0.0582993	0.999002	0.0602672	0.000999002	0.0582991	0.493164
NET25_0022	0.000999004	0.0652008	0.999003	0.0667896	0.000999002	0.0652003	0.493888
NET25_0023	0.0525934	0.0612585	0.947422	0.062823	0.0525926	0.0612381	0.195219
NET25_0024	0.109999	0.0538816	0.889771	0.0552372	0.110024	0.0538153	0.0204534
NET25_0025	0.0687655	0.0580955	0.931239	0.0596328	0.0687651	0.058063	0.118143
NET25_0026	0.000999004	0.0610096	0.999003	0.0627727	0.000999002	0.0610092	0.493468
NET25_0027	0.0377708	0.0502289	0.962208	0.0523525	0.0377716	0.0502205	0.225991
NET25_0028	0.0997705	0.0628446	0.900299	0.0639587	0.0997636	0.0627716	0.0559951
NET25_0029	0.000999003	0.0630039	0.999003	0.0647726	0.000999002	0.0630035	0.493675
NET25_0030	0.0361091	0.0581409	0.963896	0.059955	0.0361089	0.0581315	0.267248
NET25_0031	0.050896	0.0626433	0.949128	0.0641773	0.0508948	0.0626234	0.208192
NET25_0032	0.000999003	0.0565824	0.999002	0.0586499	0.000999002	0.0565822	0.492957
NET25_0033	0.179841	0.0649778	0.820347	0.0653646	0.179807	0.0647473	0.00274267
NET25_0034	0.23483	0.0669503	0.765599	0.0668306	0.23473	0.0665517	0.000210123
NET25_0035	0.000999002	0.0655433	0.999002	0.0673431	0.000999002	0.0655431	0.49392
NET25_0036	0.0558027	0.0659254	0.944237	0.0673165	0.0558005	0.0659003	0.19857
NET25_0037	0.000999002	0.0611502	0.999001	0.0631647	0.000999001	0.0611502	0.493483
NET25_0038	0.0680294	0.0555193	0.93195	0.0571601	0.0680309	0.0554895	0.110097
NET25_0039	0.0694629	0.0674717	0.930601	0.0687003	0.0694585	0.0674324	0.151494
NET25_0040	0.0118067	0.0676738	0.988196	0.069405	0.0118067	0.0676726	0.430749
NET25_0041	0.0219933	0.045855	0.977996	0.0483363	0.0219935	0.0458523	0.315735
NET25_0042	0.000999004	0.0507806	0.999004	0.0529585	0.000999002	0.0507802	0.492152
NET25_0043	0.0449184	0.0486993	0.955039	0.0508346	0.0449203	0.0486881	0.178104
NET25_0044	0.0617964	0.050674	0.938136	0.052572	0.0618006	0.0506523	0.111214
NET25_0045	0.0321633	0.0569557	0.967839	0.0588473	0.0321632	0.0569484	0.286112
NET25_0046	0.000999005	0.0458676	0.999005	0.0482095	0.000999002	0.0458671	0.491312
NET25_0047	0.0284645	0.0607653	0.971542	0.0625549	0.0284643	0.0607591	0.319721
NET25_0048	0.000999002	0.0449497	0.999002	0.0475859	0.000999002	0.0449496	0.491134
NET25_0049	0.00775083	0.0561944	0.99225	0.0583285	0.00775083	0.056194	0.445148
NET25_0050	0.0737834	0.0620549	0.926251	0.0634129	0.0737809	0.0620148	0.117076
NET25_0051	0.0215723	0.0633782	0.978433	0.0651451	0.0215722	0.0633744	0.36678
NET25_0052	0.000999003	0.0518611	0.999003	0.0540765	0.000999002	0.0518609	0.492316
NET25_0053	0.0580864	0.062624	0.941943	0.0640971	0.0580847	0.0625983	0.176731
NET25_0054	0.0805761	0.060247	0.919448	0.0616086	0.0805742	0.0602011	0.0903802
NET25_0055	0.131891	0.0573177	0.867932	0.0583588	0.131915	0.0572136	0.0105649
NET25_0056	0.132191	0.0595579	0.867751	0.0605153	0.132199	0.0594451	0.0130781
NET25_0057	0.0265925	0.0593951	0.973412	0.0612475	0.0265924	0.0593898	0.327163
NET25_0058	0.0123381	0.0544832	0.987662	0.0566436	0.0123381	0.0544821	0.410421
NET25_0059	0.0937833	0.0662024	0.90631	0.0672616	0.0937745	0.066134	0.0781031
NET25_0060	0.000999004	0.0627375	0.999004	0.0643797	0.000999002	0.062737	0.493648
NET25_0061	0.0965342	0.0634353	0.903538	0.0645573	0.0965272	0.0633661	0.0638386
NET25_0062	0.000999002	0.0610116	0.999002	0.0629727	0.000999002	0.0610115	0.493468
NET25_0063	0.0717317	0.0557936	0.928245	0.0573924	0.0717334	0.0557604	0.0991417
NET25_0064	0.0640694	0.0599505	0.935935	0.0614616	0.0640691	0.0599218	0.142487
NET25_0065	0.1532	0.0589245	0.84669	0.0597327	0.153217	0.0587769	0.00457023
NET25_0066	0.0545715	0.061164	0.945447	0.0627148	0.0545704	0.061142	0.186057
NET25_0067	0.0739862	0.0655445	0.926078	0.0667911	0.0739814	0.0655013	0.129351
NET25_0068	0.150374	0.0600447	0.849616	0.0608364	0.150376	0.0598957	0.00602578
NET25_0069	0.0729969	0.0668235	0.92707	0.0680406	0.0729921	0.0667807	0.137194
NET25_0070	0.057765	0.0619683	0.942262	0.0634653	0.0577635	0.0619432	0.175533
NET25_0071	0.0429327	0.0625886	0.957084	0.0641931	0.042932	0.0625744	0.246327
NET25_0072	0.0459583	0.0580036	0.954046	0.059738	0.0459581	0.0579888	0.214025
NET25_0073	0.0956507	0.0543524	0.904234	0.0558083	0.0956618	0.0542986	0.0390538
NET25_0074	0.0800969	0.0635923	0.919954	0.0648474	0.0800929	0.0635441	0.103757
NET25_0075	0.153109	0.063463	0.847028	0.0641168	0.153088	0.063296	0.00779008
NET25_0076	0.0614302	0.0642959	0.938609	0.0656877	0.0614277	0.0642665	0.16958
NET25_0077	0.0410524	0.0585896	0.958954	0.060345	0.0410522	0.0585775	0.241708
NET25_0078	0.127361	0.0628352	0.872729	0.0637208	0.12735	0.0627192	0.021154
NET25_0079	0.132565	0.0577742	0.867352	0.0587932	0.132576	0.0576634	0.0107486
NET25_0080	0.0101898	0.0487613	0.989809	0.0511951	0.0101898	0.0487606	0.417233
NET25_0081	0.106378	0.0602988	0.893643	0.0614434	0.106375	0.0602211	0.0386638
NET25_0082	0.0159405	0.0549248	0.98406	0.0570359	0.0159405	0.054923	0.385819
NET25_0083	0.000999002	0.059815	0.999001	0.0618305	0.000999002	0.0598149	0.493337
NET25_0084	0.0413404	0.0548048	0.958657	0.0567005	0.0413405	0.0547933	0.22528
NET25_0085	0.140496	0.0562832	0.859302	0.0572929	0.140524	0.0561662	0.00617589
NET25_0086	0.000999004	0.0625884	0.999004	0.0642567	0.000999002	0.0625879	0.493633
NET25_0087	0.0710642	0.0579949	0.928929	0.0595163	0.0710647	0.0579609	0.110084
NET25_0088	0.170121	0.0655029	0.830096	0.0659522	0.170084	0.065292	0.00459405
NET25_0089	0.0618726	0.055891	0.938112	0.0575692	0.0618736	0.055866	0.134031
NET25_0090	0.106232	0.0548015	0.893619	0.0561514	0.106248	0.0547358	0.0261227
NET25_0091	0.0812525	0.0605765	0.918774	0.0619212	0.0812504	0.0605296	0.0897453
NET25_0092	0.0323939	0.0561776	0.967605	0.0580967	0.0323939	0.0561704	0.282068
NET25_0093	0.0240185	0.0588999	0.975985	0.0607921	0.0240184	0.0588956	0.341705
NET25_0094	0.000999002	0.0670149	0.999001	0.0688129	0.000999002	0.0670148	0.494053
NET25_0095	0.000999003	0.0544219	0.999002	0.0565852	0.000999002	0.0544217	0.492677
NET25_0096	0.0314953	0.0611391	0.968513	0.0628899	0.031495	0.0611315	0.303206
NET25_0097	0.0266344	0.05714	0.973368	0.0590728	0.0266343	0.0571349	0.320549
NET25_0098	0.000999005	0.0560073	0.999005	0.0578308	0.000999002	0.0560067	0.492884
NET25_0099	0.0681343	0.0569295	0.931858	0.0585152	0.0681348	0.0568985	0.11556
NET25_0100	0.0203284	0.0470368	0.979665	0.0494693	0.0203285	0.0470344	0.332796
NET25_0101	0.0844583	0.0578339	0.91554	0.0592489	0.0844584	0.057786	0.0719293
NET25_0102	0.0504837	0.0600979	0.949528	0.0617197	0.0504831	0.0600794	0.200378
NET25_0103	0.0942741	0.0601962	0.905745	0.061445	0.0942723	0.0601347	0.0584773
NET25_0104	0.0921988	0.0587013	0.907797	0.0600201	0.0921993	0.0586442	0.0579543
NET25_0105	0.0642983	0.0620089	0.935734	0.0634489	0.0642962	0.0619779	0.149774
NET25_0106	0.0532616	0.0463054	0.946645	0.0484914	0.0532666	0.0462914	0.124932
NET25_0107	0.0299281	0.0480093	0.970056	0.0503081	0.0299286	0.0480041	0.266491
NET25_0108	0.0612939	0.0667542	0.938755	0.0680737	0.0612909	0.0667237	0.179158
NET25_0109	0.000999004	0.0611614	0.999004	0.0628482	0.000999002	0.0611609	0.493484
NET25_0110	0.00714914	0.0623839	0.992852	0.0643106	0.00714913	0.0623835	0.454381
NET25_0111	0.0825907	0.056949	0.917398	0.0584126	0.0825916	0.0569039	0.0733311
NET25_0112	0.0723197	0.054089	0.927622	0.0557508	0.0723239	0.0540575	0.0904634
NET25_0113	0.0132096	0.0616116	0.986792	0.0635083	0.0132096	0.0616102	0.415115
NET25_0114	0.0844608	0.0632762	0.91559	0.0645046	0.0844566	0.0632232	0.0907994
NET25_0115	0.0761596	0.055036	0.923809	0.0566274	0.076162	0.0549991	0.0830589
NET25_0116	0.110545	0.0652529	0.889568	0.0662007	0.110533	0.0651604	0.0449125
NET25_0117	0.000999002	0.0421781	0.999002	0.0449913	0.000999002	0.042178	0.490552
NET25_0118	0.000999003	0.0516328	0.999002	0.05388	0.000999002	0.0516325	0.492282
NET25_0119	0.213272	0.0648813	0.786972	0.065001	0.21322	0.0645623	0.000479056
NET25_0120	0.000999002	0.0614536	0.999001	0.0634229	0.000999002	0.0614535	0.493515
NET25_0121	0.009578	0.0627907	0.990423	0.0646828	0.00957799	0.0627899	0.43938
NET25_0122	0.04135	0.061264	0.958664	0.0629251	0.0413494	0.061251	0.249812
NET25_0123	0.000999002	0.0545338	0.999001	0.0567541	0.000999002	0.0545337	0.492692
NET25_0124	0.0461728	0.0590723	0.953838	0.0607667	0.0461723	0.0590569	0.217158
NET25_0125	0.000999005	0.0578954	0.999005	0.0596265	0.000999002	0.0578948	0.493116
NET25_0126	0.172441	0.0613073	0.827596	0.0618757	0.172435	0.0611085	0.00238787
NET25_0127	0.0579753	0.0531207	0.941991	0.0549439	0.0579772	0.0531001	0.13745
NET25_0128	0.0261718	0.0609037	0.973834	0.0627088	0.0261716	0.0608984	0.333686
NET25_0129	0.0676628	0.0642497	0.932383	0.0655897	0.0676596	0.0642142	0.14602
NET25_0130	0.157605	0.0635246	0.842528	0.0641396	0.157584	0.0633487	0.00643105
NET25_0131	0.111257	0.0665073	0.888853	0.0674107	0.111244	0.066413	0.0469638
NET25_0132	0.140173	0.0632462	0.859919	0.0640129	0.140161	0.0631072	0.0131755
NET25_0133	0.0275697	0.0581084	0.972433	0.0599976	0.0275696	0.0581028	0.317573
NET25_0134	0.000999004	0.0517671	0.999004	0.0538795	0.000999002	0.0517667	0.492302
NET25_0135	0.000999005	0.0685637	0.999005	0.0698718	0.000999002	0.0685629	0.494187
NET25_0136	0.0292801	0.0611419	0.970727	0.062912	0.0292798	0.0611353	0.315993
NET25_0137	0.0198468	0.0556747	0.980154	0.0577221	0.0198468	0.0556719	0.360735
NET25_0138	0.0706323	0.0596916	0.92938	0.0611562	0.0706315	0.0596566	0.118213
NET25_0139	0.0138999	0.0622221	0.986102	0.0640933	0.0138998	0.0622206	0.411614
NET25_0140	0.037394	0.0613233	0.962617	0.0630167	0.0373936	0.0613126	0.270969
NET25_0141	0.0476988	0.0565273	0.952302	0.0583016	0.0476988	0.0565117	0.19932
NET25_0142	0.000999006	0.0611048	0.999005	0.0626091	0.000999002	0.0611039	0.493478
NET25_0143	0.000999004	0.0675012	0.999003	0.0690594	0.000999002	0.0675008	0.494096
NET25_0144	0.000999002	0.0580222	0.999002	0.0600527	0.000999002	0.0580221	0.493132
NET25_0145	0.056705	0.0589017	0.943302	0.060512	0.0567046	0.058879	0.167756
NET25_0146	0.060311	0.0562677	0.93968	0.0579446	0.0603116	0.0562436	0.141786
NET25_0147	0.0305713	0.0530206	0.969423	0.0550824	0.0305715	0.0530146	0.282084
NET25_0148	0.0659131	0.0549897	0.93407	0.0566692	0.0659142	0.0549615	0.11521
NET25_0149	0.0341379	0.0572415	0.965863	0.0591054	0.0341379	0.0572333	0.275431
NET25_0150	0.0631021	0.0613142	0.936925	0.0627873	0.0631004	0.0612848	0.151593
NET25_0151	0.041614	0.0593972	0.958393	0.0611193	0.0416137	0.0593847	0.24173
NET25_0152	0.000999004	0.0573898	0.999003	0.059314	0.000999002	0.0573894	0.493056
NET25_0153	0.0873827	0.0640559	0.912685	0.065235	0.0873767	0.0639981	0.0860792
NET25_0154	0.089429	0.0549949	0.910521	0.056477	0.0894334	0.0549448	0.0517947
NET25_0155	0.0650785	0.0573444	0.934908	0.0589403	0.0650794	0.0573164	0.128095
NET25_0156	0.115955	0.0649663	0.884165	0.0658779	0.115941	0.0648652	0.0369353
NET25_0157	0.0436905	0.0560309	0.956309	0.0578584	0.0436906	0.0560179	0.217713
NET25_0158	0.00559198	0.0642681	0.994409	0.0661517	0.00559197	0.0642678	0.465332
NET25_0159	0.0468759	0.0563087	0.953122	0.0580983	0.0468759	0.0562937	0.202506
NET25_0160	0.0220761	0.0616484	0.977929	0.0634653	0.0220759	0.0616446	0.360128
NET25_0161	0.022566	0.0574648	0.977436	0.0594211	0.022566	0.0574611	0.347264
NET25_0162	0.000999004	0.0652895	0.999003	0.0669349	0.000999002	0.0652891	0.493896
NET25_0163	0.00511529	0.0544482	0.994885	0.0566739	0.00511529	0.054448	0.462575
NET25_0164	0.000999006	0.0625501	0.999005	0.0639908	0.000999002	0.0625492	0.493629
NET25_0165	0.0770407	0.0668169	0.923031	0.0679996	0.0770352	0.0667694	0.124301
NET25_0166	0.000999003	0.0512878	0.999003	0.0535033	0.000999002	0.0512875	0.49223
NET25_0167	0.0238738	0.0530369	0.976123	0.055156	0.0238739	0.0530332	0.326294
NET25_0168	0.00099901	0.0657803	0.999009	0.0666142	0.000999002	0.0657787	0.493941
NET25_0169	0.0128733	0.0616348	0.987129	0.0635338	0.0128733	0.0616335	0.417275
NET25_0170	0.000999007	0.0630301	0.999006	0.0643458	0.000999002	0.0630291	0.493677
NET25_0171	0.0262592	0.0624789	0.973748	0.0642324	0.026259	0.0624735	0.337125
NET25_0172	0.282265	0.0671754	0.718134	0.0666689	0.282152	0.0666205	1.14168e-05
NET25_0173	0.0554878	0.0618102	0.944537	0.0633318	0.0554864	0.0617869	0.184585
NET25_0174	0.128532	0.0594416	0.871464	0.0604334	0.128533	0.0593319	0.0151427
NET25_0175	0.128378	0.0635216	0.871736	0.0643765	0.128363	0.0634018	0.0214545
NET25_0176	0.000999005	0.0579889	0.999004	0.0597523	0.000999002	0.0579883	0.493128
NET25_0177	0.000999002	0.066643	0.999001	0.0684628	0.000999002	0.0666429	0.49402
NET25_0178	0.000999004	0.0620792	0.999004	0.0637666	0.000999002	0.0620787	0.49358
NET25_0179	0.000999003	0.0726214	0.999003	0.074057	0.000999002	0.0726209	0.494512
NET25_0180	0.000999005	0.067361	0.999004	0.0688018	0.000999002	0.0673603	0.494084
NET25_0181	0.000999005	0.0478503	0.999004	0.0500975	0.000999002	0.0478498	0.491672
NET25_0182	0.000999004	0.0556794	0.999003	0.0576663	0.000999002	0.055679	0.492842
NET25_0183	0.000999002	0.057214	0.999001	0.0593422	0.000999002	0.0572139	0.493034
NET25_0184	0.000999003	0.0465546	0.999002	0.0490929	0.000999002	0.0465544	0.49144
NET25_0185	0.0229828	0.0532439	0.977015	0.055362	0.0229829	0.0532404	0.332986
NET25_0186	0.0374825	0.0520439	0.962504	0.0540881	0.037483	0.0520351	0.235658
NET25_0187	0.158264	0.0657749	0.841902	0.0663123	0.158238	0.0655926	0.00792314
NET25_0188	0.0494818	0.0564882	0.950518	0.0582487	0.0494818	0.0564715	0.190454
NET25_0189	0.0411878	0.0490482	0.958781	0.0511985	0.0411891	0.0490385	0.200473
NET25_0190	0.0974064	0.0640757	0.902676	0.0651701	0.0973983	0.0640044	0.0640366
NET25_0191	0.0465767	0.0521309	0.953401	0.0540935	0.0465777	0.0521176	0.18574
NET25_0192	0.000999003	0.0644882	0.999002	0.06625	0.000999002	0.064488	0.49382
NET25_0193	0.0628547	0.0580787	0.93715	0.0596664	0.0628545	0.0580514	0.139462
NET25_0194	0.000999003	0.0735818	0.999002	0.0751319	0.000999002	0.0735816	0.494584
NET25_0195	0.0113176	0.0640274	0.988684	0.0658663	0.0113176	0.0640263	0.429847
NET25_0196	0.182147	0.0619515	0.817934	0.0624194	0.182132	0.061727	0.00158576
NET25_0197	0.0886024	0.0611458	0.911444	0.0624096	0.0885983	0.0610891	0.0734857
NET25_0198	0.0110009	0.0484053	0.988998	0.0508496	0.0110009	0.0484045	0.410107
NET25_0199	0.0321675	0.0534343	0.967828	0.0554649	0.0321676	0.0534275	0.273561
NET25_0200	0.014178	0.0553386	0.985822	0.0574489	0.014178	0.0553372	0.398894
NET25_0201	0.14594	0.0651425	0.854224	0.065801	0.145916	0.064986	0.012373
NET25_0202	0.00588928	0.0603251	0.994111	0.0623293	0.00588928	0.0603248	0.461115
NET25_0203	0.146521	0.0638877	0.853602	0.0645815	0.146503	0.0637341	0.0107621
NET25_0204	0.0403197	0.0504743	0.959659	0.0525647	0.0403205	0.0504645	0.212149
NET25_0205	0.110425	0.0620052	0.889628	0.0630583	0.110419	0.0619187	0.0372696
NET25_0206	0.0612803	0.0535875	0.938684	0.0553632	0.0612825	0.0535644	0.126293
NET25_0207	0.104715	0.0559353	0.895217	0.0572534	0.104722	0.0558668	0.0304312
NET25_0208	0.0546321	0.0564194	0.945363	0.0581387	0.0546324	0.0563993	0.166355
NET25_0209	0.000999007	0.0609167	0.999007	0.0622665	0.000999002	0.0609156	0.493458
NET25_0210	0.155351	0.062782	0.844736	0.0634397	0.155337	0.0626144	0.00655346
NET100_0001	0.0800876	0.0590409	0.91992	0.0604489	0.080087	0.0589968	0.0873143
NET100_0002	0.000999002	0.061189	0.999001	0.0632048	0.000999002	0.061189	0.493487
NET100_0003	0.0676455	0.0629462	0.932394	0.0643274	0.0676429	0.0629115	0.141141
NET100_0004	0.0291781	0.0632483	0.970831	0.064952	0.0291779	0.0632415	0.322266
NET100_0005	0.000999008	0.0639074	0.999008	0.0650321	0.000999002	0.0639061	0.493764
NET100_0006	0.274077	0.0650019	0.726138	0.0646309	0.274018	0.0644956	1.0754e-05
NET100_0007	0.000999006	0.0490609	0.999006	0.0511172	0.000999002	0.0490602	0.491877
NET100_0008	0.00347221	0.0560476	0.996528	0.0582254	0.00347221	0.0560475	0.475301
NET100_0009	0.000999009	0.0587603	0.999008	0.0600634	0.000999002	0.058759	0.493218
NET100_0010	0.000999005	0.0569018	0.999005	0.0586856	0.000999002	0.0569011	0.492996
NET100_0011	0.000999005	0.0663486	0.999005	0.0677281	0.000999002	0.0663478	0.493993
NET100_0012	0.140318	0.0654542	0.859852	0.0661491	0.140294	0.0653077	0.0158489
NET100_0013	0.000999005	0.0641332	0.999005	0.06561	0.000999002	0.0641324	0.493786
NET100_0014	0.000999004	0.0593612	0.999003	0.0611604	0.000999002	0.0593608	0.493286
NET100_0015	0.0199397	0.0584064	0.980062	0.0603517	0.0199397	0.0584035	0.366396
NET100_0016	0.00467603	0.0582457	0.995324	0.0603321	0.00467603	0.0582456	0.468007
NET100_0017	0.0655473	0.0641212	0.934491	0.0654832	0.0655448	0.0640882	0.153218
NET100_0018	0.000999004	0.0594218	0.999003	0.061262	0.000999002	0.0594214	0.493293
NET100_0019	0.0921096	0.0550536	0.907835	0.056511	0.0921147	0.0550006	0.0469873
NET100_0020	0.0394051	0.0525478	0.960581	0.0545536	0.0394057	0.052538	0.226615
NET100_0021	0.120569	0.0627012	0.879517	0.0636473	0.120559	0.0625967	0.0270544
NET100_0022	0.0985476	0.0657332	0.901554	0.0667665	0.0985376	0.0656582	0.066708
NET100_0023	0.0141763	0.0553239	0.985824	0.0574347	0.0141762	0.0553224	0.39888
NET100_0024	0.00364266	0.0448539	0.996357	0.0475534	0.00364266	0.0448538	0.467637
NET100_0025	0.154231	0.0646681	0.845955	0.0652737	0.154202	0.0644943	0.00840265
NET100_0026	0.0510975	0.0530976	0.948883	0.0549801	0.0510985	0.0530812	0.167862
NET100_0027	0.000999007	0.0614064	0.999007	0.0627298	0.000999002	0.0614054	0.49351
NET100_0028	0.000999002	0.0436764	0.999002	0.0464044	0.000999002	0.0436763	0.490876
NET100_0029	0.000999005	0.0662371	0.999005	0.067659	0.000999002	0.0662364	0.493983
NET100_0030	0.06952	0.0591007	0.930491	0.0605954	0.0695192	0.0590669	0.119606
NET100_0031	0.00613635	0.0583011	0.993864	0.0603725	0.00613635	0.0583008	0.458087
NET100_0032	0.109822	0.0633437	0.890254	0.0643579	0.109814	0.0632559	0.0412795
NET100_0033	0.106623	0.0609151	0.893401	0.0620364	0.10662	0.0608365	0.0398382
NET100_0034	0.0540054	0.0543278	0.945974	0.0561347	0.0540065	0.0543093	0.160008
NET100_0035	0.000999004	0.0643071	0.999003	0.0659404	0.000999002	0.0643067	0.493803
NET100_0036	0.00099901	0.0563328	0.99901	0.0575553	0.000999002	0.0563313	0.492925
NET100_0037	0.0287922	0.0569525	0.97121	0.0588735	0.0287921	0.0569466	0.306569
NET100_0038	0.103593	0.0671013	0.896534	0.0680512	0.10358	0.0670168	0.0611027
NET100_0039	0.179734	0.0603953	0.820247	0.060936	0.179738	0.0601845	0.00141118
NET100_0040	0.0865283	0.0633554	0.913534	0.0645639	0.0865229	0.0632992	0.0858302
NET100_0041	0.0535439	0.0561373	0.946447	0.0578766	0.0535444	0.0561183	0.170008
NET100_0042	0.00099901	0.0733938	0.999009	0.0739266	0.000999002	0.073392	0.49457
NET100_0043	0.0979386	0.0582817	0.902045	0.059568	0.0979402	0.0582184	0.0462564
NET100_0044	0.141375	0.0609523	0.858661	0.0617861	0.14137	0.0608166	0.0100486
NET100_0045	0.0610105	0.0503288	0.938934	0.0522494	0.0610139	0.0503072	0.112598
NET100_0046	0.000999004	0.0552575	0.999003	0.0572568	0.000999002	0.0552572	0.492788
NET100_0047	0.0273485	0.0578874	0.972654	0.0597866	0.0273485	0.0578821	0.31829
NET100_0048	0.000999008	0.0552168	0.999007	0.0568089	0.000999002	0.0552158	0.492782
NET100_0049	0.0575156	0.0622587	0.94251	0.0637484	0.0575141	0.0622338	0.177701
NET100_0050	0.191496	0.0615342	0.808555	0.0619406	0.191486	0.0612898	0.000891228
NET100_0051	0.000999003	0.0547993	0.999003	0.0568721	0.000999002	0.054799	0.492728
NET100_0052	0.137042	0.0628009	0.863037	0.0636079	0.137031	0.0626688	0.0143862
NET100_0053	0.000999003	0.0515638	0.999003	0.0537637	0.000999002	0.0515635	0.492271
NET100_0054	0.00796807	0.0581423	0.992032	0.0602029	0.00796806	0.0581418	0.445497
NET100_0055	0.125198	0.0599144	0.874756	0.0609167	0.125204	0.0598123	0.018162
NET100_0056	0.0671412	0.0532302	0.932803	0.0549712	0.067145	0.0532033	0.103466
NET100_0057	0.0102511	0.0621547	0.98975	0.0640606	0.0102511	0.0621539	0.434499
NET100_0058	0.0217605	0.0477406	0.978232	0.0501241	0.0217607	0.0477378	0.324253
NET100_0059	0.0278408	0.0581538	0.972163	0.0600391	0.0278407	0.0581481	0.316044
NET100_0060	0.0462201	0.0621813	0.953797	0.0637705	0.0462193	0.0621651	0.228592
NET100_0061	0.000999003	0.04635	0.999002	0.0488953	0.000999002	0.0463499	0.491402
NET100_0062	0.0189875	0.0560308	0.981013	0.0580721	0.0189875	0.0560282	0.367346
NET100_0063	0.000999009	0.0612557	0.999008	0.0623985	0.000999002	0.0612543	0.493494
NET100_0064	0.0626752	0.0524046	0.937292	0.0542186	0.0626772	0.0523803	0.115735
NET100_0065	0.0227993	0.0615457	0.977205	0.0633595	0.0227992	0.0615417	0.355517
NET100_0066	0.105119	0.0665529	0.895005	0.0675064	0.105106	0.0664668	0.0569012
NET100_0067	0.000999002	0.0631858	0.999001	0.0650875	0.000999002	0.0631857	0.493693
NET100_0068	0.0744824	0.0590711	0.925525	0.0605251	0.0744819	0.0590328	0.103528
NET100_0069	0.00187594	0.0533503	0.998124	0.0556497	0.00187594	0.0533502	0.485975
NET100_0070	0.000999003	0.056778	0.999002	0.0588203	0.000999002	0.0567777	0.492981
NET100_0071	0.120962	0.061243	0.879041	0.0622344	0.120962	0.061144	0.0239467
NET100_0072	0.0533692	0.0669309	0.946666	0.0683138	0.0533673	0.0669077	0.212544
NET100_0073	0.0702592	0.0603181	0.929763	0.0617642	0.0702576	0.0602827	0.121915
NET100_0074	0.119174	0.0666247	0.880981	0.0674586	0.119156	0.066515	0.0366133
NET100_0075	0.157068	0.061473	0.842993	0.0621608	0.157058	0.061305	0.00520489
NET100_0076	0.170541	0.0570094	0.829242	0.0577467	0.170578	0.056834	0.00134398
NET100_0077	0.062877	0.060632	0.937139	0.0621299	0.062876	0.0606036	0.149752
NET100_0078	0.0838169	0.0539844	0.916082	0.055554	0.0838254	0.0539436	0.0600987
NET100_0079	0.126716	0.0594391	0.873264	0.0604459	0.126718	0.0593334	0.0163522
NET100_0080	0.089196	0.0568747	0.910778	0.0582859	0.0891984	0.0568231	0.0582359
NET100_0081	0.164126	0.0577031	0.835631	0.0584665	0.164166	0.0575422	0.00216566
NET100_0082	0.0971366	0.0622718	0.902915	0.0634266	0.0971316	0.0622037	0.0592019
NET100_0083	0.031052	0.0627647	0.968957	0.0644671	0.0310517	0.0627571	0.310374
NET100_0084	0.0385102	0.0582199	0.961496	0.0600104	0.03851	0.0582092	0.25412
NET100_0085	0.000999007	0.067806	0.999006	0.068963	0.000999002	0.067805	0.494122
NET100_0086	0.0867154	0.0558891	0.913239	0.0573586	0.0867194	0.0558416	0.0602171
NET100_0087	0.0174484	0.06346	0.982555	0.0652611	0.0174483	0.0634575	0.391673
NET100_0088	0.0608937	0.0592883	0.939119	0.0608495	0.0608929	0.059262	0.152088
NET100_0089	0.000999002	0.0639316	0.999001	0.0658259	0.000999002	0.0639315	0.493766
NET100_0090	0.000999003	0.0596627	0.999002	0.0615999	0.000999002	0.0596625	0.49332
NET100_0091	0.000999007	0.0661803	0.999006	0.0673624	0.000999002	0.0661792	0.493978
NET100_0092	0.000999008	0.0635027	0.999007	0.0647154	0.000999002	0.0635015	0.493724
NET100_0093	0.110918	0.0567488	0.889003	0.0579843	0.110927	0.0566721	0.0251533
NET100_0094	0.12236	0.0600991	0.877639	0.0611185	0.12236	0.0599989	0.0207065
NET100_0095	0.087391	0.0656531	0.91269	0.0667828	0.087384	0.0655937	0.0913971
NET100_0096	0.0229922	0.0473597	0.976998	0.049752	0.0229925	0.0473566	0.313654
NET100_0097	0.127203	0.0625864	0.87287	0.0634815	0.127194	0.062472	0.0208744
NET100_0098	0.0363799	0.0563153	0.96362	0.0581946	0.0363799	0.0563062	0.259105
NET100_0099	0.00528308	0.0596646	0.994717	0.0616964	0.00528308	0.0596644	0.464721
NET100_0100	0.103287	0.0567761	0.896683	0.0580739	0.10329	0.0567071	0.0342681
NET100_0101	0.125585	0.0623781	0.874485	0.0632935	0.125577	0.0622668	0.0218604
NET100_0102	0.129598	0.0623665	0.870498	0.0632492	0.129586	0.0622467	0.0186798
NET100_0103	0.0330795	0.0624143	0.966931	0.06411	0.0330791	0.0624058	0.298034
NET100_0104	0.126851	0.0667206	0.873307	0.0674877	0.126831	0.0665977	0.0284268
NET100_0105	0.0231024	0.0550886	0.976898	0.0571305	0.0231024	0.0550848	0.337463
NET100_0106	0.015105	0.0566541	0.984896	0.0587058	0.015105	0.0566524	0.394879
NET100_0107	0.000999006	0.0629178	0.999005	0.0643683	0.000999002	0.062917	0.493666
NET100_0108	0.0791572	0.0568684	0.920823	0.0583637	0.0791587	0.0568274	0.0818149
NET100_0109	0.000999006	0.0580392	0.999005	0.0597087	0.000999002	0.0580385	0.493133
NET100_0110	0.0970808	0.0596688	0.902945	0.0609127	0.0970783	0.0596035	0.0516846
NET100_0111	0.000999012	0.0652442	0.999012	0.0657859	0.000999002	0.0652421	0.493892
NET100_0112	0.0537797	0.0500978	0.946165	0.0520905	0.0537827	0.0500815	0.141433
NET100_0113	0.0359161	0.066102	0.964101	0.0676613	0.0359155	0.0660914	0.29342
NET100_0114	0.000999002	0.041145	0.999001	0.0440814	0.000999002	0.041145	0.490315
NET100_0115	0.000999005	0.0637142	0.999005	0.0652192	0.000999002	0.0637135	0.493745
NET100_0116	0.000999002	0.0580767	0.999002	0.0601039	0.000999002	0.0580765	0.493138
NET100_0117	0.000999003	0.0551704	0.999002	0.0572819	0.000999002	0.0551702	0.492776
NET100_0118	0.0308858	0.0632366	0.969125	0.0649257	0.0308854	0.063229	0.312609
NET100_0119	0.0981303	0.0580052	0.901865	0.0593	0.0981308	0.057941	0.0451675
NET100_0120	0.0652361	0.0626585	0.934797	0.0640694	0.0652339	0.0626266	0.148791
NET100_0121	0.000999005	0.0648068	0.999004	0.0663409	0.000999002	0.0648062	0.49385
NET100_0122	0.160262	0.0662651	0.839964	0.066771	0.160226	0.066074	0.00765529
NET100_0123	0.00251039	0.0534107	0.99749	0.0557019	0.00251039	0.0534106	0.481256
NET100_0124	0.0568778	0.0637839	0.943155	0.0652306	0.056876	0.0637588	0.186183
NET100_0125	0.00604196	0.0549464	0.993958	0.0571439	0.00604196	0.0549461	0.45622
NET100_0126	0.000999002	0.0527022	0.999001	0.054989	0.000999002	0.0527021	0.492438
NET100_0127	0.0130032	0.062496	0.986999	0.0643665	0.0130031	0.0624946	0.417588
NET100_0128	0.000999008	0.0584075	0.999007	0.0598484	0.000999002	0.0584064	0.493177
NET100_0129	0.00099901	0.0674791	0.99901	0.0681882	0.000999002	0.0674774	0.494094
NET100_0130	0.000999006	0.0683696	0.999006	0.0695656	0.000999002	0.0683686	0.494171
NET100_0131	0.0163154	0.0556847	0.983685	0.0577627	0.0163154	0.0556828	0.384759
NET100_0132	0.000999003	0.0670696	0.999002	0.0687554	0.000999002	0.0670694	0.494058
NET100_0133	0.119157	0.0618651	0.880919	0.0628506	0.119148	0.0617641	0.0268604
NET100_0134	0.000999006	0.0574648	0.999005	0.0591402	0.000999002	0.057464	0.493065
NET100_0135	0.042458	0.0566518	0.957544	0.0584662	0.0424579	0.0566392	0.226742
NET100_0136	0.000999005	0.0578391	0.999004	0.059607	0.000999002	0.0578386	0.49311
NET100_0137	0.0345824	0.0542515	0.965412	0.0562276	0.0345826	0.0542437	0.261886
NET100_0138	0.0203391	0.0575483	0.979663	0.059521	0.020339	0.0575453	0.361878
NET100_0139	0.0278376	0.055543	0.972163	0.0575259	0.0278376	0.0555376	0.308102
NET100_0140	0.0639322	0.0473372	0.935959	0.0493781	0.0639391	0.0473159	0.0882959
NET100_0141	0.000999007	0.0695648	0.999006	0.0706621	0.000999002	0.0695637	0.494271
NET100_0142	0.0748052	0.0576575	0.925193	0.0591599	0.0748053	0.0576197	0.0970992
NET100_0143	0.0592991	0.0653088	0.940741	0.0666881	0.0592967	0.0652808	0.181851
NET100_0144	0.0159535	0.0620877	0.984049	0.0639448	0.0159534	0.0620857	0.398606
NET100_0145	0.0742626	0.0634817	0.925786	0.0647897	0.0742589	0.0634398	0.120892
NET100_0146	0.000999005	0.0495535	0.999005	0.0516827	0.000999002	0.049553	0.491958
NET100_0147	0.0184683	0.0544094	0.981532	0.0565189	0.0184683	0.054407	0.367136
NET100_0148	0.0594614	0.0508488	0.940477	0.0527586	0.059465	0.0508286	0.121018
NET100_0149	0.0742541	0.0572995	0.925738	0.0588199	0.0742547	0.0572627	0.0973607
NET100_0150	0.000999009	0.0707629	0.999009	0.0714766	0.000999002	0.0707613	0.494368
NET100_0151	0.0417128	0.0624097	0.958303	0.0640305	0.0417121	0.0623962	0.251906
NET100_0152	0.000999002	0.0557522	0.999001	0.0579322	0.000999002	0.0557522	0.492852
NET100_0153	0.000999007	0.0562435	0.999007	0.0578325	0.000999002	0.0562425	0.492914
NET100_0154	0.0475011	0.0578094	0.952504	0.0595377	0.0475009	0.0577936	0.205565
NET100_0155	0.000999011	0.0663804	0.999011	0.0669908	0.000999002	0.0663784	0.493996
NET100_0156	0.000999003	0.0583415	0.999003	0.0602667	0.000999002	0.0583412	0.493169
NET100_0157	0.127766	0.0609898	0.872275	0.0619339	0.127761	0.0608776	0.0179237
NET100_0158	0.0763692	0.063334	0.923679	0.0646289	0.0763655	0.0632901	0.113794
NET100_0159	0.0830669	0.0636337	0.916989	0.0648625	0.0830622	0.0635819	0.0957115
NET100_0160	0.189616	0.0644102	0.810545	0.064736	0.189585	0.0641589	0.0015637
NET100_0161	0.000999004	0.0495721	0.999003	0.051846	0.000999002	0.0495718	0.491961
NET100_0162	0.0671186	0.0594717	0.93289	0.0609737	0.0671181	0.0594403	0.129413
NET100_0163	0.000999003	0.06203	0.999003	0.0638334	0.000999002	0.0620297	0.493575
NET100_0164	0.115651	0.0627238	0.884416	0.0637098	0.115643	0.0626283	0.03241
NET100_0165	0.131819	0.0667235	0.868361	0.0674494	0.131796	0.0665905	0.0238967
NET100_0166	0.000999006	0.0651395	0.999005	0.0664918	0.000999002	0.0651386	0.493882
NET100_0167	0.0359299	0.0643407	0.964085	0.0659518	0.0359293	0.0643303	0.288247
NET100_0168	0.0163911	0.0575373	0.98361	0.0595452	0.0163911	0.0575353	0.387865
NET100_0169	0.0748431	0.0599994	0.925168	0.0614178	0.0748423	0.0599603	0.105979
NET100_0170	0.0395809	0.0544193	0.960414	0.0563456	0.0395811	0.0544089	0.233468
NET100_0171	0.000999004	0.0438003	0.999004	0.0463451	0.000999002	0.0437999	0.490902
NET100_0172	0.0558385	0.0614028	0.944185	0.0629349	0.0558372	0.0613795	0.181489
NET100_0173	0.0767678	0.063989	0.923288	0.0652598	0.0767636	0.063944	0.114976
NET100_0174	0.000999009	0.0511273	0.999008	0.0528262	0.000999002	0.0511262	0.492205
NET100_0175	0.0134796	0.0548772	0.986521	0.0570118	0.0134796	0.0548759	0.402981
NET100_0176	0.0350666	0.0532432	0.964926	0.0552568	0.0350669	0.0532352	0.255039
NET100_0177	0.0774921	0.058235	0.922502	0.0596937	0.0774925	0.0581947	0.0914946
NET100_0178	0.000999006	0.0634846	0.999006	0.0648826	0.000999002	0.0634837	0.493722
NET100_0179	0.000999007	0.0502528	0.999006	0.0521796	0.000999002	0.050252	0.49207
NET100_0180	0.0344034	0.0543914	0.965593	0.0563633	0.0344036	0.0543835	0.263494
NET100_0181	0.0448316	0.0636194	0.955188	0.0651751	0.0448307	0.0636037	0.240454
NET100_0182	0.000999002	0.0548806	0.999001	0.0571211	0.000999001	0.0548806	0.492738
NET100_0183	0.000999007	0.0701473	0.999006	0.0712213	0.000999002	0.0701462	0.494319
NET100_0184	0.000999005	0.0539627	0.999005	0.0558536	0.000999002	0.0539621	0.492615
NET100_0185	0.000999003	0.0558548	0.999003	0.0578591	0.000999002	0.0558545	0.492865
NET100_0186	0.0874129	0.0545974	0.912511	0.0561122	0.0874195	0.0545512	0.0545201
NET100_0187	0.0306797	0.0551229	0.969318	0.0570977	0.0306798	0.0551165	0.288888
NET100_0188	0.0534739	0.0591341	0.946538	0.0607638	0.0534732	0.0591136	0.182843
NET100_0189	0.229682	0.0645619	0.770588	0.0645602	0.22962	0.0641953	0.000173848
NET100_0190	0.000999005	0.0472524	0.999004	0.0495642	0.000999002	0.0472519	0.491566
NET100_0191	0.000999009	0.0484045	0.999008	0.050293	0.000999002	0.0484035	0.491767
NET100_0192	0.0128295	0.0628024	0.987173	0.064665	0.0128295	0.0628011	0.419064
NET100_0193	0.000999007	0.0606488	0.999007	0.0620123	0.000999002	0.0606477	0.493429
NET100_0194	0.09568	0.057882	0.904309	0.0592017	0.095681	0.0578213	0.0489855
NET100_0195	0.135389	0.0590576	0.864604	0.0600069	0.13539	0.0589368	0.0108035
NET100_0196	0.0657032	0.054567	0.934279	0.0562653	0.0657043	0.0545391	0.114156
NET100_0197	0.0481821	0.0631919	0.951841	0.0647319	0.048181	0.0631738	0.222829
NET100_0198	0.132138	0.0630205	0.867957	0.0638607	0.132125	0.062896	0.0178341
NET100_0199	0.182921	0.0588593	0.81694	0.0594285	0.182947	0.0586501	0.00090642
NET100_0200	0.0229241	0.0486821	0.977069	0.0510082	0.0229243	0.0486789	0.318846
NET100_0201	0.0380721	0.0548127	0.961923	0.0567362	0.0380723	0.0548031	0.243618
NET100_0202	0.0872103	0.0586309	0.912785	0.0599939	0.0872107	0.0585798	0.0682766
NET100_0203	0.118326	0.0631577	0.881766	0.0641074	0.118315	0.0630561	0.030304
NET100_0204	0.000999003	0.0602272	0.999002	0.06212	0.000999002	0.060227	0.493383
NET100_0205	0.126517	0.0559362	0.873271	0.0570739	0.126544	0.0558436	0.0117244
NET100_0206	0.0263559	0.0531703	0.97364	0.0552622	0.026356	0.0531657	0.310041
NET100_0207	0.138716	0.0624448	0.861345	0.0632498	0.138708	0.0623111	0.0130052
NET100_0208	0.0368226	0.0570191	0.963179	0.0588682	0.0368226	0.0570096	0.259171
NET100_0209	0.0208293	0.0654486	0.979177	0.0671605	0.0208291	0.065445	0.375141
NET100_0210	0.0455599	0.0643923	0.954463	0.065918	0.0455588	0.0643759	0.239566
NET100_0211	0.0586901	0.0524663	0.941265	0.0543112	0.0586927	0.0524458	0.131546
NET100_0212	0.118509	0.0591674	0.881486	0.0602515	0.11851	0.059074	0.0224213
NET100_0213	0.000999003	0.0616479	0.999003	0.0634396	0.000999002	0.0616476	0.493535
NET100_0214	0.0593081	0.0588969	0.940705	0.0604854	0.0593073	0.0588719	0.156872
NET100_0215	0.000999003	0.0631355	0.999002	0.0649241	0.000999002	0.0631352	0.493688
NET100_0216	0.0387283	0.0595415	0.96128	0.0612835	0.038728	0.0595304	0.257666
NET100_0217	0.0359979	0.0554997	0.963999	0.0574138	0.035998	0.055491	0.25826
NET100_0218	0.0957061	0.064254	0.904378	0.065357	0.0956981	0.0641847	0.0679834
NET100_0219	0.164977	0.0591797	0.834915	0.0598828	0.164995	0.0590078	0.00258572
NET100_0220	0.0182472	0.0573484	0.981754	0.0593468	0.0182472	0.057346	0.375169
NET100_0221	0.0639317	0.0569156	0.936062	0.0585373	0.0639321	0.0568883	0.130545
NET100_0222	0.0274121	0.0600498	0.972593	0.0618727	0.0274119	0.0600441	0.324005
NET100_0223	0.0833022	0.0575256	0.91668	0.0589616	0.0833037	0.05748	0.0736319
NET100_0224	0.0329418	0.0586614	0.967063	0.0604843	0.0329417	0.0586535	0.287183
NET100_0225	0.0611875	0.0594567	0.938824	0.0610094	0.0611868	0.0594301	0.151609
NET100_0226	0.00329273	0.0517088	0.996707	0.0540661	0.00329273	0.0517087	0.474613
NET100_0227	0.0555965	0.0585261	0.944415	0.0601593	0.0555958	0.0585041	0.170983
NET100_0228	0.0070951	0.0605162	0.992905	0.0625033	0.0070951	0.0605158	0.453333
NET100_0229	0.000999008	0.0626314	0.999007	0.0638325	0.000999002	0.0626302	0.493637
NET100_0230	0.000999003	0.0622857	0.999002	0.0641462	0.000999002	0.0622855	0.493602
NET100_0231	0.000999007	0.0597568	0.999007	0.0611582	0.000999002	0.0597557	0.493331
NET100_0232	0.0237515	0.0474779	0.976238	0.0498575	0.0237518	0.0474747	0.30843
NET100_0233	0.0938368	0.0582993	0.906137	0.0596189	0.0938393	0.0582416	0.0535673
NET100_0234	0.000999004	0.0559936	0.999004	0.0579096	0.000999002	0.0559932	0.492883
NET100_0235	0.0864907	0.0608758	0.913539	0.0621663	0.0864882	0.0608227	0.0775171
NET100_0236	0.111655	0.0549979	0.888153	0.0562949	0.111676	0.0549269	0.0210174
NET100_0237	0.00281917	0.0546927	0.997181	0.056929	0.00281917	0.0546926	0.479445
NET100_0238	0.0498618	0.0578013	0.950137	0.0595096	0.0498619	0.0577842	0.194097
NET100_0239	0.089566	0.0625572	0.910487	0.063766	0.0895613	0.0624984	0.0759264
NET100_0240	0.101419	0.0616381	0.89864	0.0627783	0.101413	0.0615641	0.0497508
NET100_0241	0.0271872	0.0502429	0.972804	0.0524573	0.0271875	0.0502384	0.294195
NET100_0242	0.000999004	0.0677754	0.999003	0.0693102	0.000999002	0.067775	0.49412
NET100_0243	0.0779026	0.0506602	0.921964	0.0524228	0.077913	0.0506275	0.0619087
NET100_0244	0.0181389	0.0583094	0.981863	0.060274	0.0181389	0.0583069	0.377865
NET100_0245	0.0906909	0.0593002	0.90932	0.0606103	0.0906899	0.0592439	0.0629108
NET100_0246	0.113981	0.0626447	0.886093	0.0636472	0.113973	0.0625513	0.034222
NET100_0247	0.00980104	0.0578713	0.9902	0.0599253	0.00980103	0.0578705	0.432756
NET100_0248	0.110849	0.0569466	0.889108	0.0581754	0.110854	0.0568678	0.0256281
NET100_0249	0.0408289	0.0609003	0.959182	0.062578	0.0408285	0.0608878	0.251253
NET100_0250	0.120411	0.0517985	0.879257	0.0531555	0.120451	0.0517228	0.00993537
NET100_0251	0.0309679	0.0677851	0.969047	0.0693407	0.0309675	0.0677769	0.32387
NET100_0252	0.0675632	0.0574816	0.932428	0.0590515	0.0675638	0.0574511	0.119793
NET100_0253	0.0509476	0.0643475	0.94908	0.0658279	0.0509461	0.064327	0.214184
NET100_0254	0.0717873	0.0610709	0.928239	0.0624785	0.0717854	0.0610336	0.119765
NET100_0255	0.0638994	0.0629372	0.936135	0.0643505	0.0638972	0.0629062	0.154873
NET100_0256	0.0701235	0.0621213	0.929911	0.0635081	0.070121	0.0620848	0.129356
NET100_0257	0.156051	0.0636554	0.84408	0.0642788	0.15603	0.0634827	0.00698887
NET100_0258	0.108142	0.0603339	0.891887	0.0614627	0.108139	0.0602532	0.0363473
NET100_0259	0.0210454	0.0586829	0.978957	0.0606088	0.0210453	0.0586796	0.359929
NET100_0260	0.000999007	0.0639897	0.999006	0.0653029	0.000999002	0.0639887	0.493772
NET100_0261	0.0221349	0.0543134	0.977864	0.0563948	0.0221349	0.0543101	0.341797
NET100_0262	0.0700933	0.062637	0.929944	0.0640074	0.0700907	0.0626003	0.131431
NET100_0263	0.0257853	0.0578782	0.974217	0.0597913	0.0257852	0.0578734	0.327963
NET100_0264	0.021425	0.0561808	0.978576	0.058195	0.0214249	0.0561775	0.351461
NET100_0265	0.0612846	0.0640915	0.938754	0.0654909	0.0612822	0.0640622	0.169383
NET100_0266	0.0627284	0.0444325	0.937105	0.04664	0.0627389	0.0444147	0.078891
NET100_0267	0.13651	0.0593431	0.863459	0.0602729	0.136514	0.0592215	0.0105793
NET100_0268	0.0193976	0.0540537	0.980601	0.0561695	0.0193976	0.0540511	0.359844
NET100_0269	0.0547087	0.0513088	0.945252	0.0532383	0.0547108	0.051291	0.143059
NET100_0270	0.052682	0.0686722	0.94736	0.0700122	0.0526798	0.0686488	0.221427
NET100_0271	0.00574285	0.0552865	0.994257	0.0574734	0.00574285	0.0552862	0.458634
NET100_0272	0.0816799	0.0548545	0.918263	0.0564068	0.0816846	0.0548134	0.0680818
NET100_0273	0.000999009	0.063703	0.999008	0.0647363	0.000999002	0.0637016	0.493744
NET100_0274	0.185756	0.0619603	0.814283	0.0623985	0.185749	0.0617298	0.00131026
NET100_0275	0.0838991	0.0567612	0.916085	0.058221	0.0839004	0.056715	0.0695256
NET100_0276	0.000999004	0.0574763	0.999003	0.0594071	0.000999002	0.057476	0.493066
NET100_0277	0.121265	0.0569989	0.878685	0.0581397	0.121271	0.0569049	0.0165398
NET100_0278	0.0357604	0.0530849	0.964232	0.0550992	0.0357607	0.0530767	0.250233
NET100_0279	0.0846025	0.0567285	0.915356	0.0581835	0.0846061	0.056683	0.0677685
NET100_0280	0.121606	0.0589939	0.878346	0.0600585	0.121612	0.0588983	0.0194719
NET100_0281	0.0743	0.0558116	0.925682	0.0573882	0.0743013	0.0557757	0.0914063
NET100_0282	0.000999006	0.0672268	0.999005	0.0685307	0.000999002	0.0672259	0.494072
NET100_0283	0.0308072	0.0539339	0.969189	0.0559555	0.0308073	0.0539276	0.283908
NET100_0284	0.0930589	0.0649424	0.90702	0.0660461	0.0930515	0.0648765	0.0757452
NET100_0285	0.17825	0.0601214	0.821604	0.0606833	0.178276	0.059922	0.0014643
NET100_0286	0.0818597	0.0630199	0.918196	0.0642785	0.0818551	0.0629697	0.0968155
NET100_0287	0.0811985	0.059575	0.91882	0.0609548	0.081197	0.059529	0.0862853
NET100_0288	0.10951	0.063185	0.890571	0.0642069	0.109501	0.0630974	0.0413325
NET100_0289	0.12969	0.0637692	0.870416	0.0646052	0.129677	0.0636475	0.0208037
NET100_0290	0.000999002	0.0488986	0.999002	0.0513206	0.000999002	0.0488984	0.49185
NET100_0291	0.131342	0.0599167	0.86865	0.0608686	0.131343	0.0598022	0.0140356
NET100_0292	0.0164733	0.0512938	0.983525	0.0535534	0.0164734	0.051292	0.374041
NET100_0293	0.117438	0.0623808	0.882632	0.0633633	0.11743	0.0622824	0.0296849
NET100_0294	0.0117058	0.0495928	0.988293	0.0519729	0.0117058	0.0495919	0.4067
NET100_0295	0.0964387	0.0622658	0.903627	0.0634267	0.0964324	0.0621977	0.0605207
NET100_0296	0.000999006	0.0626315	0.999006	0.064013	0.000999002	0.0626305	0.493637
NET100_0297	0.149956	0.0641081	0.850187	0.0647666	0.149934	0.0639463	0.00952155
NET100_0298	0.029298	0.0528235	0.970698	0.0549046	0.0292981	0.0528179	0.28955
NET100_0299	0.0894168	0.0627651	0.910637	0.0639684	0.089412	0.0627063	0.0769507
NET100_0300	0.166288	0.0640444	0.833788	0.0645713	0.166275	0.0638531	0.00460682
NET100_0301	0.0417907	0.0421109	0.95813	0.0446393	0.041794	0.042103	0.160438
NET100_0302	0.0425735	0.0637099	0.957446	0.0652824	0.0425727	0.0636956	0.251946
NET100_0303	0.11719	0.0647514	0.882933	0.0656596	0.117175	0.0646484	0.0349548
NET100_0304	0.119047	0.0608258	0.881004	0.0618475	0.119041	0.0607272	0.0249828
NET100_0305	0.000999006	0.0658666	0.999005	0.0672035	0.000999002	0.0658657	0.493949
NET100_0306	0.0978198	0.0558854	0.902115	0.0572626	0.0978262	0.0558258	0.039857
NET100_0307	0.100123	0.0640667	0.899951	0.0651386	0.100116	0.0639923	0.05885
NET100_0308	0.00678942	0.0534216	0.993211	0.0556744	0.00678942	0.0534212	0.449434
NET100_0309	0.000999004	0.0582028	0.999003	0.0600674	0.000999002	0.0582024	0.493153
NET100_0310	0.00843702	0.0671915	0.991564	0.0689664	0.00843701	0.0671908	0.450037
NET100_0311	0.0469859	0.0559937	0.953013	0.0577945	0.046986	0.0559787	0.200635
NET100_0312	0.0907684	0.0610852	0.909271	0.0623328	0.0907649	0.0610264	0.0684671
NET100_0313	0.110884	0.0618905	0.889174	0.0629436	0.110878	0.0618031	0.0364024
NET100_0314	0.000999005	0.0603684	0.999004	0.0620261	0.000999002	0.0603678	0.493398
NET100_0315	0.000999004	0.0648103	0.999004	0.0663587	0.000999002	0.0648097	0.493851
NET100_0316	0.0221006	0.0538527	0.977898	0.0559532	0.0221006	0.0538494	0.340751
NET100_0317	0.0438373	0.0598312	0.956174	0.0615192	0.0438368	0.059817	0.231825
NET100_0318	0.000999006	0.0694489	0.999005	0.0706708	0.000999002	0.069448	0.494261
NET100_0319	0.0362847	0.0573743	0.963719	0.0592148	0.0362846	0.0573649	0.263523
NET100_0320	0.08859	0.0641636	0.911484	0.0653292	0.0885834	0.0641039	0.0835055
NET100_0321	0.000999002	0.0587561	0.999002	0.0607808	0.000999002	0.058756	0.493217
NET100_0322	0.0477328	0.0569558	0.95227	0.0587136	0.0477327	0.05694	0.200932
NET100_0323	0.000999008	0.0709183	0.999008	0.0717567	0.000999002	0.0709169	0.49438
NET100_0324	0.0229242	0.0644485	0.977082	0.066171	0.022924	0.0644442	0.361026
NET100_0325	0.0398154	0.0544854	0.960178	0.0564071	0.0398157	0.054475	0.232421
NET100_0326	0.000999006	0.0632938	0.999005	0.0647357	0.000999002	0.063293	0.493703
NET100_0327	0.0504008	0.0548725	0.949585	0.0566881	0.0504015	0.0548561	0.179101
NET100_0328	0.0678095	0.0635754	0.932228	0.0649353	0.067807	0.0635406	0.142953
NET100_0329	0.000999003	0.0621928	0.999003	0.0639944	0.000999002	0.0621925	0.493592
NET100_0330	0.178096	0.0642184	0.822053	0.0646439	0.178069	0.0639958	0.002697
NET100_0331	0.0380206	0.0648025	0.961996	0.0663814	0.03802	0.0647909	0.278665
NET100_0332	0.0513886	0.0606263	0.948629	0.0622224	0.0513877	0.0606067	0.19825
NET100_0333	0.0059567	0.0437028	0.994043	0.0464492	0.0059567	0.0437026	0.445792
NET100_0334	0.000999002	0.0610483	0.999002	0.0630033	0.000999002	0.0610482	0.493472
NET100_0335	0.0454498	0.0549952	0.954546	0.0568482	0.04545	0.0549814	0.20422
NET100_0336	0.000999003	0.0455471	0.999001	0.0482295	0.000999003	0.0455471	0.491251
NET100_0337	0.0389339	0.0569009	0.96107	0.0587362	0.0389338	0.0568902	0.246872
NET100_0338	0.000999003	0.0666066	0.999002	0.0682874	0.000999002	0.0666063	0.494017
NET100_0339	0.000999003	0.0505756	0.999002	0.0529079	0.000999002	0.0505754	0.49212
NET100_0340	0.0302492	0.0618393	0.969759	0.0635782	0.0302489	0.0618322	0.312347
NET100_0341	0.000999008	0.0752046	0.999007	0.0759611	0.000999002	0.0752032	0.494701
NET100_0342	0.0259308	0.0422099	0.974044	0.0448715	0.0259314	0.0422065	0.269478
NET100_0343	0.0837975	0.0602476	0.916217	0.0615821	0.0837963	0.0601987	0.0819619
NET100_0344	0.0116607	0.0604772	0.988341	0.0624247	0.0116607	0.0604761	0.423552
NET100_0345	0.1335	0.0645632	0.866622	0.0653423	0.133484	0.0644331	0.0191482
NET100_0346	0.000999008	0.0634717	0.999007	0.064638	0.000999002	0.0634705	0.493721
NET100_0347	0.0992483	0.0628784	0.900793	0.0639957	0.0992442	0.0628079	0.0570394
NET100_0348	0.000999002	0.0583977	0.999002	0.0604573	0.000999002	0.0583976	0.493176
NET100_0349	0.0369196	0.0680858	0.963101	0.0695803	0.0369189	0.0680741	0.293794
NET100_0350	0.000999003	0.0678923	0.999003	0.0694695	0.000999002	0.0678919	0.49413
NET100_0351	0.0274341	0.0604771	0.972572	0.0622854	0.0274339	0.0604714	0.325034
NET100_0352	0.000999004	0.0532719	0.999003	0.0553658	0.000999002	0.0532715	0.492519
NET100_0353	0.000999007	0.0605967	0.999006	0.0620008	0.000999002	0.0605957	0.493423
NET100_0354	0.000999007	0.0593614	0.999007	0.0607863	0.000999002	0.0593603	0.493286
NET100_0355	0.000999004	0.0595462	0.999004	0.0612873	0.000999002	0.0595457	0.493307
NET100_0356	0.0560071	0.0443995	0.943875	0.0466669	0.0560137	0.0443845	0.103473
NET100_0357	0.0187667	0.0575538	0.981235	0.0595402	0.0187667	0.0575513	0.372179
NET100_0358	0.130351	0.06221	0.869729	0.0630917	0.130341	0.0620901	0.0178986
NET100_0359	0.0835758	0.0550692	0.916372	0.0565972	0.0835802	0.0550258	0.0643904
NET100_0360	0.120737	0.0558585	0.879169	0.0570472	0.120748	0.0557684	0.0151874
NET100_0361	0.000999004	0.0607145	0.999004	0.0624568	0.000999002	0.0607141	0.493436
NET100_0362	0.100369	0.0605282	0.899675	0.0617149	0.100364	0.0604572	0.0484488
NET100_0363	0.131681	0.060847	0.868362	0.061764	0.131675	0.0607282	0.0150692
NET100_0364	0.0897452	0.05973	0.910259	0.0610328	0.0897448	0.059675	0.0663045
NET100_0365	0.000999005	0.0587938	0.999005	0.0604762	0.000999002	0.0587932	0.493222
NET100_0366	0.000999007	0.0706257	0.999007	0.0715957	0.000999002	0.0706245	0.494357
NET100_0367	0.0285584	0.0599522	0.971447	0.0617684	0.0285583	0.0599461	0.316895
NET100_0368	0.0144532	0.0648261	0.98555	0.0666132	0.0144532	0.0648243	0.411783
NET100_0369	0.120284	0.064458	0.879824	0.0653497	0.120271	0.0643512	0.0308129
NET100_0370	0.0256841	0.0592046	0.97432	0.0610716	0.025684	0.0591997	0.332197
NET100_0371	0.0914311	0.060661	0.908608	0.0619176	0.0914275	0.0606015	0.0656919
NET100_0372	0.227318	0.0621553	0.772513	0.0622515	0.227357	0.0618283	0.000117889
NET100_0373	0.018003	0.0477311	0.981992	0.0501479	0.0180031	0.0477292	0.353015
NET100_0374	0.00673949	0.0508474	0.99326	0.0532128	0.00673949	0.0508471	0.447277
NET100_0375	0.0720792	0.0628383	0.927964	0.0641854	0.0720762	0.0627992	0.125541
NET100_0376	0.180672	0.0633416	0.819441	0.0637748	0.180652	0.0631165	0.00210356
NET100_0377	0.0596823	0.0553655	0.940302	0.0570828	0.0596832	0.0553424	0.14042
NET100_0378	0.100848	0.0616423	0.899205	0.0627871	0.100842	0.0615695	0.0507258
NET100_0379	0.000999002	0.0574419	0.999001	0.0595761	0.000999002	0.0574419	0.493062
NET100_0380	0.30346	0.0660401	0.696947	0.0654023	0.303337	0.0654104	1.76373e-06
NET100_0381	0.0188995	0.057602	0.981102	0.0595854	0.0188995	0.0575994	0.371411
NET100_0382	0.000999003	0.0597451	0.999002	0.0616771	0.000999002	0.0597449	0.49333
NET100_0383	0.150756	0.0578657	0.849126	0.0587324	0.150773	0.057724	0.00450119
NET100_0384	0.000999004	0.0582702	0.999003	0.0601283	0.000999002	0.0582698	0.493161
NET100_0385	0.17445	0.0627249	0.825671	0.0632291	0.174429	0.0625144	0.0026336
NET100_0386	0.0884477	0.0622271	0.911599	0.063456	0.0884435	0.0621701	0.0774253
NET100_0387	0.299046	0.0633073	0.70113	0.0627948	0.298993	0.0627198	9.34376e-07
NET100_0388	0.0171362	0.0542463	0.982864	0.0563741	0.0171362	0.0542443	0.376036
NET100_0389	0.188483	0.0660406	0.8117	0.0663232	0.188449	0.0657878	0.00208836
NET100_0390	0.111285	0.0643192	0.888824	0.0652901	0.111273	0.0642265	0.0415915
NET100_0391	0.0869831	0.0648972	0.913091	0.0660535	0.0869766	0.0648391	0.0898917
NET100_0392	0.000999007	0.0624639	0.999006	0.06383	0.000999002	0.0624629	0.49362
NET100_0393	0.106058	0.0608368	0.893958	0.0619654	0.106056	0.0607595	0.0404485
NET100_0394	0.000999006	0.0678199	0.999005	0.0691017	0.000999002	0.067819	0.494124
NET100_0395	0.0414065	0.0543448	0.958587	0.0562584	0.0414068	0.0543335	0.223004
NET100_0396	0.0342349	0.0609167	0.965774	0.062651	0.0342346	0.0609078	0.287033
NET100_0397	0.0954441	0.0620966	0.904595	0.0632713	0.0954404	0.0620315	0.0619535
NET100_0398	0.0278881	0.0551735	0.972112	0.0571705	0.0278881	0.0551681	0.3066
NET100_0399	0.0546348	0.0538374	0.945336	0.055659	0.0546364	0.0538189	0.155008
NET100_0400	0.132751	0.0630771	0.867369	0.0639105	0.132735	0.0629498	0.0174902
NET100_0401	0.0339157	0.0564296	0.966086	0.0583259	0.0339157	0.0564215	0.273882
NET100_0402	0.0840278	0.0620024	0.916014	0.0632759	0.0840243	0.061951	0.0875015
NET100_0403	0.117839	0.0597478	0.882194	0.0608169	0.117835	0.0596528	0.0241144
NET100_0404	0.162846	0.0640699	0.837312	0.0646243	0.162821	0.0638806	0.0054042
NET100_0405	0.0930081	0.0658598	0.907086	0.0669358	0.0929994	0.0657925	0.0787506
NET100_0406	0.108474	0.0636091	0.891618	0.064626	0.108464	0.0635221	0.0438646
NET100_0407	0.000999002	0.0644303	0.999002	0.0662839	0.000999002	0.0644302	0.493815
NET100_0408	0.0698062	0.058468	0.930205	0.059983	0.0698054	0.0584342	0.116122
NET100_0409	0.0718275	0.0572176	0.928168	0.0587614	0.0718278	0.0571829	0.104539
NET100_0410	0.000999004	0.0577046	0.999003	0.0596062	0.000999002	0.0577043	0.493094
NET100_0411	0.000999002	0.0585677	0.999001	0.0606612	0.000999002	0.0585676	0.493195
NET100_0412	0.000999006	0.0586558	0.999006	0.0602453	0.000999002	0.058655	0.493206
NET100_0413	0.000999008	0.0601844	0.999008	0.0614302	0.000999002	0.0601832	0.493378
NET100_0414	0.0536998	0.0623706	0.946325	0.0638893	0.0536985	0.0623486	0.194547
NET100_0415	0.0542071	0.0497393	0.945734	0.0517452	0.0542103	0.0497229	0.137802
NET100_0416	0.0940293	0.0607318	0.906005	0.0619643	0.094026	0.0606694	0.0605936
NET100_0417	0.000999005	0.0668939	0.999004	0.0683467	0.000999002	0.0668933	0.494042
NET100_0418	0.000999009	0.0619749	0.999008	0.0631258	0.000999002	0.0619736	0.493569
NET100_0419	0.000999009	0.0630125	0.999008	0.064096	0.000999002	0.0630111	0.493675
NET100_0420	0.0600197	0.0568968	0.939973	0.0585523	0.0600201	0.0568728	0.145635
NET100_0421	0.0644433	0.0514389	0.935503	0.0532801	0.0644468	0.0514144	0.105016
NET100_0422	0.0219504	0.0480599	0.978042	0.0504255	0.0219506	0.048057	0.323921
NET100_0423	0.085668	0.0608084	0.914348	0.0621081	0.0856667	0.0607571	0.0792718
NET100_0424	0.000999004	0.0523003	0.999003	0.0544366	0.000999002	0.0522999	0.49238
NET100_0425	0.105568	0.0640784	0.894526	0.0651045	0.105558	0.0639951	0.0495257
NET100_0426	0.0941266	0.0580032	0.90585	0.0593313	0.0941288	0.0579451	0.0521401
NET100_0427	0.0491675	0.0562126	0.950829	0.0579863	0.0491677	0.0561963	0.190807
NET100_0428	0.0423643	0.0546644	0.957631	0.056557	0.0423645	0.0546525	0.219122
NET100_0429	0.0895331	0.0564587	0.910428	0.0578829	0.0895366	0.0564075	0.0562204
NET100_0430	0.000999008	0.0611093	0.999007	0.0623945	0.000999002	0.0611082	0.493478
NET100_0431	0.000999002	0.0698585	0.999001	0.0715774	0.000999002	0.0698584	0.494295
NET100_0432	0.000999004	0.0567727	0.999004	0.0586488	0.000999002	0.0567722	0.49298
NET100_0433	0.124345	0.0601932	0.875633	0.0611929	0.124347	0.060091	0.0192584
NET100_0434	0.000999003	0.0611093	0.999002	0.063015	0.000999002	0.0611091	0.493478
NET100_0435	0.000999005	0.0615975	0.999004	0.0632052	0.000999002	0.0615969	0.49353
NET100_0436	0.000999004	0.0555291	0.999004	0.0574794	0.000999002	0.0555287	0.492823
NET100_0437	0.000999006	0.0617156	0.999005	0.0632345	0.000999002	0.0617148	0.493542
NET100_0438	0.000999002	0.0535358	0.999002	0.0557833	0.000999002	0.0535357	0.492556
NET100_0439	0.000999004	0.0558687	0.999004	0.0578082	0.000999002	0.0558683	0.492867
NET100_0440	0.129695	0.0617033	0.870366	0.0626073	0.129687	0.0615861	0.0176116
NET100_0441	0.000999003	0.0503761	0.999003	0.0526477	0.000999002	0.0503758	0.492089
NET100_0442	0.0205397	0.0622024	0.979465	0.0640151	0.0205396	0.062199	0.370615
NET100_0443	0.0071122	0.0489938	0.992887	0.0514433	0.0071122	0.0489934	0.44229
NET100_0444	0.0484171	0.0530506	0.951562	0.0549579	0.0484181	0.053036	0.18064
NET100_0445	0.16291	0.0643762	0.837253	0.0649202	0.162883	0.0641862	0.00557976
NET100_0446	0.115835	0.063135	0.88426	0.0641061	0.115824	0.0630371	0.0330759
NET100_0447	0.107141	0.0624759	0.892894	0.0635405	0.107138	0.062395	0.0429811
NET100_0448	0.0774337	0.0554452	0.922524	0.0570097	0.077437	0.0554075	0.081118
NET100_0449	0.0487073	0.0573596	0.951289	0.059094	0.0487075	0.0573435	0.19783
NET100_0450	0.00663702	0.0601158	0.993363	0.0621203	0.00663702	0.0601155	0.456044
NET100_0451	0.0165038	0.051559	0.983495	0.0538065	0.0165038	0.0515572	0.374444
NET100_0452	0.0863613	0.0602197	0.913664	0.0615338	0.0863591	0.0601672	0.0755982
NET100_0453	0.000999004	0.0727112	0.999003	0.0741027	0.000999002	0.0727107	0.494519
NET100_0454	0.0298195	0.0641981	0.970191	0.0658671	0.0298192	0.0641908	0.32113
NET100_0455	0.000999005	0.0570755	0.999005	0.0588081	0.000999002	0.0570748	0.493018
NET100_0456	0.055932	0.0619892	0.944092	0.0635012	0.0559307	0.0619657	0.183367
NET100_0457	0.000999003	0.0542567	0.999003	0.0563267	0.000999002	0.0542564	0.492655
NET100_0458	0.0490184	0.0626311	0.951004	0.0641817	0.0490173	0.0626127	0.216853
NET100_0459	0.155982	0.0634114	0.844175	0.0640435	0.155958	0.0632374	0.00682717
NET100_0460	0.124282	0.0584745	0.87563	0.0595357	0.124292	0.0583773	0.0166224
NET100_0461	0.0673593	0.0605923	0.932663	0.0620536	0.0673578	0.0605595	0.133014
NET100_0462	0.0539798	0.0582804	0.946028	0.0599362	0.0539794	0.0582598	0.177086
NET100_0463	0.000999002	0.0502792	0.999001	0.0527089	0.000999002	0.0502792	0.492074
NET100_0464	0.199122	0.0659972	0.8012	0.0661955	0.199058	0.0657086	0.00122518
NET100_0465	0.053149	0.0528454	0.94682	0.0547211	0.0531507	0.0528281	0.157182
NET100_0466	0.0450921	0.0627197	0.954926	0.0643014	0.0450913	0.0627041	0.236036
NET100_0467	0.11831	0.0576562	0.881646	0.0587968	0.118315	0.0575662	0.0199257
NET100_0468	0.0642658	0.0587041	0.935737	0.0602574	0.0642656	0.0586756	0.136699
NET100_0469	0.0320079	0.0520736	0.967982	0.0541636	0.0320082	0.0520672	0.269361
NET100_0470	0.000999007	0.064645	0.999006	0.0659221	0.000999002	0.064644	0.493835
NET100_0471	0.110008	0.0497606	0.889609	0.0512951	0.11005	0.0497025	0.0134084
NET100_0472	0.000999003	0.0544516	0.999002	0.0565775	0.000999002	0.0544514	0.492681
NET100_0473	0.0425367	0.0632451	0.957482	0.0648323	0.0425359	0.0632309	0.250567
NET100_0474	0.0793637	0.0693263	0.920728	0.0704176	0.0793564	0.0692739	0.125992
NET100_0475	0.0498714	0.0606301	0.950144	0.0622391	0.0498706	0.0606117	0.205314
NET100_0476	0.0266792	0.0605337	0.973327	0.0623467	0.0266791	0.0605282	0.329689
NET100_0477	0.000999008	0.0578172	0.999008	0.0591976	0.000999002	0.057816	0.493107
NET100_0478	0.000999004	0.0704283	0.999004	0.071836	0.000999002	0.0704278	0.494341
NET100_0479	0.0804507	0.0568715	0.919518	0.0583559	0.0804532	0.0568299	0.078434
NET100_0480	0.0143491	0.0543262	0.985651	0.0564752	0.0143491	0.0543248	0.395838
NET100_0481	0.000999004	0.0501617	0.999004	0.0523696	0.000999002	0.0501613	0.492055
NET100_0482	0.000999003	0.0503711	0.999002	0.0526768	0.000999002	0.0503709	0.492088
NET100_0483	0.0727569	0.0529394	0.927202	0.0546455	0.0727599	0.0529067	0.0845271
NET100_0484	0.0218912	0.0534281	0.978107	0.055548	0.0218912	0.0534249	0.340992
NET100_0485	0.157068	0.0589044	0.842778	0.0596816	0.157092	0.0587517	0.00374953
NET100_0486	0.0527657	0.0611625	0.947254	0.0627288	0.0527646	0.0611417	0.194072
NET100_0487	0.0444169	0.0647969	0.955606	0.0663202	0.0444159	0.0647811	0.246473
NET100_0488	0.0717804	0.055105	0.928189	0.0567305	0.0717826	0.0550723	0.0962149
NET100_0489	0.000999008	0.0624486	0.999007	0.0637085	0.000999002	0.0624475	0.493618
NET100_0490	0.000999005	0.055604	0.999005	0.0574271	0.000999002	0.0556034	0.492833
NET100_0491	0.0376139	0.0619806	0.962399	0.0636507	0.0376135	0.0619697	0.271937
NET100_0492	0.0531886	0.063264	0.946834	0.0647586	0.0531874	0.0632424	0.200172
NET100_0493	0.025652	0.0530581	0.974345	0.0551609	0.025652	0.0530538	0.314367
NET100_0494	0.0304997	0.0655249	0.969513	0.0671486	0.0304993	0.0655172	0.320781
NET100_0495	0.103365	0.0577616	0.89661	0.0590218	0.103367	0.0576918	0.0365897
NET100_0496	0.0171955	0.04793	0.9828	0.0503438	0.0171956	0.0479283	0.359881
NET100_0497	0.0333407	0.061496	0.966669	0.063219	0.0333404	0.0614874	0.29383
NET100_0498	0.141284	0.0617882	0.858808	0.0625944	0.141271	0.0616485	0.0109656
NET100_0499	0.00982554	0.0592636	0.990175	0.0612685	0.00982553	0.0592628	0.434159
NET100_0500	0.0320224	0.055419	0.967977	0.0573706	0.0320224	0.055412	0.281667
NET100_0501	0.0641664	0.0605997	0.935849	0.0620877	0.0641654	0.0605702	0.144719
NET100_0502	0.0168018	0.05592	0.983199	0.0579846	0.0168018	0.0559179	0.381908
NET100_0503	0.0699899	0.0675854	0.930075	0.0688061	0.0699854	0.0675454	0.150072
NET100_0504	0.000999006	0.0713884	0.999006	0.0724543	0.000999002	0.0713874	0.494417
NET100_0505	0.14504	0.0622605	0.855052	0.06302	0.145027	0.0621133	0.00977489
NET100_0506	0.0132747	0.063569	0.986728	0.0654041	0.0132747	0.0635676	0.417291
NET100_0507	0.0678901	0.0581483	0.932112	0.059691	0.06789	0.0581168	0.12137
NET100_0508	0.000999005	0.053682	0.999004	0.0556499	0.000999002	0.0536815	0.492576
NET100_0509	0.0898522	0.0540991	0.910063	0.0556137	0.0898598	0.0540507	0.0482053
NET100_0510	0.000999007	0.0645142	0.999006	0.0657927	0.000999002	0.0645132	0.493823
NET100_0511	0.0883561	0.0510559	0.911486	0.0527129	0.08837	0.0510134	0.041611
NET100_0512	0.000999002	0.0600124	0.999001	0.0620265	0.000999002	0.0600123	0.493359
NET100_0513	0.000999003	0.062844	0.999003	0.0646049	0.000999002	0.0628436	0.493658
NET100_0514	0.000999005	0.0655688	0.999004	0.0670419	0.000999002	0.0655682	0.493922
NET100_0515	0.0470178	0.0567301	0.952981	0.0585025	0.0470179	0.0567151	0.203547
NET100_0516	0.0206827	0.0560881	0.979318	0.0581123	0.0206827	0.056085	0.356148
NET100_0517	0.0649166	0.0604863	0.935101	0.0619719	0.0649154	0.060456	0.141465
NET100_0518	0.0455623	0.0583344	0.954439	0.0600601	0.0455622	0.0583199	0.217329
NET100_0519	0.0988925	0.0572521	0.901058	0.0585683	0.0988974	0.0571898	0.0418791
NET100_0520	0.0315617	0.0617929	0.968448	0.0635218	0.0315614	0.0617851	0.304737
NET100_0521	0.177608	0.0680111	0.822731	0.0683215	0.177548	0.0677707	0.00439863
NET100_0522	0.000999005	0.06637	0.999005	0.0677678	0.000999002	0.0663692	0.493995
NET100_0523	0.0335819	0.0637406	0.966431	0.0653905	0.0335814	0.0637315	0.299125
NET100_0524	0.114658	0.0614828	0.885405	0.0625184	0.114651	0.0613898	0.0309096
NET100_0525	0.00770549	0.0574163	0.992295	0.0595054	0.00770549	0.0574158	0.44662
NET100_0526	0.000999002	0.0596931	0.999001	0.0617469	0.000999002	0.0596931	0.493324
NET100_0527	0.125417	0.0609124	0.874647	0.0618787	0.125409	0.0608027	0.0195774
NET100_0528	0.0222498	0.0633187	0.977756	0.0650815	0.0222497	0.0633147	0.362639
NET100_0529	0.0823904	0.0581811	0.917597	0.0596007	0.0823915	0.058136	0.0782093
NET100_0530	0.0898847	0.0568872	0.910106	0.0582923	0.0898855	0.0568338	0.0568762
NET100_0531	0.112607	0.057389	0.887362	0.0585866	0.112611	0.0573068	0.024704
NET100_0532	0.0460089	0.0614763	0.954007	0.0630902	0.0460082	0.0614603	0.227054
NET100_0533	0.000999003	0.0643664	0.999002	0.0661585	0.000999002	0.0643662	0.493808
NET100_0534	0.152254	0.0602785	0.847699	0.0610465	0.152261	0.0601278	0.00566602
NET100_0535	0.00769419	0.060021	0.992306	0.0620192	0.00769419	0.0600205	0.448998
NET100_0536	0.000999006	0.0655778	0.999005	0.066898	0.000999002	0.0655769	0.493923
NET100_0537	0.000999002	0.0582692	0.999002	0.0603009	0.000999002	0.0582691	0.493161
NET100_0538	0.00339506	0.0646154	0.996605	0.0665089	0.00339506	0.0646153	0.479048
NET100_0539	0.000999004	0.0647671	0.999003	0.0663766	0.000999002	0.0647666	0.493847
NET100_0540	0.00686559	0.0608772	0.993135	0.0628545	0.00686559	0.0608768	0.455103
NET100_0541	0.0564215	0.0583649	0.943586	0.0599969	0.056421	0.0583425	0.166756
NET100_0542	0.124366	0.0559555	0.875529	0.0571105	0.124379	0.0558602	0.0129866
NET100_0543	0.0297032	0.0527657	0.970292	0.0548458	0.0297034	0.05276	0.286721
NET100_0544	0.000999003	0.0417901	0.999002	0.0445988	0.000999002	0.0417899	0.490464
NET100_0545	0.0218588	0.0498729	0.978136	0.0521509	0.0218589	0.04987	0.330578
NET100_0546	0.098791	0.0645205	0.901296	0.0655893	0.0987823	0.0644468	0.0626659
NET100_0547	0.000999004	0.0565756	0.999003	0.0585175	0.000999002	0.0565752	0.492956
NET100_0548	0.0439054	0.0645443	0.956116	0.0660797	0.0439045	0.064529	0.248131
NET100_0549	0.0672394	0.0574183	0.932766	0.0589934	0.067239	0.0573874	0.120665
NET100_0550	0.0306066	0.0600112	0.9694	0.0618075	0.0306064	0.0600041	0.305001
NET100_0551	0.0181915	0.0604412	0.981811	0.0623319	0.0181915	0.0604386	0.381711
NET100_0552	0.141885	0.0568341	0.857998	0.0578118	0.141901	0.0567095	0.00617044
NET100_0553	0.000999002	0.0605145	0.999001	0.0625554	0.000999002	0.0605145	0.493414
NET100_0554	0.0111211	0.0589964	0.98888	0.0609989	0.0111211	0.0589954	0.425239
NET100_0555	0.0598449	0.0571256	0.940154	0.058774	0.059845	0.0571013	0.147308
NET100_0556	0.118743	0.0657688	0.881376	0.0666323	0.118729	0.0656628	0.0352906
NET100_0557	0.000999002	0.0650122	0.999001	0.066897	0.000999002	0.0650122	0.49387
NET100_0558	0.0185185	0.0640148	0.981486	0.0657896	0.0185184	0.064012	0.386178
NET100_0559	0.0147946	0.0522833	0.985204	0.0545139	0.0147946	0.0522819	0.388597
NET100_0560	0.0643258	0.0536275	0.935629	0.0553757	0.0643287	0.0536024	0.115049
NET100_0561	0.0765379	0.0593156	0.923482	0.0607437	0.0765364	0.0592744	0.0983134
NET100_0562	0.0812294	0.0626057	0.918818	0.063883	0.0812256	0.0625568	0.0970699
NET100_0563	0.13769	0.0595597	0.862327	0.0604723	0.137688	0.0594329	0.0102601
NET100_0564	0.0334628	0.0589668	0.966543	0.0607744	0.0334626	0.0589586	0.285167
NET100_0565	0.0165615	0.0646518	0.983442	0.0664251	0.0165614	0.0646495	0.398909
NET100_0566	0.000999005	0.0630817	0.999005	0.0645698	0.000999002	0.063081	0.493682
NET100_0567	0.141595	0.0580714	0.858333	0.0590055	0.141605	0.057944	0.00726624
NET100_0568	0.0284716	0.0574177	0.971531	0.0593242	0.0284715	0.0574119	0.309977
NET100_0569	0.0129312	0.0479802	0.987067	0.0504288	0.0129312	0.0479792	0.393766
NET100_0570	0.00709048	0.042772	0.992908	0.0455654	0.00709049	0.0427717	0.434167
NET100_0571	0.0180359	0.0579526	0.981966	0.0599309	0.0180359	0.0579501	0.377812
NET100_0572	0.0306616	0.0496008	0.969325	0.0518152	0.030662	0.0495952	0.268207
NET100_0573	0.00301434	0.0580473	0.996986	0.0601556	0.00301434	0.0580472	0.479293
NET100_0574	0.0166922	0.063781	0.983311	0.0655791	0.0166921	0.0637787	0.396769
NET100_0575	0.000999007	0.0562994	0.999007	0.0578682	0.000999002	0.0562984	0.492921
NET100_0576	0.000999003	0.0496087	0.999002	0.0519828	0.000999002	0.0496085	0.491967
NET100_0577	0.000999003	0.0680638	0.999003	0.0696876	0.000999002	0.0680635	0.494145
NET100_0578	0.1331	0.0667565	0.867076	0.0674708	0.133077	0.0666214	0.0228848
NET100_0579	0.0440534	0.0555099	0.955942	0.0573545	0.0440536	0.0554969	0.213655
NET100_0580	0.0440603	0.0632753	0.955958	0.0648483	0.0440594	0.0632601	0.243064
NET100_0581	0.00134194	0.0609214	0.998658	0.0629472	0.00134194	0.0609214	0.491213
NET100_0582	0.0096994	0.0392365	0.990297	0.042245	0.00969944	0.0392361	0.402374
NET100_0583	0.000999004	0.0583634	0.999004	0.0601831	0.000999002	0.0583629	0.493172
NET100_0584	0.00240286	0.0631086	0.997597	0.065056	0.00240286	0.0631086	0.484814
NET100_0585	0.0496654	0.0635267	0.95036	0.0650435	0.0496642	0.0635075	0.217101
NET100_0586	0.0906285	0.0626743	0.909434	0.0638704	0.0906228	0.0626135	0.0739014
NET100_0587	0.000999003	0.0526656	0.999002	0.0548562	0.000999002	0.0526654	0.492433
NET100_0588	0.0671707	0.0610698	0.932856	0.0625165	0.0671689	0.0610368	0.135565
NET100_0589	0.000999005	0.0639939	0.999005	0.065464	0.000999002	0.0639932	0.493772
NET100_0590	0.0520715	0.0629393	0.947954	0.0644538	0.0520702	0.0629184	0.203953
NET100_0591	0.0229164	0.0507659	0.977079	0.0529932	0.0229165	0.0507626	0.325835
NET100_0592	0.0455179	0.059273	0.954487	0.0609659	0.0455177	0.0592582	0.221206
NET100_0593	0.126053	0.0587275	0.873916	0.0597652	0.126056	0.058624	0.0157679
NET100_0594	0.0399179	0.0534084	0.960071	0.0553734	0.0399184	0.0533982	0.227363
NET100_0595	0.0339204	0.0584773	0.966085	0.0602982	0.0339202	0.0584689	0.28091
NET100_0596	0.0957675	0.0637193	0.904298	0.0648386	0.0957612	0.0636514	0.066231
NET100_0597	0.0554689	0.0510958	0.944487	0.0530284	0.0554714	0.0510777	0.138735
NET100_0598	0.000999003	0.0668364	0.999003	0.0684909	0.000999002	0.0668361	0.494037
NET100_0599	0.141282	0.0588202	0.858712	0.0597298	0.141283	0.0586889	0.00803503
NET100_0600	0.128237	0.0614475	0.871832	0.0623723	0.128228	0.0613325	0.0182774
NET100_0601	0.000999003	0.0597437	0.999002	0.0617006	0.000999002	0.0597435	0.493329
NET100_0602	0.261293	0.0657647	0.739077	0.0654711	0.261197	0.0652894	3.15906e-05
NET100_0603	0.0405486	0.0615525	0.959465	0.0632111	0.040548	0.0615399	0.254983
NET100_0604	0.175803	0.0589074	0.824034	0.0595323	0.175831	0.0587157	0.00137395
NET100_0605	0.154041	0.0595957	0.845862	0.060373	0.154056	0.0594451	0.00477699
NET100_0606	0.0561313	0.0542415	0.943845	0.0560339	0.0561326	0.0542216	0.150277
NET100_0607	0.132724	0.0571444	0.867133	0.0581853	0.132743	0.0570371	0.00997439
NET100_0608	0.0628095	0.060256	0.937205	0.0617673	0.0628086	0.0602278	0.148509
NET100_0609	0.000999002	0.0632847	0.999002	0.0651658	0.000999002	0.0632845	0.493703
NET100_0610	0.0790383	0.0602692	0.920977	0.061643	0.0790371	0.0602255	0.0947006
NET100_0611	0.12542	0.0612742	0.874604	0.0622279	0.125417	0.0611667	0.0201621
NET100_0612	0.0470642	0.0549866	0.952929	0.0568261	0.0470645	0.054972	0.195956
NET100_0613	0.0279567	0.0695012	0.972057	0.0710377	0.0279563	0.0694943	0.343738
NET100_0614	0.221429	0.0625194	0.778704	0.0626517	0.221399	0.0621899	0.000185394
NET100_0615	0.000999004	0.0496685	0.999004	0.0518631	0.000999002	0.0496681	0.491976
NET100_0616	0.107742	0.0653381	0.892366	0.0663066	0.10773	0.06525	0.0493658
NET100_0617	0.00648023	0.0610921	0.99352	0.0630659	0.00648023	0.0610918	0.457762
NET100_0618	0.0483491	0.0533275	0.951637	0.0552238	0.0483498	0.0533126	0.182227
NET100_0619	0.179201	0.0663223	0.821049	0.0666717	0.179156	0.0660871	0.00335497
NET100_0620	0.104516	0.0614599	0.895523	0.0625803	0.104512	0.0613831	0.0443197
NET100_0621	0.178227	0.0620833	0.821764	0.0625781	0.178228	0.0618732	0.001985
NET100_0622	0.116258	0.0646477	0.88386	0.0655669	0.116244	0.0645466	0.0358568
NET100_0623	0.0405027	0.0638079	0.959515	0.0653953	0.040502	0.0637949	0.262754
NET100_0624	0.124352	0.0639142	0.875765	0.0647897	0.124338	0.0638007	0.0256567
NET100_0625	0.0405868	0.0607537	0.959424	0.0624384	0.0405864	0.0607414	0.252008
NET100_0626	0.0262924	0.0586917	0.973711	0.0605713	0.0262923	0.0586865	0.327072
NET100_0627	0.029851	0.0569206	0.970151	0.0588336	0.0298509	0.0569142	0.299969
NET100_0628	0.202043	0.0626584	0.798093	0.0629419	0.202016	0.0623806	0.000600921
NET100_0629	0.108793	0.0616481	0.891264	0.0627267	0.108787	0.061564	0.0386095
NET100_0630	0.00420455	0.0554247	0.995796	0.0576199	0.00420455	0.0554245	0.469765
NET100_0631	0.000999002	0.0574168	0.999001	0.059524	0.000999002	0.0574168	0.493059
NET100_0632	0.0259068	0.0650048	0.974102	0.0666844	0.0259065	0.0649992	0.345106
NET100_0633	0.000999007	0.0646032	0.999006	0.0658638	0.000999002	0.0646022	0.493831
NET100_0634	0.0143963	0.05936	0.985605	0.0613209	0.0143963	0.0593584	0.404184
NET100_0635	0.0632304	0.0613159	0.936786	0.0627878	0.0632294	0.061287	0.151108
NET100_0636	0.0326412	0.0565237	0.967361	0.0584274	0.0326411	0.0565162	0.281783
NET100_0637	0.0369503	0.0591256	0.963055	0.0608974	0.0369501	0.0591157	0.26597
NET100_0638	0.000999003	0.057021	0.999002	0.0590563	0.000999002	0.0570207	0.493011
NET100_0639	0.182092	0.0636299	0.818049	0.0640422	0.182067	0.0633993	0.00204102
NET100_0640	0.0731366	0.0551049	0.926825	0.0567189	0.0731394	0.0550713	0.0920749
NET100_0641	0.093859	0.0595862	0.906162	0.0608598	0.0938571	0.0595253	0.0574254
NET100_0642	0.000999002	0.063012	0.999001	0.0649602	0.000999002	0.063012	0.493675
NET100_0643	0.108485	0.0636505	0.891587	0.0646659	0.108477	0.0635647	0.0439519
NET100_0644	0.0343614	0.0562823	0.965638	0.0581803	0.0343614	0.0562741	0.27073
NET100_0645	0.137659	0.0642962	0.862476	0.0650497	0.13764	0.0641581	0.0159634
NET100_0646	0.00301337	0.0719567	0.996987	0.073661	0.00301336	0.0719566	0.483298
NET100_0647	0.0549067	0.0595143	0.945104	0.0611185	0.0549061	0.0594928	0.178029
NET100_0648	0.0458546	0.0570395	0.954148	0.0588102	0.0458545	0.0570249	0.210666
NET100_0649	0.073054	0.0566612	0.926926	0.0582156	0.0730555	0.0566264	0.0985025
NET100_0650	0.0249171	0.0488736	0.975074	0.051173	0.0249173	0.0488699	0.305071
NET100_0651	0.135589	0.0576347	0.864326	0.058634	0.135601	0.0575189	0.00919914
NET100_0652	0.000999005	0.0560496	0.999004	0.0578782	0.000999002	0.056049	0.49289
NET100_0653	0.16232	0.0634063	0.837818	0.0639867	0.162297	0.0632204	0.00512674
NET100_0654	0.174389	0.0657202	0.825794	0.0661276	0.174357	0.0655016	0.00388535
NET100_0655	0.11161	0.0653343	0.8885	0.0662706	0.111598	0.0652403	0.0435804
NET100_0656	0.0711285	0.0587047	0.928868	0.0602	0.0711287	0.0586704	0.11269
NET100_0657	0.0777587	0.0607041	0.922269	0.0620738	0.0777566	0.0606608	0.0999518
NET100_0658	0.110621	0.0634099	0.889464	0.0644153	0.110612	0.0633202	0.0403302
NET100_0659	0.253069	0.0647336	0.74724	0.0645392	0.252991	0.0642922	4.15951e-05
NET100_0660	0.000999004	0.0513582	0.999001	0.0537505	0.000999004	0.0513582	0.49224
NET100_0661	0.060758	0.0577389	0.939246	0.0593569	0.0607578	0.0577135	0.146228
NET100_0662	0.0820156	0.0574666	0.917982	0.0589157	0.0820158	0.0574215	0.0766011
NET100_0663	0.113372	0.0599193	0.886634	0.0610192	0.113371	0.0598326	0.0290592
NET100_0664	0.0345089	0.0647928	0.965505	0.0664028	0.0345084	0.0647832	0.297129
NET100_0665	0.0175031	0.0644464	0.982501	0.0662174	0.0175031	0.0644439	0.392964
NET100_0666	0.153158	0.0618287	0.846895	0.0625362	0.15315	0.0616687	0.00650617
NET100_0667	0.000999005	0.0575219	0.999004	0.059331	0.000999002	0.0575213	0.493072
NET100_0668	0.0345114	0.0600384	0.965497	0.0617998	0.0345111	0.0600295	0.282679
NET100_0669	0.0167793	0.0553666	0.983221	0.0574529	0.0167793	0.0553646	0.380919
NET100_0670	0.000999012	0.0600617	0.999012	0.0608655	0.000999002	0.0600597	0.493365
NET100_0671	0.0900957	0.0644582	0.909971	0.0656019	0.0900897	0.0643971	0.0809108
NET100_0672	0.0717947	0.0583413	0.928201	0.059844	0.071795	0.0583064	0.109098
NET100_0673	0.0116746	0.0593421	0.988327	0.0613278	0.0116746	0.059341	0.422016
NET100_0674	0.000999003	0.0656705	0.999003	0.0673412	0.000999002	0.0656702	0.493931
NET100_0675	0.0632409	0.055047	0.936737	0.0567468	0.0632423	0.0550214	0.125193
NET100_0676	0.00099901	0.0628045	0.999009	0.0637939	0.000999002	0.0628029	0.493654
NET100_0677	0.0503584	0.0510054	0.949603	0.0529856	0.0503603	0.0509906	0.161665
NET100_0678	0.000999003	0.0488137	0.999002	0.0512101	0.000999002	0.0488135	0.491836
NET100_0679	0.000999002	0.0515336	0.999001	0.0538989	0.000999002	0.0515336	0.492267
NET100_0680	0.000999005	0.0472151	0.999004	0.049538	0.000999002	0.0472146	0.49156
NET100_0681	0.000999003	0.0604901	0.999002	0.0623987	0.000999002	0.0604899	0.493412
NET100_0682	0.000999005	0.0589533	0.999004	0.0606909	0.000999002	0.0589527	0.49324
NET100_0683	0.0536645	0.0621251	0.946359	0.0636521	0.0536632	0.0621033	0.193768
NET100_0684	0.0682813	0.0625342	0.931755	0.0639233	0.0682788	0.0624992	0.137312
NET100_0685	0.000999005	0.0515255	0.999005	0.0535628	0.000999002	0.051525	0.492266
NET100_0686	0.0640171	0.0590852	0.935995	0.060627	0.0640163	0.0590563	0.139185
NET100_0687	0.0696957	0.0583596	0.930313	0.0598795	0.0696951	0.058326	0.116058
NET100_0688	0.0119272	0.0603179	0.988074	0.0622683	0.0119271	0.0603167	0.421624
NET100_0689	0.117685	0.0615584	0.882376	0.0625664	0.117678	0.0614609	0.0277666
NET100_0690	0.0560912	0.0538136	0.943893	0.0556239	0.0560921	0.0537934	0.148536
NET100_0691	0.0232822	0.0615322	0.976723	0.0633422	0.0232821	0.061528	0.352567
NET100_0692	0.000999004	0.0461024	0.999003	0.0485512	0.000999002	0.046102	0.491356
NET100_0693	0.0760341	0.0628717	0.924012	0.0641842	0.0760306	0.0628284	0.113114
NET100_0694	0.0508518	0.0506975	0.94911	0.0526875	0.0508538	0.0506823	0.157838
NET100_0695	0.000999002	0.060409	0.999002	0.0623594	0.000999002	0.0604088	0.493403
NET100_0696	0.000999002	0.0619554	0.999001	0.0639465	0.000999001	0.0619554	0.493568
NET100_0697	0.0222075	0.0631003	0.977798	0.0648702	0.0222073	0.0630964	0.362435
NET100_0698	0.0830593	0.0597654	0.916963	0.0611229	0.0830574	0.059717	0.0821354
NET100_0699	0.000999005	0.0603466	0.999005	0.0619826	0.000999002	0.0603459	0.493396
NET100_0700	0.0620613	0.0617969	0.93797	0.0632629	0.0620594	0.061768	0.157516
NET100_0701	0.000999003	0.0658873	0.999002	0.0676319	0.000999002	0.0658871	0.493951
NET100_0702	0.000999005	0.0651339	0.999005	0.0665515	0.000999002	0.0651332	0.493881
NET100_0703	0.000999005	0.0692631	0.999004	0.0705996	0.000999002	0.0692624	0.494246
NET100_0704	0.016973	0.0424557	0.983018	0.045181	0.0169731	0.0424542	0.344653
NET100_0705	0.0905253	0.0609296	0.909507	0.0621845	0.0905224	0.0608715	0.0684933
NET100_0706	0.000999002	0.0615549	0.999002	0.063472	0.000999002	0.0615547	0.493526
NET100_0707	0.120715	0.0624512	0.879372	0.0634044	0.120705	0.0623466	0.0264319
NET100_0708	0.135795	0.0607102	0.864221	0.061598	0.135792	0.060586	0.012503
NET100_0709	0.0265191	0.046759	0.973466	0.049152	0.0265195	0.046755	0.285289
NET100_0710	0.0115784	0.06237	0.988423	0.0642573	0.0115784	0.0623689	0.426362
NET100_0711	0.000999002	0.0465734	0.999001	0.0491888	0.000999002	0.0465733	0.491443
NET100_0712	0.000999002	0.0413245	0.999001	0.0442542	0.000999001	0.0413245	0.490357
NET100_0713	0.000999002	0.054097	0.999002	0.056296	0.000999002	0.0540968	0.492633
NET100_0714	0.0651931	0.0576033	0.934811	0.0591888	0.0651928	0.0575742	0.128749
NET100_0715	0.0407101	0.0658351	0.959311	0.06736	0.0407092	0.0658215	0.26813
NET100_0716	0.000999002	0.0546768	0.999001	0.0568973	0.000999002	0.0546767	0.492711
NET100_0717	0.0970971	0.0535284	0.902733	0.0550059	0.0971136	0.053476	0.0346835
NET100_0718	0.0533715	0.0519881	0.946591	0.0538989	0.0533735	0.0519711	0.152214
NET100_0719	0.0337001	0.0471408	0.966275	0.0494514	0.0337009	0.0471344	0.237306
NET100_0720	0.0624627	0.0591048	0.937553	0.0606591	0.0624617	0.059077	0.145189
NET100_0721	0.153632	0.060958	0.846427	0.0616915	0.153623	0.0607975	0.00575538
NET100_0722	0.211358	0.0635538	0.788833	0.0637324	0.211318	0.0632462	0.00041709
NET100_0723	0.070085	0.0585798	0.929924	0.0600884	0.0700844	0.0585457	0.115636
NET100_0724	0.11198	0.0583749	0.888017	0.0595415	0.11198	0.0582916	0.0273639
NET100_0725	0.0515038	0.0614168	0.948515	0.0629855	0.0515028	0.0613969	0.200777
NET100_0726	0.000999005	0.0559278	0.999005	0.0577411	0.000999002	0.0559271	0.492874
NET100_0727	0.16823	0.06543	0.83198	0.065897	0.168195	0.0652239	0.00495818
NET100_0728	0.0967234	0.0627524	0.903341	0.0638949	0.0967171	0.0626838	0.0614231
NET100_0729	0.0350627	0.0666471	0.964954	0.0681983	0.0350621	0.0666369	0.299386
NET100_0730	0.149228	0.059578	0.850734	0.0603954	0.149234	0.0594332	0.00602028
NET100_0731	0.129127	0.0576446	0.87083	0.0586967	0.129133	0.0575373	0.0124054
NET100_0732	0.184804	0.0640667	0.815373	0.0644428	0.184771	0.0638267	0.00189648
NET100_0733	0.068381	0.0582341	0.931615	0.0597695	0.0683813	0.0582024	0.12002
NET100_0734	0.0302778	0.0428487	0.969689	0.0454322	0.0302788	0.0428442	0.239871
NET100_0735	0.0157283	0.0616657	0.984274	0.0635383	0.0157283	0.0616638	0.399336
NET100_0736	0.139122	0.0648553	0.861039	0.065579	0.1391	0.0647123	0.0157968
NET100_0737	0.0395511	0.0619958	0.960462	0.0636486	0.0395506	0.0619839	0.261711
NET100_0738	0.0284125	0.0647167	0.971598	0.0663826	0.0284122	0.06471	0.330306
NET100_0739	0.00747903	0.0487908	0.992521	0.051247	0.00747903	0.0487904	0.439085
NET100_0740	0.000999003	0.0636365	0.999002	0.0654629	0.000999002	0.0636363	0.493737
NET100_0741	0.0259696	0.0595381	0.974035	0.0613911	0.0259695	0.0595331	0.331339
NET100_0742	0.0196648	0.0606871	0.980339	0.0625567	0.0196647	0.0606841	0.37295
NET100_0743	0.0738013	0.0626052	0.926241	0.0639452	0.0737982	0.0625645	0.119089
NET100_0744	0.00099901	0.0705855	0.999009	0.0712096	0.000999002	0.0705837	0.494354
NET100_0745	0.0728741	0.0558956	0.927097	0.0574809	0.0728763	0.0558617	0.0960172
NET100_0746	0.128432	0.0619116	0.871622	0.062819	0.128425	0.0617968	0.0188463
NET100_0747	0.0784819	0.0584747	0.921515	0.0599164	0.0784821	0.0584331	0.0896181
NET100_0748	0.00542486	0.0606197	0.994576	0.0626184	0.00542486	0.0606194	0.464346
NET100_0749	0.068685	0.0650132	0.931366	0.0663211	0.0686815	0.0649763	0.14525
NET100_0750	0.121069	0.0632533	0.87903	0.0641772	0.121057	0.0631468	0.0276144
NET100_0751	0.0964562	0.0613018	0.903563	0.0624946	0.0964543	0.061237	0.0576169
NET100_0752	0.181913	0.0573133	0.817753	0.0579467	0.181974	0.0571192	0.000721612
NET100_0753	0.0446859	0.0546094	0.955302	0.0564843	0.0446864	0.0545965	0.20654
NET100_0754	0.104278	0.0548671	0.895638	0.0562308	0.104287	0.0548004	0.0285181
NET100_0755	0.126355	0.0639153	0.873752	0.0647741	0.126342	0.063799	0.0238342
NET100_0756	0.110554	0.055597	0.889335	0.0568798	0.110567	0.055523	0.02322
NET100_0757	0.0689264	0.0593929	0.931088	0.0608824	0.0689254	0.0593594	0.12279
NET100_0758	0.0533146	0.0605614	0.946701	0.0621431	0.0533138	0.0605405	0.189259
NET100_0759	0.0862171	0.0595093	0.913778	0.0608493	0.0862175	0.059459	0.0735247
NET100_0760	0.0979547	0.0564079	0.901998	0.0577639	0.0979594	0.056347	0.0410612
NET100_0761	0.071232	0.0539583	0.928722	0.0556347	0.0712353	0.0539271	0.0932581
NET100_0762	0.05951	0.0614216	0.940516	0.0629217	0.0595085	0.0613952	0.166205
NET100_0763	0.176692	0.063305	0.823399	0.0637716	0.176676	0.0630905	0.0025523
NET100_0764	0.0350909	0.0608336	0.964919	0.0625632	0.0350906	0.0608242	0.281997
NET100_0765	0.0941204	0.0623866	0.90594	0.0635629	0.0941147	0.0623218	0.0655037
NET100_0766	0.279833	0.0666663	0.720541	0.0661956	0.279729	0.0661236	1.1664e-05
NET100_0767	0.0256558	0.0505241	0.974337	0.0527387	0.025656	0.05052	0.305783
NET100_0768	0.0954192	0.0578678	0.90454	0.0591901	0.0954231	0.0578092	0.0494044
NET100_0769	0.0662244	0.0525908	0.933715	0.0543667	0.0662284	0.052565	0.103847
NET100_0770	0.0119327	0.0566592	0.988068	0.0587388	0.0119327	0.0566582	0.416596
NET100_0771	0.000999004	0.0627347	0.999004	0.0643592	0.000999002	0.0627342	0.493647
NET100_0772	0.045279	0.0622863	0.954738	0.0638802	0.0452783	0.0622706	0.233576
NET100_0773	0.110613	0.0568866	0.889324	0.0581195	0.11062	0.0568094	0.0257546
NET100_0774	0.0595017	0.0483202	0.940407	0.0503494	0.0595072	0.0483016	0.108976
NET100_0775	0.0230854	0.0527763	0.976912	0.0549133	0.0230854	0.0527728	0.330893
NET100_0776	0.00674868	0.0560658	0.993252	0.0582137	0.00674868	0.0560654	0.452094
NET100_0777	0.055204	0.0555636	0.944786	0.0573111	0.0552046	0.0555435	0.160136
NET100_0778	0.136471	0.0630406	0.863636	0.0638446	0.136456	0.0629076	0.0150357
NET100_0779	0.000999007	0.054049	0.999006	0.0558052	0.000999002	0.0540482	0.492627
NET100_0780	0.155945	0.0636521	0.844188	0.0642764	0.155924	0.0634794	0.00701893
NET100_0781	0.0137184	0.0643156	0.986284	0.0661243	0.0137184	0.064314	0.415545
NET100_0782	0.114226	0.0605714	0.885822	0.0616417	0.11422	0.0604805	0.0294766
NET100_0783	0.0683401	0.0615898	0.931689	0.0630092	0.0683382	0.0615555	0.133459
NET100_0784	0.0942149	0.0605252	0.905791	0.0617631	0.0942143	0.0604644	0.0595955
NET100_0785	0.0924799	0.0661206	0.907605	0.0671932	0.092472	0.0660544	0.0807661
NET100_0786	0.000999002	0.0637994	0.999002	0.0656408	0.000999002	0.0637993	0.493753
NET100_0787	0.000999008	0.0583165	0.999007	0.0597461	0.000999002	0.0583154	0.493166
NET100_0788	0.016765	0.0685201	0.98324	0.0701835	0.0167649	0.0685176	0.403352
NET100_0789	0.0711988	0.058011	0.928795	0.0595308	0.0711993	0.0579769	0.109712
NET100_0790	0.0852747	0.0555773	0.9147	0.0570712	0.0852769	0.0555304	0.0623085
NET100_0791	0.0434042	0.0595346	0.956606	0.0612365	0.0434038	0.0595208	0.232933
NET100_0792	0.0220557	0.0546623	0.977944	0.0567303	0.0220557	0.054659	0.343285
NET100_0793	0.0961936	0.0624531	0.903868	0.0636098	0.0961877	0.0623855	0.0615577
NET100_0794	0.00924317	0.0647397	0.990758	0.0665764	0.00924315	0.064739	0.443234
NET100_0795	0.128563	0.0611029	0.871489	0.0620367	0.128557	0.0609886	0.0175204
NET100_0796	0.0679798	0.0674038	0.932081	0.068647	0.0679757	0.0673662	0.156476
NET100_0797	0.000999004	0.0533371	0.999004	0.0553877	0.000999002	0.0533367	0.492528
NET100_0798	0.000999002	0.0616455	0.999002	0.0635524	0.000999002	0.0616453	0.493535
NET100_0799	0.043131	0.0549985	0.956864	0.0568711	0.0431312	0.0549861	0.216402
NET100_0800	0.0644522	0.0605085	0.93557	0.0619973	0.0644508	0.0604784	0.143283
NET100_0801	0.0113823	0.0653659	0.98862	0.067165	0.0113822	0.0653647	0.43088
NET100_0802	0.0357363	0.0623078	0.964276	0.0639837	0.0357359	0.0622978	0.283109
NET100_0803	0.105797	0.0602248	0.894236	0.0613769	0.105793	0.0601472	0.0392971
NET100_0804	0.0476912	0.0583459	0.952317	0.0600531	0.0476908	0.0583296	0.20679
NET100_0805	0.118284	0.060214	0.881745	0.0612631	0.11828	0.0601183	0.0245654
NET100_0806	0.000999002	0.0594382	0.999001	0.0614967	0.000999002	0.0594381	0.493295
NET100_0807	0.0296357	0.054925	0.970363	0.0569168	0.0296358	0.0549191	0.294727
NET100_0808	0.000999004	0.0589968	0.999003	0.0608571	0.000999002	0.0589964	0.493245
NET100_0809	0.0830309	0.0597973	0.916981	0.0611539	0.0830298	0.0597495	0.0823204
NET100_0810	0.000999005	0.0650918	0.999005	0.0665046	0.000999002	0.065091	0.493877
NET100_0811	0.009842	0.0590224	0.990159	0.0610354	0.00984199	0.0590216	0.433782
NET100_0812	0.000999002	0.0588995	0.999001	0.0609501	0.000999002	0.0588995	0.493234
NET100_0813	0.0551383	0.0569987	0.944864	0.0586918	0.0551382	0.0569779	0.166594
NET100_0814	0.0675498	0.0565014	0.932427	0.0581082	0.0675514	0.0564719	0.11581
NET100_0815	0.0267251	0.0502637	0.973267	0.0524811	0.0267253	0.0502593	0.29745
NET100_0816	0.153254	0.0620343	0.846828	0.0627342	0.153242	0.0618721	0.00662915
NET100_0817	0.000999006	0.0569514	0.999005	0.0586637	0.000999002	0.0569507	0.493002
NET100_0818	0.0578014	0.0649954	0.942237	0.066397	0.0577992	0.0649688	0.186828
NET100_0819	0.0913054	0.0602803	0.908713	0.0615509	0.0913037	0.0602224	0.0647459
NET100_0820	0.0068251	0.0454103	0.993174	0.0480499	0.00682511	0.04541	0.440264
NET100_0821	0.0747416	0.0571389	0.925241	0.0586611	0.0747429	0.0571022	0.0952787
NET100_0822	0.175125	0.064504	0.825096	0.0649445	0.175087	0.064283	0.00322785
NET100_0823	0.112292	0.064796	0.887797	0.0657433	0.112282	0.0647027	0.0413392
NET100_0824	0.105543	0.0587542	0.894464	0.0599603	0.105542	0.0586792	0.0360388
NET100_0825	0.113418	0.0617704	0.886641	0.0628065	0.113411	0.0616793	0.0329781
NET100_0826	0.0289665	0.0636856	0.971043	0.0653777	0.0289662	0.0636788	0.324598
NET100_0827	0.116156	0.0591875	0.883855	0.0602903	0.116155	0.0590967	0.0246778
NET100_0828	0.00245693	0.0567907	0.997543	0.0589497	0.00245693	0.0567907	0.482746
NET100_0829	0.0469458	0.0529653	0.953035	0.0548888	0.0469467	0.0529515	0.187648
NET100_0830	0.0528639	0.058481	0.947139	0.0601391	0.0528638	0.0584616	0.182932
NET100_0831	0.135543	0.0646727	0.864601	0.0654316	0.135523	0.0645375	0.0178683
NET100_0832	0.000999004	0.0593264	0.999003	0.0611619	0.000999002	0.0593261	0.493282
NET100_0833	0.0124889	0.056454	0.987512	0.0585363	0.0124889	0.0564528	0.412458
NET100_0834	0.0689007	0.0639258	0.931144	0.0652654	0.0688976	0.0638894	0.14043
NET100_0835	0.108819	0.0634793	0.891263	0.0644974	0.10881	0.0633925	0.0430399
NET100_0836	0.0788498	0.0551324	0.921103	0.0566974	0.0788535	0.0550937	0.0761776
NET100_0837	0.000999002	0.05396	0.999001	0.0562384	0.000999001	0.05396	0.492615
NET100_0838	0.000999003	0.0681293	0.999002	0.0698215	0.000999002	0.0681291	0.49415
NET100_0839	0.0247132	0.055241	0.975287	0.057263	0.0247132	0.0552368	0.327291
NET100_0840	0.0289544	0.0565963	0.971048	0.0585292	0.0289543	0.0565904	0.304449
NET100_0841	0.137629	0.0621761	0.862445	0.0629991	0.137619	0.0620439	0.0132743
NET100_0842	0.0647291	0.0582458	0.935274	0.0598117	0.0647289	0.058217	0.1331
NET100_0843	0.0434989	0.0563366	0.9565	0.058154	0.0434989	0.0563237	0.219968
[truncated: 1,146 more rows]
