# Supplementary material for: Genome-wide association studies of brain imaging phenotypes in UK Biobank
Source: Nature. 2018 Oct 10;562(7726):210–6. doi: 10.1038/s41586-018-0571-7 (PMC6786974; doi:10.1038/s41586-018-0571-7)
Supplement: Supplementary file 4 — This file contains Supplementary Tables S1-S13. [file 41586_2018_571_MOESM4_ESM.zip › SuppTable_5.xlsx]

## Sheet: Sheet1
first SNP in cluster	cluster index	IDP Index	IDP name	chr	rsid	pos	ref allele	nonref allele	maf	nonref AF	imputation info score	p-value (-log10)	p-value	beta	se	replication p-value (-log10) (N = 3456)	replication p-value (N = 3456)	replication beta (N = 3456)	replication se (N = 3456)	replicated (nominal significance)	cluster replicated (TRUE/FALSE)	replication p-value (-log10) (N = 930)	replication p-value (N = 930)	replication beta (N = 930)	replication se (N = 930)	beta signs (discovery/replications)
1	1	2644	IDP_T1_FIRST_left_putamen_volume_plus_IDP_T1_FIRST_right_putamen_volume	1	rs3892467	909073	C	T	0.37625	0.37625	0.969664	7.7235	1.89017e-08	0.13217	0.023488	0.17372	0.67032	-0.015468	0.036331	FALSE	FALSE	1.0538	0.0883487	0.11062	0.064842	+-+
1	2	2559	NET100_1403	1	rs880724	2825154	C	T	0.19369	0.19369	0.987125	7.6346	2.31953e-08	0.11217	0.020059	0.20525	0.62338	0.015924	0.032424	FALSE	FALSE	0.12719	0.746122	0.017769	0.054868	+++
1	3	2669	volume_CSF	1	rs61784835	47974123	C	T	0.36103	0.36103	0.993306	8.5462	2.84315e-09	0.080126	0.013474	2.8947	0.0012744	0.067148	0.020825	TRUE	TRUE	5.1098	7.76605e-06	0.1692	0.037625	+++
	3	2665	volume_4th-Ventricle	1	rs6658111	47980916	T	G	0.36879	0.36879	0.990383	8.1343	7.34007e-09	0.083838	0.014483	5.1248	7.5e-06	0.10071	0.022451	TRUE		1.0878	0.0816959	0.07287	0.04181	+++
1	4	2683	volume_Right-Amygdala	1	rs11205734	51020967	C	A	0.33477	0.33477	0.971912	8.0921	8.0891e-09	-0.071849	0.012447	3.3596	0.00043692	-0.071455	0.020299	TRUE	TRUE	0.05688	0.877243	-0.0056192	0.036368	---
1	5	2659	volume_Left-Cerebellum-Cortex	1	rs74080735	51610533	A	T	0.056711	0.056711	0.99924	7.5423	2.8688e-08	0.13896	0.025018	1.4211	0.037923	0.085667	0.041255	TRUE	TRUE	0.51182	0.307737	0.070908	0.06948	+++
	5	2677	volume_Right-Cerebellum-Cortex	1	rs74080735	51610533	A	T	0.056711	0.056711	0.99924	7.8884	1.293e-08	0.13962	0.024526	2.0333	0.0092619	0.10454	0.04015	TRUE		0.26027	0.549199	0.040163	0.067029	+++
1	6	2713	volume_SurfaceHoles	1	rs857036	57312639	G	A	0.45438	0.54562	0.993321	7.6164	2.4188e-08	-0.077816	0.013935	0.036905	0.91853	0.0022954	0.02244	FALSE	FALSE	0.28055	0.524143	-0.025875	0.040606	-+-
	6	2712	volume_rhSurfaceHoles	1	rs857035	57312738	T	C	0.45276	0.54724	0.993415	8.0763	8.3888e-09	-0.082382	0.014287	0.10392	0.78719	-0.0061895	0.022925	FALSE		0.1119	0.772859	-0.011985	0.041511	---
1	7	1073	NET25_0127	1	rs115028639	58514211	C	A	0.019222	0.019222	1	7.7538	1.76279e-08	0.32567	0.057747	1.1716	0.06736	0.16583	0.09062	FALSE	FALSE	0.21618	0.607883	0.074163	0.14448	+++
1	8	9	IDP_T1_SIENAX_brain-normalised_volume	1	rs12565436	67161638	C	T	0.097266	0.097266	0.998564	7.5022	3.1463e-08	0.11285	0.020377	0.38066	0.41624	0.026205	0.032229	FALSE	TRUE	0.67014	0.213727	0.067764	0.054462	+++
	8	10	IDP_T1_SIENAX_brain-unnormalised_volume	1	rs12565436	67161638	C	T	0.097266	0.097266	0.998564	7.9275	1.18168e-08	0.059923	0.010498	0.38025	0.41663	0.013343	0.016425	FALSE		0.57114	0.268448	0.031224	0.028198	+++
	8	2694	volume_BrainSegVol	1	rs12565436	67161638	C	T	0.097266	0.097266	0.998564	7.7966	1.59735e-08	0.058664	0.010371	1.9202	0.012017	0.045464	0.018092	TRUE		0.53962	0.288656	0.029176	0.027481	+++
	8	2696	volume_BrainSegVolNotVentSurf	1	rs12565436	67161638	C	T	0.097266	0.097266	0.998564	7.8045	1.56856e-08	0.061111	0.010798	1.7595	0.017398	0.045063	0.018939	TRUE		0.85305	0.140265	0.042876	0.029048	+++
	8	2705	volume_SupraTentorialVol	1	rs12565436	67161638	C	T	0.097266	0.097266	0.998564	8.8612	1.37658e-09	0.064172	0.010581	1.8076	0.015574	0.044709	0.018475	TRUE		0.91268	0.12227	0.043845	0.028347	+++
	8	2706	volume_SupraTentorialVolNotVent	1	rs12565436	67161638	C	T	0.097266	0.097266	0.998564	8.2824	5.21915e-09	0.065564	0.011215	1.5743	0.02665	0.042855	0.019325	TRUE		1.0376	0.0917065	0.050997	0.030208	+++
	8	2707	volume_SupraTentorialVolNotVentVox	1	rs12565436	67161638	C	T	0.097266	0.097266	0.998564	7.7702	1.69746e-08	0.064339	0.011396	1.6361	0.023115	0.044029	0.019374	TRUE		0.82951	0.148078	0.044559	0.030782	+++
1	9	154	IDP_T1_FAST_ROIs_V_cerebellum_VIIIa	1	rs76934732	76013268	G	A	0.14545	0.14545	0.99881	12.07	8.51138e-13	-0.12853	0.017942	3.215	0.00060954	-0.096698	0.028188	TRUE	TRUE	1.2824	0.0521915	-0.096428	0.049601	---
	9	157	IDP_T1_FAST_ROIs_V_cerebellum_VIIIb	1	rs76934732	76013268	G	A	0.14545	0.14545	0.99881	8.8361	1.45848e-09	-0.11238	0.018559	2.6735	0.0021208	-0.089157	0.028993	TRUE		1.0105	0.0976113	-0.084446	0.050925	---
1	10	1663	NET100_0507	1	rs1413429	86895314	G	C	0.31103	0.31103	0.996751	7.5554	2.78356e-08	-0.093131	0.01675	1.4077	0.039111	-0.055127	0.02671	TRUE	TRUE	0.15082	0.70661	-0.018511	0.04916	---
1	11	1211	NET100_0055	1	rs188619167	97723604	A	G	0.012132	0.012132	0.856104	7.7857	1.63795e-08	-0.4416	0.078127	0.6722	0.21272	0.14635	0.11742	FALSE	FALSE	0.03262	0.927641	-0.018827	0.20725	-+-
	11	2396	NET100_1240	1	rs140268532	98665332	G	A	0.017314	0.017314	0.955496	7.7595	1.7398e-08	0.35015	0.062063	0.50205	0.31474	0.096076	0.095551	FALSE		0.04083	0.91027	0.018671	0.16563	+++
1	12	2734	DKTatlas_lh_postcentral_area	1	rs6537740	113080084	T	G	0.2588	0.2588	0.998999	9.2318	5.86408e-10	0.076739	0.012375	0.74041	0.1818	0.025667	0.019219	FALSE	FALSE	0.33461	0.462796	0.027151	0.036962	+++
	12	2774	a2009s_lh_G_postcentral_area	1	rs6537741	113085175	G	T	0.20801	0.20801	0.965181	7.8509	1.40961e-08	0.087633	0.015434	0.57525	0.26592	0.027001	0.024266	FALSE		0.09103	0.810905	0.010575	0.044187	+++
1	13	808	IDP_dMRI_ProbtrackX_ICVF_ml_r	1	rs56267425	156608926	T	C	0.28235	0.28235	0.961071	7.8378	1.45278e-08	0.082123	0.014475	0.64445	0.22675	0.028179	0.023307	FALSE	TRUE	0.20182	0.628319	0.02119	0.043757	+++
	13	198	IDP_dMRI_TBSS_FA_Genu_of_corpus_callosum	1	rs2365715	156615114	A	G	0.38892	0.38892	0.903242	7.8456	1.42692e-08	0.091057	0.016041	1.0513	0.088859	0.043345	0.025468	FALSE		1.2773	0.052808	0.089504	0.046153	+++
	13	246	IDP_dMRI_TBSS_MD_Genu_of_corpus_callosum	1	rs2365715	156615114	A	G	0.38892	0.38892	0.903242	7.8113	1.54419e-08	-0.082864	0.014633	1.319	0.047973	-0.046499	0.023504	TRUE		1.7282	0.0186982	-0.10023	0.042536	---
	13	390	IDP_dMRI_TBSS_L2_Genu_of_corpus_callosum	1	rs2365715	156615114	A	G	0.38892	0.38892	0.903242	9.2436	5.7069e-10	-0.097475	0.015706	1.3385	0.045867	-0.049788	0.024926	TRUE		1.6524	0.0222638	-0.1031	0.045016	---
	13	438	IDP_dMRI_TBSS_L3_Genu_of_corpus_callosum	1	rs2365715	156615114	A	G	0.38892	0.38892	0.903242	7.7101	1.9494e-08	-0.086719	0.015424	1.067	0.085704	-0.042052	0.024463	FALSE		1.3366	0.0460681	-0.090129	0.045113	---
	13	458	IDP_dMRI_TBSS_L3_Anterior_corona_radiata_R	1	rs2365715	156615114	A	G	0.38892	0.38892	0.903242	7.516	3.04789e-08	-0.085095	0.015348	0.64248	0.22778	-0.028913	0.023968	FALSE		0.8402	0.144477	-0.063999	0.043813	---
	13	486	IDP_dMRI_TBSS_ICVF_Genu_of_corpus_callosum	1	rs2365715	156615114	A	G	0.38892	0.38892	0.903242	11.269	5.3827e-12	0.1131	0.016377	2.3471	0.0044968	0.07544	0.026534	TRUE		1.8762	0.0132984	0.11967	0.048232	+++
	13	487	IDP_dMRI_TBSS_ICVF_Body_of_corpus_callosum	1	rs2365715	156615114	A	G	0.38892	0.38892	0.903242	10.269	5.3827e-11	0.1116	0.016988	2.4482	0.0035629	0.079935	0.027405	TRUE		2.2831	0.00521075	0.14002	0.049985	+++
	13	488	IDP_dMRI_TBSS_ICVF_Splenium_of_corpus_callosum	1	rs2365715	156615114	A	G	0.38892	0.38892	0.903242	9.8896	1.28944e-10	0.10654	0.016551	4.0374	9.17e-05	0.10417	0.026595	TRUE		1.4574	0.0348819	0.10068	0.047642	+++
	13	502	IDP_dMRI_TBSS_ICVF_Posterior_limb_of_internal_capsule_R	1	rs2365715	156615114	A	G	0.38892	0.38892	0.903242	9.2563	5.54243e-10	0.10159	0.016356	1.8008	0.01582	0.06384	0.026441	TRUE		1.8462	0.0142495	0.11675	0.047532	+++
	13	503	IDP_dMRI_TBSS_ICVF_Posterior_limb_of_internal_capsule_L	1	rs2365715	156615114	A	G	0.38892	0.38892	0.903242	8.4294	3.72049e-09	0.098418	0.016672	1.4199	0.038028	0.055223	0.026608	TRUE		1.3978	0.0400129	0.10119	0.049196	+++
	13	504	IDP_dMRI_TBSS_ICVF_Retrolenticular_part_of_internal_capsule_R	1	rs2365715	156615114	A	G	0.38892	0.38892	0.903242	8.4348	3.67451e-09	0.096954	0.016418	1.0272	0.093929	0.044159	0.026355	FALSE		1.2903	0.0512507	0.095234	0.048782	+++
	13	505	IDP_dMRI_TBSS_ICVF_Retrolenticular_part_of_internal_capsule_L	1	rs2365715	156615114	A	G	0.38892	0.38892	0.903242	8.1221	7.54918e-09	0.096581	0.016695	0.91709	0.12103	0.041887	0.027008	FALSE		1.471	0.0338065	0.10891	0.051226	+++
	13	506	IDP_dMRI_TBSS_ICVF_Anterior_corona_radiata_R	1	rs2365715	156615114	A	G	0.38892	0.38892	0.903242	9.2509	5.61177e-10	0.097744	0.015742	1.0483	0.089475	0.042676	0.025122	FALSE		1.4908	0.0322998	0.099005	0.046171	+++
	13	507	IDP_dMRI_TBSS_ICVF_Anterior_corona_radiata_L	1	rs2365715	156615114	A	G	0.38892	0.38892	0.903242	8.7695	1.7002e-09	0.095151	0.015776	1.2732	0.053309	0.048689	0.025186	FALSE		1.3236	0.0474679	0.090555	0.045617	+++
	13	508	IDP_dMRI_TBSS_ICVF_Superior_corona_radiata_R	1	rs2365715	156615114	A	G	0.38892	0.38892	0.903242	8.5034	3.13762e-09	0.094359	0.015909	1.5617	0.027435	0.056606	0.025656	TRUE		1.2855	0.0518203	0.089571	0.045992	+++
	13	509	IDP_dMRI_TBSS_ICVF_Superior_corona_radiata_L	1	rs2365715	156615114	A	G	0.38892	0.38892	0.903242	8.4073	3.91471e-09	0.093434	0.015851	1.3652	0.043132	0.051309	0.02536	TRUE		1.028	0.0937562	0.07902	0.047096	+++
	13	521	IDP_dMRI_TBSS_ICVF_Cingulum_hippocampus_L	1	rs2365715	156615114	A	G	0.38892	0.38892	0.903242	8.1776	6.64355e-09	0.094693	0.016308	0.54855	0.28278	0.028083	0.026141	FALSE		2.0994	0.00795426	0.12608	0.047385	+++
	13	524	IDP_dMRI_TBSS_ICVF_Superior_longitudinal_fasciculus_R	1	rs2365715	156615114	A	G	0.38892	0.38892	0.903242	9.0117	9.73419e-10	0.10131	0.01655	1.7958	0.016003	0.064265	0.026664	TRUE		2.0738	0.00843723	0.12716	0.048158	+++
	13	525	IDP_dMRI_TBSS_ICVF_Superior_longitudinal_fasciculus_L	1	rs2365715	156615114	A	G	0.38892	0.38892	0.903242	8.2367	5.79829e-09	0.09563	0.016405	1.7679	0.017065	0.06236	0.026129	TRUE		1.8229	0.0150349	0.11655	0.04783	+++
	13	628	IDP_dMRI_ProbtrackX_FA_ar_l	1	rs2365715	156615114	A	G	0.38892	0.38892	0.903242	7.6969	2.00956e-08	0.090584	0.016126	0.2476	0.56546	0.015109	0.026285	FALSE		1.1094	0.077732	0.080639	0.045656	+++
	13	639	IDP_dMRI_ProbtrackX_FA_fmi	1	rs2365715	156615114	A	G	0.38892	0.38892	0.903242	9.2576	5.52586e-10	0.10189	0.016403	1.158	0.069502	0.047488	0.026152	FALSE		0.88612	0.129981	0.071868	0.047415	+++
	13	653	IDP_dMRI_ProbtrackX_FA_unc_l	1	rs2365715	156615114	A	G	0.38892	0.38892	0.903242	7.6072	2.47059e-08	0.089069	0.015959	0.0063243	0.98554	-0.00046821	0.025838	FALSE		1.6288	0.0235072	0.1043	0.045961	+-+
	13	747	IDP_dMRI_ProbtrackX_L2_fmi	1	rs2365715	156615114	A	G	0.38892	0.38892	0.903242	7.8954	1.27233e-08	-0.090021	0.015804	0.98046	0.1046	-0.040718	0.025081	FALSE		1.2082	0.0619156	-0.085073	0.045506	---
	13	774	IDP_dMRI_ProbtrackX_L3_fmi	1	rs2365715	156615114	A	G	0.38892	0.38892	0.903242	8.108	7.7983e-09	-0.09282	0.016061	0.9118	0.12252	-0.039036	0.025271	FALSE		1.4716	0.0337598	-0.098978	0.046544	---
	13	790	IDP_dMRI_ProbtrackX_ICVF_ar_l	1	rs2365715	156615114	A	G	0.38892	0.38892	0.903242	9.5653	2.72082e-10	0.10394	0.016439	0.3955	0.40225	0.02196	0.026215	FALSE		1.5908	0.0256567	0.10802	0.048318	+++
	13	791	IDP_dMRI_ProbtrackX_ICVF_ar_r	1	rs2365715	156615114	A	G	0.38892	0.38892	0.903242	8.7311	1.85738e-09	0.098542	0.016377	0.19373	0.64013	0.012208	0.026109	FALSE		1.4267	0.0374369	0.09883	0.047413	+++
	13	792	IDP_dMRI_ProbtrackX_ICVF_atr_l	1	rs2365715	156615114	A	G	0.38892	0.38892	0.903242	8.2499	5.62471e-09	0.090681	0.015543	1.2392	0.05765	0.047154	0.024829	FALSE		1.7204	0.0190371	0.10635	0.045266	+++
	13	793	IDP_dMRI_ProbtrackX_ICVF_atr_r	1	rs2365715	156615114	A	G	0.38892	0.38892	0.903242	8.9436	1.13868e-09	0.094508	0.015502	1.0988	0.079653	0.043254	0.02467	FALSE		1.6973	0.0200771	0.10641	0.04568	+++
	13	796	IDP_dMRI_ProbtrackX_ICVF_cgh_l	1	rs2365715	156615114	A	G	0.38892	0.38892	0.903242	9.5245	2.98882e-10	0.10389	0.01647	1.0716	0.084801	0.045403	0.026336	FALSE		1.5066	0.0311458	0.099369	0.046027	+++
	13	798	IDP_dMRI_ProbtrackX_ICVF_cst_l	1	rs2365715	156615114	A	G	0.38892	0.38892	0.903242	9.3265	4.7152e-10	0.10343	0.016585	1.2856	0.051808	0.051675	0.026561	FALSE		1.2698	0.0537279	0.094596	0.048967	+++
	13	799	IDP_dMRI_ProbtrackX_ICVF_cst_r	1	rs2365715	156615114	A	G	0.38892	0.38892	0.903242	8.4975	3.18053e-09	0.096895	0.016342	1.3149	0.048428	0.052516	0.026598	TRUE		1.9151	0.0121591	0.12002	0.047758	+++
	13	801	IDP_dMRI_ProbtrackX_ICVF_fmi	1	rs2365715	156615114	A	G	0.38892	0.38892	0.903242	10.336	4.61318e-11	0.10732	0.016278	1.7138	0.019329	0.061229	0.026162	TRUE		1.7179	0.019147	0.11212	0.047765	+++
	13	802	IDP_dMRI_ProbtrackX_ICVF_ifo_l	1	rs2365715	156615114	A	G	0.38892	0.38892	0.903242	7.5168	3.04229e-08	0.090767	0.01637	0.84952	0.14141	0.038394	0.026102	FALSE		1.585	0.0260016	0.107	0.047977	+++
	13	803	IDP_dMRI_ProbtrackX_ICVF_ifo_r	1	rs2365715	156615114	A	G	0.38892	0.38892	0.903242	7.912	1.22462e-08	0.092421	0.016207	1.229	0.05902	0.048816	0.025846	FALSE		2.4656	0.00342295	0.14062	0.047903	+++
	13	804	IDP_dMRI_ProbtrackX_ICVF_ilf_l	1	rs2365715	156615114	A	G	0.38892	0.38892	0.903242	7.5657	2.71832e-08	0.091741	0.016487	0.80088	0.15817	0.037059	0.026253	FALSE		1.2084	0.0618871	0.09083	0.04858	+++
	13	811	IDP_dMRI_ProbtrackX_ICVF_slf_l	1	rs2365715	156615114	A	G	0.38892	0.38892	0.903242	9.0435	9.0469e-10	0.10145	0.016541	1.3729	0.042374	0.053552	0.026371	TRUE		1.8887	0.0129211	0.12158	0.048799	+++
	13	812	IDP_dMRI_ProbtrackX_ICVF_slf_r	1	rs2365715	156615114	A	G	0.38892	0.38892	0.903242	8.0792	8.33297e-09	0.095234	0.01651	1.6432	0.02274	0.060508	0.02655	TRUE		1.9041	0.012471	0.12137	0.048469	+++
	13	813	IDP_dMRI_ProbtrackX_ICVF_str_l	1	rs2365715	156615114	A	G	0.38892	0.38892	0.903242	9.494	3.20627e-10	0.10011	0.015899	0.9308	0.11727	0.040061	0.025569	FALSE		1.8683	0.0135425	0.11577	0.046785	+++
	13	814	IDP_dMRI_ProbtrackX_ICVF_str_r	1	rs2365715	156615114	A	G	0.38892	0.38892	0.903242	8.7077	1.9602e-09	0.093677	0.015591	1.1322	0.073756	0.045829	0.025621	FALSE		2.5122	0.00307468	0.13486	0.04542	+++
	13	815	IDP_dMRI_ProbtrackX_ICVF_unc_l	1	rs2365715	156615114	A	G	0.38892	0.38892	0.903242	8.335	4.62381e-09	0.091583	0.01561	0.46317	0.34422	0.023665	0.025015	FALSE		1.5694	0.0269526	0.10363	0.046759	+++
1	14	2070	NET100_0914	1	rs77417189	171222152	T	A	0.021135	0.021135	0.96741	7.8705	1.34741e-08	-0.31911	0.056123	0.17204	0.67291	0.034957	0.082799	FALSE	FALSE	0.04159	0.908678	0.016777	0.14621	-++
1	15	613	IDP_dMRI_TBSS_ISOVF_External_capsule_L	1	rs2777915	179792669	T	A	0.36597	0.36597	0.991368	7.5326	2.93359e-08	0.087623	0.015784	0.094191	0.80502	0.0062099	0.025155	FALSE	FALSE	0.46663	0.341484	0.040207	0.042243	+++
1	16	228	IDP_dMRI_TBSS_FA_External_capsule_R	1	rs3795503	180905694	C	T	0.31184	0.31184	0.994682	7.539	2.89068e-08	-0.089819	0.016173	1.4003	0.039783	-0.052754	0.025647	TRUE	TRUE	0.08055	0.830711	0.0096082	0.044927	--+
	16	651	IDP_dMRI_ProbtrackX_FA_str_l	1	rs1609829	180909061	T	C	0.29142	0.70858	0.981912	9.2675	5.40132e-10	0.10701	0.017218	1.5944	0.025445	0.061333	0.027433	TRUE		0.71007	0.194953	0.061375	0.047316	+++
	16	652	IDP_dMRI_ProbtrackX_FA_str_r	1	rs1609829	180909061	T	C	0.29142	0.70858	0.981912	7.9431	1.13999e-08	0.097212	0.01701	1.1922	0.064239	0.05032	0.027183	FALSE		0.1401	0.724269	0.016904	0.047904	+++
1	17	134	IDP_T1_FAST_ROIs_L_ventral_striatum	1	rs1044595	180943529	C	T	0.40273	0.59727	0.994322	7.5502	2.81709e-08	0.07214	0.01298	4.6063	2.48e-05	0.084943	0.020116	TRUE	TRUE	0.31791	0.480939	0.025856	0.036672	+++
	17	135	IDP_T1_FAST_ROIs_R_ventral_striatum	1	rs1044595	180943529	C	T	0.40273	0.59727	0.994322	7.9479	1.12746e-08	0.074278	0.012995	3.2896	0.00051333	0.069114	0.019878	TRUE		0.13741	0.728769	0.012716	0.036658	+++
1	18	3071	a2009s_rh_G&S_cingul-Mid-Ant_thickness	1	rs149761542	186495439	A	G	0.027962	0.027962	0.966134	8.0954	8.02786e-09	0.25842	0.044758	0.065259	0.86048	-0.012714	0.072329	FALSE	FALSE	0.50753	0.310792	0.12462	0.12289	+-+
1	19	565	IDP_dMRI_TBSS_OD_External_capsule_L	1	rs2821110	197335178	A	T	0.11421	0.11421	0.99394	9.6866	2.05779e-10	-0.15618	0.024535	0.6275	0.23578	-0.045257	0.038164	FALSE	FALSE	0.19363	0.64028	-0.034171	0.073097	---
	19	564	IDP_dMRI_TBSS_OD_External_capsule_R	1	rs6661330	197735597	T	A	0.1111	0.1111	0.99685	9.4906	3.23147e-10	-0.15405	0.024468	0.83209	0.1472	-0.055983	0.038612	FALSE		0.55167	0.280757	-0.082877	0.076785	---
	19	820	IDP_dMRI_ProbtrackX_OD_atr_r	1	rs6661330	197735597	T	A	0.1111	0.1111	0.99685	8.1043	7.86502e-09	-0.13142	0.022746	0.044703	0.90219	0.0043612	0.035483	FALSE		0.67154	0.213039	-0.093545	0.075062	-+-
1	20	230	IDP_dMRI_TBSS_FA_Cingulum_cingulate_gyrus_R	1	rs113204513	197799364	C	T	0.075287	0.075287	0.973178	8.1221	7.54918e-09	0.17191	0.029717	0.30733	0.4928	0.030913	0.045067	FALSE	FALSE	0.01507	0.965895	0.0039596	0.092575	+++
	20	566	IDP_dMRI_TBSS_OD_Cingulum_cingulate_gyrus_R	1	rs113204513	197799364	C	T	0.075287	0.075287	0.973178	7.5706	2.68782e-08	-0.16183	0.029071	0.12893	0.74314	0.014699	0.044851	FALSE		0.02014	0.954685	-0.0051867	0.091232	-+-
1	21	715	IDP_dMRI_ProbtrackX_L1_cgh_l	1	rs60859709	204043416	C	T	0.1488	0.1488	0.979085	7.8122	1.54099e-08	-0.11835	0.020898	0.3153	0.48384	-0.023719	0.033873	FALSE	FALSE	0.10372	0.787553	-0.016378	0.060756	---
1	22	123	IDP_T1_FAST_ROIs_R_thalamus	1	rs823152	205736285	G	A	0.42713	0.42713	0.997144	8.2269	5.93062e-09	0.076132	0.013071	1.6733	0.021218	0.047205	0.020478	TRUE	TRUE	1.3969	0.0400959	0.07557	0.036762	+++
	22	122	IDP_T1_FAST_ROIs_L_thalamus	1	rs823154	205762406	C	T	0.39225	0.39225	0.995633	8.1829	6.56296e-09	0.079655	0.013715	1.9064	0.012405	0.053998	0.021584	TRUE		1.3934	0.0404203	0.080418	0.039183	+++
1	23	2669	volume_CSF	1	rs476557	215140251	A	C	0.48226	0.51774	0.994822	8.8622	1.37341e-09	-0.078601	0.012959	0.30082	0.50024	-0.013634	0.020223	FALSE	TRUE	1.6771	0.0210329	-0.086724	0.037521	---
	23	865	IDP_dMRI_ProbtrackX_ISOVF_slf_l	1	rs10494988	215141570	C	T	0.37461	0.37461	0.993747	7.595	2.54097e-08	-0.081821	0.014673	2.0595	0.0087197	-0.06127	0.023345	TRUE		0.00915	0.979152	-0.0011474	0.043912	---
	23	866	IDP_dMRI_ProbtrackX_ISOVF_slf_r	1	rs10494988	215141570	C	T	0.37461	0.37461	0.993747	8.4952	3.19742e-09	-0.081995	0.013831	1.7865	0.016349	-0.053915	0.022443	TRUE		0.05866	0.873655	0.0064486	0.040543	--+
1	24	1207	NET100_0051	1	rs72753964	224319609	A	G	0.14308	0.14308	0.993286	8.5193	3.02482e-09	-0.1338	0.022537	0.37279	0.42385	0.028189	0.035242	FALSE	FALSE	0.41014	0.38892	-0.056856	0.065957	-+-
1	25	147	IDP_T1_FAST_ROIs_L_cerebellum_crus_II	1	rs7533662	227618146	A	G	0.38323	0.61677	0.983708	8.0884	8.15831e-09	-0.079411	0.01376	0.44857	0.35598	0.020162	0.02184	FALSE	FALSE	0.06345	0.864072	0.0070677	0.041272	-++
1	26	1316	NET100_0160	1	rs6673695	228045912	C	T	0.38138	0.38138	0.987754	7.884	1.30617e-08	-0.09204	0.016172	0.058293	0.87439	0.0041247	0.02609	FALSE	FALSE	0.21771	0.605745	-0.024158	0.046786	-+-
1	27	1252	NET100_0096	1	rs9435825	229359336	A	C	0.24331	0.24331	0.957588	7.544	2.85759e-08	-0.1035	0.018631	0.04542	0.9007	0.0036491	0.029242	FALSE	FALSE	0.43575	0.366649	0.048958	0.054203	-++
1	28	2730	DKTatlas_lh_parsopercularis_area	1	rs4132509	243943084	C	A	0.18261	0.18261	1	7.607	2.47172e-08	0.096395	0.017273	0.074972	0.84145	0.0054311	0.027148	FALSE	FALSE	0.02286	0.948724	0.0032907	0.051157	+++
1	29	1740	NET100_0584	2	rs62127228	10838070	T	G	0.24887	0.248873	1	7.6344	2.3206e-08	-0.099382	0.017772	0.55778	0.27683	-0.031003	0.028504	FALSE	FALSE	0.0495	0.892278	-0.0070962	0.052385	---
1	30	1718	NET100_0562	2	rs11683719	11855513	G	A	0.11403	0.11403	0.96824	7.6312	2.33776e-08	0.14059	0.025147	0.29459	0.50747	0.027157	0.04097	FALSE	FALSE	0.18827	0.648231	0.030617	0.067085	+++
1	31	2915	a2009s_rh_S_orbital_med-olfact_area	2	rs72772496	16430349	T	C	0.079188	0.079188	0.90791	7.7507	1.77542e-08	-0.14455	0.025638	1.3629	0.043361	-0.081165	0.040161	TRUE	TRUE	1.085	0.0822243	-0.13752	0.079043	---
1	32	3109	a2009s_rh_S_central_thickness	2	rs72782351	20777809	C	G	0.070903	0.070903	0.938602	7.6456	2.26152e-08	0.16065	0.028707	0.094688	0.8041	0.012272	0.049472	FALSE	FALSE	1.0768	0.0837915	0.1631	0.094223	+++
1	33	3100	a2009s_rh_G_temp_sup-Plan_tempo_thickness	2	rs1902030	33320591	G	A	0.037396	0.037396	0.966567	7.5573	2.77141e-08	0.20835	0.03747	0.16547	0.68317	0.025352	0.062111	FALSE	FALSE	0.31662	0.48237	-0.072674	0.10341	++-
1	34	501	IDP_dMRI_TBSS_ICVF_Anterior_limb_of_internal_capsule_L	2	rs62163240	34578232	T	C	0.097993	0.097993	0.984771	8.0889	8.14892e-09	-0.14641	0.025367	0.78976	0.16227	0.056722	0.040579	FALSE	FALSE	0.1505	0.707131	0.02876	0.076522	-++
1	35	3143	netmat_ICA_09Aug2017_003	2	rs13003076	48616567	T	C	0.49991	0.50009	0.991969	7.5266	2.9744e-08	0.089558	0.016141	2.3598	0.0043672	0.063628	0.022308	TRUE	TRUE	0.09799	0.798013	-0.012367	0.048309	++-
1	36	165	IDP_T2_FLAIR_BIANCA_WMH_volume	2	rs146896516	56152750	C	A	0.10404	0.10404	0.988896	13.339	4.58142e-14	0.16036	0.021219	1.5513	0.0281	0.071376	0.03249	TRUE	TRUE	0.45485	0.350873	0.056999	0.061064	+++
1	37	2879	a2009s_rh_G_parietal_sup_area	2	rs12713562	66324038	C	T	0.24431	0.24431	0.981026	8.4155	3.84149e-09	0.093554	0.015864	0.14188	0.72131	0.008924	0.025016	FALSE	FALSE	0.85345	0.140136	0.067274	0.045561	+++
1	38	2976	a2009s_lh_G_insular_short_thickness	2	rs62157567	68007584	G	A	0.050597	0.050597	0.925968	8.2831	5.21075e-09	0.20647	0.035316	0.047133	0.89715	0.0072595	0.056159	FALSE	FALSE	0.51367	0.306429	-0.10031	0.098022	++-
1	39	1786	NET100_0630	2	rs72973613	101497868	C	T	0.01511	0.01511	0.985031	8.3126	4.86855e-09	0.38326	0.065423	0.080525	0.83076	0.021947	0.10268	FALSE	FALSE	0.33162	0.465994	0.12291	0.16852	+++
1	40	1264	NET100_0108	2	rs115839356	108951912	G	A	0.016035	0.016035	0.915962	7.7255	1.88148e-08	0.36376	0.064631	0.36996	0.42662	-0.080442	0.10117	FALSE	FALSE	1.6572	0.0220191	0.37437	0.16318	+-+
1	41	1049	NET25_0103	2	rs12615370	114068017	T	G	0.2446	0.2446	0.991031	10.982	1.04232e-11	0.11922	0.017505	3.2577	0.00055246	0.098308	0.028432	TRUE	TRUE	2.0418	0.00908239	0.14471	0.05534	+++
	41	3141	netmat_ICA_09Aug2017_001	2	rs12615370	114068017	T	G	0.2446	0.2446	0.991031	11.901	1.25603e-12	-0.12958	0.018222	3.9999	0.00010002	-0.10033	0.025759	TRUE		1.1917	0.0643132	-0.10839	0.058511	---
	41	1585	NET100_0429	2	rs62158166	114077218	G	C	0.22204	0.22204	0.989865	9.5983	2.52174e-10	0.11635	0.01837	3.694	0.0002023	0.11122	0.029892	TRUE		2.7327	0.00185055	0.17114	0.054801	+++
	41	1011	NET25_0065	2	rs12616641	114079248	C	A	0.22176	0.22176	0.989748	9.1343	7.34007e-10	-0.11512	0.01867	3.7203	0.00019041	-0.1134	0.030352	TRUE		1.9176	0.0120893	-0.13852	0.055081	---
	41	882	NODEamps25_0012	2	rs60873293	114092549	G	T	0.21742	0.21742	0.997878	14.006	9.86279e-15	-0.14012	0.018066	6.509	3.1e-07	-0.15154	0.029545	TRUE		1.0222	0.0950167	-0.093654	0.056035	---
	41	921	NODEamps100_0030	2	rs60873293	114092549	G	T	0.21742	0.21742	0.997878	9.201	6.29506e-10	-0.11199	0.01809	4.1204	7.58e-05	-0.11628	0.029342	TRUE		0.25991	0.549655	-0.031743	0.053037	---
1	42	2045	NET100_0889	2	rs114201065	116266171	G	A	0.01002	0.01002	0.927849	8.0896	8.1358e-09	0.48324	0.083723	0.44275	0.36079	0.10839	0.11859	FALSE	FALSE	0.38238	0.414591	0.20954	0.25671	+++
1	43	1947	NET100_0791	2	rs2861351	122558366	T	A	0.1806	0.8194	0.994146	7.5218	3.00746e-08	-0.11246	0.020276	0.24434	0.56972	-0.01877	0.033016	FALSE	FALSE	0.73834	0.182667	0.076443	0.057317	--+
1	44	546	IDP_dMRI_TBSS_OD_Cerebral_peduncle_R	2	rs75006098	135082593	A	T	0.02118	0.02118	0.559643	7.538	2.89734e-08	0.39751	0.07158	0.60633	0.24755	-0.12281	0.10619	FALSE	FALSE	1.0032	0.0992659	-0.32319	0.19583	+--
1	45	3146	netmat_ICA_09Aug2017_006	2	rs62171443	135594221	T	C	0.25011	0.25011	0.925307	7.9608	1.09446e-08	-0.10902	0.019054	1.2115	0.061447	-0.050545	0.027016	FALSE	FALSE	0.09884	0.796453	-0.013953	0.05408	---
1	46	293	IDP_dMRI_TBSS_MO_Pontine_crossing_tract	2	rs1427685	137222996	G	A	0.11681	0.11681	0.995699	10.602	2.50035e-11	-0.15835	0.023693	3.4575	0.00034874	-0.12638	0.035299	TRUE	TRUE	3.4445	0.000359335	-0.23949	0.066833	---
1	47	130	IDP_T1_FAST_ROIs_L_hippocampus	2	rs2970932	162858200	A	G	0.42152	0.57848	0.989757	8.5484	2.82879e-09	-0.071887	0.012087	1.1165	0.076472	-0.033587	0.018954	FALSE	TRUE	0.54284	0.286523	-0.039439	0.036983	---
	47	131	IDP_T1_FAST_ROIs_R_hippocampus	2	rs2970932	162858200	A	G	0.42152	0.57848	0.989757	7.6207	2.39497e-08	-0.068228	0.012214	1.3364	0.046089	-0.038876	0.019484	TRUE		1.2164	0.0607575	-0.068938	0.036717	---
1	48	173	IDP_SWI_T2star_right_pallidum	2	rs12617973	175397017	C	T	0.21166	0.21166	0.994467	8.2297	5.89251e-09	-0.11286	0.01937	4.1305	7.4e-05	-0.12207	0.030761	TRUE	TRUE	0.84462	0.143014	-0.081578	0.055646	---
	48	2652	IDP_SWI_T2star_left_pallidum_plus_IDP_SWI_T2star_right_pallidum	2	rs12617973	175397017	C	T	0.21166	0.21166	0.994467	8.4402	3.62911e-09	-0.207	0.035042	4.1112	7.74e-05	-0.22191	0.05607	TRUE		1.1498	0.0708272	-0.18443	0.10196	---
1	49	606	IDP_dMRI_TBSS_ISOVF_Posterior_corona_radiata_R	2	rs62172372	188242369	A	G	0.20258	0.20258	0.976036	7.5555	2.78292e-08	-0.095463	0.017168	1.2353	0.05817	-0.05182	0.027344	FALSE	FALSE	0.50301	0.314044	-0.048994	0.048634	---
1	50	498	IDP_dMRI_TBSS_ICVF_Cerebral_peduncle_R	2	rs75288308	190325672	C	T	0.03859	0.03859	0.988615	7.9087	1.23396e-08	0.22217	0.038969	1.5925	0.025556	0.14933	0.066846	TRUE	TRUE	0.45486	0.350865	0.10851	0.11624	+++
	50	172	IDP_SWI_T2star_left_pallidum	2	rs6740926	190326498	C	T	0.038195	0.038195	0.99134	13.246	5.67545e-14	-0.30565	0.040595	7.9223	1.2e-08	-0.39227	0.068625	TRUE		2.8843	0.00130527	-0.37639	0.11669	---
	50	2652	IDP_SWI_T2star_left_pallidum_plus_IDP_SWI_T2star_right_pallidum	2	rs6740926	190326498	C	T	0.038195	0.038195	0.99134	13.884	1.30617e-14	-0.56671	0.073405	8.4561	3.5e-09	-0.7464	0.126	TRUE		3.4221	0.000378355	-0.76069	0.21313	---
1	51	173	IDP_SWI_T2star_right_pallidum	2	rs2882877	190441317	A	G	0.34658	0.34658	1	10.792	1.61436e-11	0.11277	0.016713	5.3689	4.28e-06	0.12293	0.02669	TRUE	TRUE	1.7278	0.0187154	0.11421	0.048481	+++
1	52	1342	NET100_0186	2	rs12991409	192009517	T	C	0.076668	0.076668	0.991301	8.3648	4.31718e-09	0.17574	0.029897	0.61519	0.24255	0.05566	0.047619	FALSE	FALSE	0.75729	0.174868	-0.11236	0.082746	++-
	52	1342	NET100_0186	2	rs13029997	192029046	A	G	0.075383	0.075383	0.957173	8.1156	7.66302e-09	0.17692	0.030598	0.53422	0.29227	0.050846	0.048271	FALSE		0.67498	0.211359	-0.10919	0.0873	++-
1	53	724	IDP_dMRI_ProbtrackX_L1_ilf_r	2	rs4673854	201134736	G	A	0.44052	0.55948	0.992039	7.5304	2.94849e-08	0.077936	0.014042	1.5053	0.031239	0.046181	0.02143	TRUE	TRUE	0.28064	0.524035	0.025112	0.039396	+++
1	54	838	IDP_dMRI_ProbtrackX_OD_slf_l	2	rs7589891	203815047	T	G	0.027435	0.027435	0.944571	8.6379	2.30197e-09	0.25968	0.043409	2.584	0.0026062	0.23235	0.077108	TRUE	TRUE	0.29232	0.510129	0.10737	0.16295	+++
1	55	1892	NET100_0736	2	rs76797769	207573808	C	T	0.085336	0.085336	0.993107	8.5866	2.5906e-09	-0.16912	0.028364	0.0098007	0.97769	0.0012907	0.04614	FALSE	FALSE	0.15487	0.700052	-0.029314	0.076065	-+-
1	56	144	IDP_T1_FAST_ROIs_L_cerebellum_crus_I	2	rs6714490	207907469	A	G	0.25853	0.25853	0.996302	8.0348	9.22996e-09	0.087568	0.015229	0.67959	0.20913	0.029687	0.023632	FALSE	FALSE	0.33937	0.457752	0.033168	0.04465	+++
	56	146	IDP_T1_FAST_ROIs_R_cerebellum_crus_I	2	rs6714490	207907469	A	G	0.25853	0.25853	0.996302	7.5408	2.87872e-08	0.081164	0.014614	0.623	0.23823	0.027302	0.023145	FALSE		1.1002	0.0793963	0.074513	0.04243	+++
1	57	125	IDP_T1_FAST_ROIs_R_caudate	2	rs9341187	217520607	T	G	0.018695	0.018695	0.792233	7.8521	1.40572e-08	-0.31488	0.055453	0.066619	0.85779	0.015126	0.084409	FALSE	FALSE	0.9058	0.124222	-0.2125	0.1381	-+-
1	58	2737	DKTatlas_lh_precuneus_area	2	rs7574789	221200957	G	A	0.39319	0.60681	0.995481	8.3279	4.70002e-09	-0.069282	0.011816	0.067898	0.85527	-0.0034101	0.018694	FALSE	FALSE	0.15908	0.693298	-0.013245	0.033573	---
	58	2776	a2009s_lh_G_precuneus_area	2	rs7574789	221200957	G	A	0.39319	0.60681	0.995481	7.5153	3.05281e-08	-0.073322	0.013226	0.51235	0.30736	-0.021298	0.020862	FALSE		0.02177	0.951108	-0.0022949	0.037415	---
1	59	3025	a2009s_lh_S_postcentral_thickness	2	rs77587532	226446621	T	C	0.14062	0.14062	0.99765	8.1164	7.64892e-09	0.11422	0.019754	0.054438	0.88219	-0.0048401	0.032658	FALSE	FALSE	0.01398	0.968322	-0.0021824	0.054951	+--
1	60	2463	NET100_1307	2	rs6437028	232491499	T	A	0.05441	0.94559	0.977451	9.5955	2.53805e-10	-0.22202	0.035058	0.51285	0.30701	0.0569	0.055691	FALSE	FALSE	0.54074	0.287912	-0.10818	0.10173	-+-
1	61	2919	a2009s_rh_S_postcentral_area	3	rs952644	4181750	G	A	0.49995	0.499951	0.992179	7.8172	1.52335e-08	0.074648	0.013178	0.45991	0.34681	-0.019572	0.020801	FALSE	FALSE	1.1147	0.0767892	-0.065279	0.036848	+--
1	62	711	IDP_dMRI_ProbtrackX_L1_atr_l	3	rs7634782	13834952	G	T	0.28613	0.28613	1	7.5379	2.89801e-08	0.076856	0.01384	0.44091	0.36232	0.019756	0.021683	FALSE	FALSE	0.1586	0.694065	-0.015197	0.038621	++-
	62	357	IDP_dMRI_TBSS_L1_Anterior_limb_of_internal_capsule_L	3	rs1433351	13837985	G	C	0.27407	0.27407	0.987349	7.9551	1.10892e-08	0.087246	0.015254	0.25327	0.55812	0.014718	0.025129	FALSE		0.3587	0.437824	0.033141	0.042693	+++
1	63	11	IDP_T1_FIRST_left_thalamus_volume	3	rs1914333	29185150	A	G	0.31566	0.31566	0.989492	7.7512	1.77337e-08	-0.064431	0.011427	0.0051289	0.98826	0.0002569	0.017457	FALSE	FALSE	0.63403	0.232258	0.03953	0.03307	-++
1	64	327	IDP_dMRI_TBSS_MO_Cingulum_cingulate_gyrus_L	3	rs12496226	49734040	G	T	0.3198	0.3198	0.995482	7.7813	1.65463e-08	0.094985	0.016809	1.3105	0.048922	0.051317	0.026048	TRUE	TRUE	0.12208	0.754953	0.015348	0.049155	+++
1	65	806	IDP_dMRI_ProbtrackX_ICVF_mcp	3	rs6782597	53264160	A	G	0.37484	0.62516	0.975574	8.4975	3.18053e-09	0.087986	0.01484	0.3364	0.46089	-0.016678	0.022614	FALSE	FALSE	1.3314	0.046623	0.087351	0.043834	+-+
1	66	1731	NET100_0575	3	rs1472369	60214367	A	G	0.21644	0.21644	0.995167	7.6381	2.30091e-08	-0.10708	0.019145	1.0495	0.089228	-0.051162	0.030095	FALSE	FALSE	0.03598	0.920492	-0.0053267	0.053351	---
1	67	2157	NET100_1001	3	rs7633500	89497082	G	A	0.34469	0.34469	0.989103	8.6039	2.48943e-09	-0.098373	0.016481	2.2245	0.0059635	-0.074053	0.026911	TRUE	TRUE	0.35746	0.439076	-0.039375	0.050866	---
1	68	2167	NET100_1011	3	rs35124509	89521693	T	C	0.3941	0.3941	1	11.691	2.03704e-12	-0.11223	0.015935	2.599	0.0025177	-0.078599	0.025994	TRUE	TRUE	2.6236	0.00237903	-0.13921	0.045681	---
	68	1437	NET100_0281	3	rs2117137	89525505	A	G	0.40401	0.40401	1	8.9824	1.04136e-09	0.098085	0.016052	2.0023	0.0099472	0.06709	0.026011	TRUE		1.8021	0.0157725	0.11212	0.046352	+++
	68	2151	NET100_0995	3	rs2117137	89525505	A	G	0.40401	0.40401	1	8.774	1.68267e-09	-0.09531	0.015798	3.4076	0.0003912	-0.090949	0.02562	TRUE		1.4623	0.0344905	-0.095299	0.045003	---
	68	1543	NET100_0387	3	rs66499884	89659012	T	G	0.40268	0.40268	0.992639	10.797	1.59588e-11	0.10627	0.015746	5.2116	6.14e-06	0.11777	0.026	TRUE		0.37326	0.423389	0.038745	0.048375	+++
	68	1620	NET100_0464	3	rs66499884	89659012	T	G	0.40268	0.40268	0.992639	8.0983	7.97444e-09	0.092138	0.015954	1.9029	0.012505	0.065903	0.026371	TRUE		1.343	0.0453942	0.098207	0.049008	+++
	68	3143	netmat_ICA_09Aug2017_003	3	rs66499884	89659012	T	G	0.40268	0.40268	0.992639	22.557	2.77332e-23	0.16183	0.016229	8.3121	4.87e-09	0.13622	0.02322	TRUE		2.3165	0.00482503	0.14252	0.050435	+++
1	69	1195	NET100_0039	3	rs7613412	89724217	A	T	0.39341	0.39341	0.992672	7.7428	1.80801e-08	0.090597	0.016077	1.6311	0.023383	0.058901	0.025967	TRUE	TRUE	0.17444	0.669206	-0.021053	0.04926	++-
1	70	2271	NET100_1115	3	rs73154904	89784599	G	A	0.33815	0.33815	0.992321	7.5589	2.76121e-08	0.092834	0.016692	0.47293	0.33657	0.026272	0.027335	FALSE	FALSE	0.13122	0.739231	-0.015962	0.047938	++-
1	71	144	IDP_T1_FAST_ROIs_L_cerebellum_crus_I	3	rs79229380	109966260	G	T	0.013499	0.013499	0.986084	7.6852	2.06443e-08	0.32686	0.058243	0.13883	0.72639	0.030466	0.087056	FALSE	FALSE	2e-05	0.999954	-1.1e-05	0.16008	++-
1	72	1834	NET100_0678	3	rs80197180	116205478	C	T	0.052307	0.052307	0.972339	8.4942	3.20479e-09	0.20851	0.035176	0.40086	0.39732	-0.051486	0.060819	FALSE	FALSE	0.20441	0.624583	0.053403	0.10909	+-+
1	73	168	IDP_SWI_T2star_left_caudate	3	rs4428180	133466374	A	G	0.15219	0.15219	0.98802	10.249	5.63638e-11	-0.14252	0.021719	3.8047	0.00015678	-0.13015	0.034386	TRUE	TRUE	1.7596	0.017394	-0.15456	0.064863	---
	73	170	IDP_SWI_T2star_left_putamen	3	rs4428180	133466374	A	G	0.15219	0.15219	0.98802	20.025	9.44061e-21	-0.20235	0.021599	6.9295	1.18e-07	-0.17855	0.033626	TRUE		2.4372	0.00365426	-0.18403	0.063137	---
	73	171	IDP_SWI_T2star_right_putamen	3	rs4428180	133466374	A	G	0.15219	0.15219	0.98802	18.14	7.24436e-19	-0.19245	0.021638	7.7547	1.76e-08	-0.19304	0.03417	TRUE		2.932	0.0011695	-0.21239	0.065203	---
	73	172	IDP_SWI_T2star_left_pallidum	3	rs4428180	133466374	A	G	0.15219	0.15219	0.98802	11.744	1.80302e-12	-0.15653	0.02217	5.2102	6.16e-06	-0.15787	0.034861	TRUE		0.90735	0.12378	-0.10269	0.066656	---
	73	173	IDP_SWI_T2star_right_pallidum	3	rs4428180	133466374	A	G	0.15219	0.15219	0.98802	12.638	2.30144e-13	-0.16269	0.022156	5.3789	4.18e-06	-0.16195	0.035125	TRUE		1.7809	0.0165615	-0.15933	0.066358	---
	73	499	IDP_dMRI_TBSS_ICVF_Cerebral_peduncle_L	3	rs4428180	133466374	A	G	0.15219	0.15219	0.98802	7.5115	3.07964e-08	0.11977	0.02161	5.1059	7.84e-06	0.15318	0.034212	TRUE		0.69108	0.203667	0.088667	0.069696	+++
	73	501	IDP_dMRI_TBSS_ICVF_Anterior_limb_of_internal_capsule_L	3	rs4428180	133466374	A	G	0.15219	0.15219	0.98802	8.5711	2.68473e-09	0.12477	0.020945	4.6324	2.33e-05	0.13954	0.032933	TRUE		1.4198	0.0380365	0.13874	0.066771	+++
	73	2650	IDP_SWI_T2star_left_caudate_plus_IDP_SWI_T2star_right_caudate	3	rs4428180	133466374	A	G	0.15219	0.15219	0.98802	10.274	5.32108e-11	-0.26248	0.039946	4.8255	1.49e-05	-0.27917	0.064374	TRUE		2.0815	0.00828896	-0.31388	0.11861	---
	73	2651	IDP_SWI_T2star_left_putamen_plus_IDP_SWI_T2star_right_putamen	3	rs4428180	133466374	A	G	0.15219	0.15219	0.98802	21.652	2.22844e-22	-0.3948	0.040448	8.2214	6.01e-09	-0.37159	0.063701	TRUE		2.9856	0.00103371	-0.39641	0.12039	---
	73	2652	IDP_SWI_T2star_left_pallidum_plus_IDP_SWI_T2star_right_pallidum	3	rs4428180	133466374	A	G	0.15219	0.15219	0.98802	14.737	1.83231e-15	-0.31922	0.04006	6.2142	6.11e-07	-0.31983	0.063984	TRUE		1.4993	0.0316738	-0.26202	0.12175	---
1	74	1887	NET100_0731	3	rs79987238	134944083	G	A	0.092074	0.092074	1	7.6666	2.15477e-08	0.15104	0.026949	0.26798	0.53954	0.027792	0.045294	FALSE	FALSE	0.47884	0.332017	0.068604	0.070681	+++
1	75	1122	NET25_0176	3	rs9823162	143706140	T	G	0.042284	0.042284	0.987664	8.5086	3.10027e-09	0.23577	0.039739	0.32759	0.47034	0.04494	0.062243	FALSE	FALSE	0.58211	0.261752	-0.13017	0.11592	++-
1	76	2732	DKTatlas_lh_parstriangularis_area	3	rs73004625	147095294	T	C	0.2631	0.2631	0.987295	9.0201	9.54773e-10	0.093096	0.015202	0.2286	0.59074	0.013265	0.024666	FALSE	TRUE	0.17526	0.667944	0.01997	0.046539	+++
	76	2838	DKTatlas_rh_parstriangularis_area	3	rs2279829	147106319	C	T	0.22136	0.22136	0.993791	9.5516	2.80802e-10	0.10265	0.016251	1.2979	0.050362	0.050157	0.025621	FALSE		0.56992	0.269203	0.052078	0.047106	+++
	76	2840	DKTatlas_rh_postcentral_area	3	rs2279829	147106319	C	T	0.22136	0.22136	0.993791	7.6901	2.04127e-08	-0.07811	0.013914	4.465	3.43e-05	-0.090259	0.021757	TRUE		0.48309	0.328783	-0.037716	0.0386	---
	76	3142	netmat_ICA_09Aug2017_002	3	rs2279829	147106319	C	T	0.22136	0.22136	0.993791	11.079	8.33681e-12	0.13222	0.019322	4.2632	5.46e-05	0.11123	0.027531	TRUE		2.6007	0.00250784	0.18133	0.059818	+++
1	77	3131	a2009s_rh_S_postcentral_thickness	3	rs7620302	159266603	A	G	0.02213	0.97787	0.91995	7.5586	2.76312e-08	0.27191	0.048895	0.53844	0.28944	0.086682	0.081813	FALSE	FALSE	1.6902	0.020408	0.29276	0.12604	+++
1	78	2205	NET100_1049	3	rs149190516	179421336	G	A	0.01444	0.01444	0.949576	7.7887	1.62667e-08	0.38292	0.067731	0.14611	0.71432	-0.038965	0.10643	FALSE	FALSE	0.47055	0.338415	-0.17256	0.18016	+--
1	79	1620	NET100_0464	3	rs9880975	183696990	G	A	0.18531	0.18531	0.99782	7.954	1.11173e-08	0.11527	0.020156	0.16727	0.68035	-0.013263	0.032188	FALSE	FALSE	0.79211	0.161395	-0.083226	0.059379	+--
1	80	314	IDP_dMRI_TBSS_MO_Anterior_corona_radiata_R	3	rs56068001	190601149	A	C	0.45059	0.45059	0.994228	8.1675	6.79986e-09	0.092152	0.015882	1.3967	0.040114	0.051695	0.025174	TRUE	TRUE	0.87154	0.134419	0.068034	0.045405	+++
1	81	2657	volume_Left-Inf-Lat-Vent	3	rs61500084	190636749	T	A	0.38922	0.38922	0.997739	8.8131	1.5378e-09	-0.080585	0.013326	3.4826	0.00032915	-0.07503	0.020871	TRUE	TRUE	1.2009	0.0629651	-0.066727	0.035842	---
	81	2656	volume_Left-Lateral-Ventricle	3	rs1159211	190666643	C	T	0.38502	0.38502	0.989211	9.0442	9.03233e-10	-0.078713	0.012835	2.4395	0.003635	-0.059175	0.020334	TRUE		3.1239	0.000751796	-0.11982	0.035436	---
	81	3	IDP_T1_SIENAX_CSF_normalised_volume	3	rs1159212	190666734	T	G	0.38472	0.38472	0.991056	8	1e-08	-0.075641	0.013186	3.9139	0.00012193	-0.078473	0.0204	TRUE		3.162	0.000688652	-0.1266	0.037176	---
	81	4	IDP_T1_SIENAX_CSF_unnormalised_volume	3	rs1159212	190666734	T	G	0.38472	0.38472	0.991056	8.0067	9.84691e-09	-0.069641	0.012134	3.9795	0.00010483	-0.072705	0.018721	TRUE		3.166	0.000682339	-0.11632	0.03413	---
	81	2674	volume_Right-Lateral-Ventricle	3	rs1159212	190666734	T	G	0.38472	0.38472	0.991056	10.664	2.1677e-11	-0.085813	0.012801	4.1602	6.92e-05	-0.080391	0.020178	TRUE		3.0058	0.000986734	-0.12313	0.037258	---
1	82	173	IDP_SWI_T2star_right_pallidum	3	rs147699550	195814315	A	G	0.23384	0.23384	0.997338	8.2292	5.89929e-09	-0.10999	0.018878	1.7236	0.018897	-0.070466	0.030001	TRUE	TRUE	0.34993	0.446756	-0.039218	0.051522	---
	82	2652	IDP_SWI_T2star_left_pallidum_plus_IDP_SWI_T2star_right_pallidum	3	rs7617509	195820446	A	G	0.23535	0.23535	0.996574	7.7632	1.72504e-08	-0.1924	0.034092	0.96943	0.10729	-0.088102	0.054689	FALSE		0.29992	0.50128	-0.063309	0.094103	---
1	83	2106	NET100_0950	3	rs143257179	195845759	C	G	0.061963	0.061963	0.939785	7.9997	1.00069e-08	-0.19226	0.033514	0.41561	0.38405	0.046482	0.053392	FALSE	FALSE	0.05244	0.886258	-0.014351	0.10031	-+-
1	84	9	IDP_T1_SIENAX_brain-normalised_volume	4	rs6599389	939113	G	A	0.073149	0.073149	1	8.2491	5.63508e-09	-0.13459	0.023073	0.23286	0.58498	0.01955	0.035794	FALSE	FALSE	0.28351	0.520583	0.042739	0.0665	-++
	84	10	IDP_T1_SIENAX_brain-unnormalised_volume	4	rs6599389	939113	G	A	0.073149	0.073149	1	8.5447	2.85299e-09	-0.070687	0.011888	0.15867	0.69395	0.0071787	0.018242	FALSE		0.28477	0.519075	0.022205	0.034425	-++
1	85	141	IDP_T1_FAST_ROIs_L_cerebellum_VI	4	rs2172442	4762383	C	G	0.3262	0.3262	0.987316	8.0282	9.3713e-09	-0.074494	0.012961	6.0169	9.62e-07	-0.098115	0.01999	TRUE	TRUE	0.05219	0.886768	0.0054057	0.037952	--+
1	86	2372	NET100_1216	4	rs28675914	4885192	G	A	0.15549	0.15549	0.996858	7.7722	1.68966e-08	0.12125	0.021472	1.5258	0.029799	0.075898	0.034915	TRUE	TRUE	0.30198	0.498907	-0.041367	0.061148	++-
1	87	1721	NET100_0565	4	rs28823384	8656201	G	A	0.043035	0.043035	0.980499	7.7929	1.61102e-08	0.21835	0.038611	0.24528	0.56849	0.036285	0.06362	FALSE	FALSE	0.94563	0.113337	-0.1787	0.11274	++-
1	88	568	IDP_dMRI_TBSS_OD_Cingulum_hippocampus_R	4	rs6830693	18648178	T	G	0.30199	0.69801	0.998598	7.7609	1.7342e-08	0.092257	0.01635	0.12459	0.7506	-0.0080295	0.02526	FALSE	FALSE	0.0697	0.851726	-0.0080372	0.042983	+--
1	89	208	IDP_dMRI_TBSS_FA_Superior_cerebellar_peduncle_R	4	rs4697414	23724255	C	T	0.17672	0.82328	0.986674	20.441	3.62243e-21	-0.18658	0.019699	5.6852	2.06e-06	-0.14588	0.030672	TRUE	TRUE	0.95676	0.110469	-0.096554	0.060428	---
	89	209	IDP_dMRI_TBSS_FA_Superior_cerebellar_peduncle_L	4	rs4697414	23724255	C	T	0.17672	0.82328	0.986674	19.934	1.16413e-20	-0.18301	0.019579	3.9322	0.0001169	-0.11779	0.030534	TRUE		0.69088	0.203761	-0.076783	0.060367	---
	89	496	IDP_dMRI_TBSS_ICVF_Superior_cerebellar_peduncle_R	4	rs4697414	23724255	C	T	0.17672	0.82328	0.986674	17.385	4.12098e-18	-0.16838	0.01936	5.7273	1.87e-06	-0.14533	0.030428	TRUE		0.34654	0.450257	-0.047868	0.063371	---
	89	497	IDP_dMRI_TBSS_ICVF_Superior_cerebellar_peduncle_L	4	rs4697414	23724255	C	T	0.17672	0.82328	0.986674	23.234	5.83445e-24	-0.20212	0.019954	5.8757	1.33e-06	-0.1537	0.031725	TRUE		1.3343	0.0463127	-0.1288	0.064544	---
	89	257	IDP_dMRI_TBSS_MD_Superior_cerebellar_peduncle_L	4	rs34221784	23724518	A	C	0.17612	0.82388	0.986131	9.6223	2.38616e-10	0.11268	0.017765	2.1668	0.0068108	0.076432	0.028227	TRUE		0.57874	0.263791	0.062355	0.055761	+++
	89	400	IDP_dMRI_TBSS_L2_Superior_cerebellar_peduncle_R	4	rs34221784	23724518	A	C	0.17612	0.82388	0.986131	18.951	1.11944e-19	0.18246	0.020047	5.0716	8.48e-06	0.14045	0.031489	TRUE		0.67613	0.2108	0.079002	0.063083	+++
	89	401	IDP_dMRI_TBSS_L2_Superior_cerebellar_peduncle_L	4	rs34221784	23724518	A	C	0.17612	0.82388	0.986131	17.828	1.48594e-18	0.17259	0.019582	3.9411	0.00011452	0.11987	0.031034	TRUE		0.94285	0.114064	0.097357	0.061544	+++
	89	448	IDP_dMRI_TBSS_L3_Superior_cerebellar_peduncle_R	4	rs34221784	23724518	A	C	0.17612	0.82388	0.986131	19.917	1.2106e-20	0.18826	0.020151	6.9962	1.01e-07	0.16915	0.031688	TRUE		0.90409	0.124713	0.097742	0.063598	+++
	89	449	IDP_dMRI_TBSS_L3_Superior_cerebellar_peduncle_L	4	rs34221784	23724518	A	C	0.17612	0.82388	0.986131	20.054	8.8308e-21	0.18302	0.019519	4.1683	6.79e-05	0.12358	0.030978	TRUE		0.94085	0.114591	0.096683	0.061208	+++
	89	492	IDP_dMRI_TBSS_ICVF_Medial_lemniscus_R	4	rs55945499	23725070	C	T	0.48568	0.51432	0.990588	8.1501	7.07783e-09	-0.078088	0.013473	3.8056	0.00015646	-0.080674	0.021312	TRUE		0.11982	0.758892	0.012513	0.040754	--+
	89	256	IDP_dMRI_TBSS_MD_Superior_cerebellar_peduncle_R	4	rs10003201	23756834	G	C	0.18033	0.81967	0.98881	9.9454	1.13397e-10	0.11602	0.017967	3.5161	0.00030472	0.10072	0.027857	TRUE		0.42313	0.377459	0.051099	0.057865	+++
	89	172	IDP_SWI_T2star_left_pallidum	4	rs9291456	24024031	C	G	0.1857	0.1857	0.988501	7.7585	1.74381e-08	0.11522	0.020424	0.050132	0.89098	0.0044514	0.032474	FALSE		1.5201	0.0301926	-0.12638	0.058208	++-
1	90	460	IDP_dMRI_TBSS_L3_Superior_corona_radiata_R	4	rs11932261	27591064	A	G	0.038265	0.038265	1	7.7745	1.68074e-08	-0.20293	0.035929	0.37889	0.41794	-0.044791	0.055289	FALSE	FALSE	0.39357	0.404045	-0.083239	0.099705	---
1	91	1466	NET100_0310	4	rs141591500	32440216	G	A	0.014869	0.014869	0.805376	7.9766	1.05536e-08	0.39981	0.069803	0.78462	0.1642	0.1873	0.13461	FALSE	FALSE	0.02151	0.951678	-0.017045	0.28118	++-
1	92	2651	IDP_SWI_T2star_left_putamen_plus_IDP_SWI_T2star_right_putamen	4	rs35547424	38634704	T	C	0.36273	0.36273	0.993015	7.8043	1.56928e-08	-0.17093	0.030201	3.4385	0.00036433	-0.16973	0.04756	TRUE	TRUE	1.3334	0.0464088	-0.17716	0.08882	---
1	93	2765	a2009s_lh_G_occipital_middle_area	4	rs4398584	54751898	A	G	0.22532	0.77468	0.993369	7.6605	2.18524e-08	-0.088437	0.015787	0.23923	0.57646	-0.013969	0.025007	FALSE	FALSE	0.28804	0.515181	0.02926	0.044943	--+
1	94	2842	DKTatlas_rh_precentral_area	4	rs150639066	55586547	G	A	0.012828	0.012828	0.937564	7.6456	2.26152e-08	0.28778	0.051425	0.24677	0.56654	0.046641	0.081367	FALSE	FALSE	0.02178	0.951086	-0.0090007	0.14667	++-
1	95	1015	NET25_0069	4	rs1035006	82353871	T	C	0.31096	0.31096	0.997789	7.9757	1.05755e-08	0.097091	0.016952	0.38851	0.40878	0.022605	0.027361	FALSE	FALSE	1.2966	0.0505126	0.098625	0.050362	+++
1	96	3042	DKTatlas_rh_lateralorbitofrontal_thickness	4	rs142457114	83181026	A	T	0.020445	0.020445	0.942246	7.564	2.72898e-08	-0.29362	0.052779	0.27823	0.52695	-0.054922	0.086801	FALSE	FALSE	0.80554	0.15648	0.2259	0.15929	--+
	96	3088	a2009s_rh_G_orbital_thickness	4	rs142457114	83181026	A	T	0.020445	0.020445	0.942246	7.7229	1.89278e-08	-0.29976	0.053272	0.70809	0.19584	-0.11208	0.086631	FALSE		0.32094	0.477595	0.11511	0.16202	--+
	96	3050	DKTatlas_rh_parstriangularis_thickness	4	rs148579079	83211855	G	A	0.032758	0.032758	0.955725	8.1634	6.86436e-09	-0.22492	0.038777	0.32059	0.47798	-0.045997	0.064819	FALSE		0.79611	0.159915	0.15409	0.10955	--+
	96	3057	DKTatlas_rh_rostralmiddlefrontal_thickness	4	rs148579079	83211855	G	A	0.032758	0.032758	0.955725	7.9508	1.11995e-08	-0.22114	0.038679	0.81377	0.15354	-0.091164	0.063865	FALSE		0.08665	0.819125	0.024878	0.10876	--+
	96	3058	DKTatlas_rh_superiorfrontal_thickness	4	rs148579079	83211855	G	A	0.032758	0.032758	0.955725	7.7421	1.81092e-08	-0.21548	0.038242	0.15588	0.69843	0.023952	0.061815	FALSE		0.03341	0.925955	-0.0095786	0.10304	-+-
1	97	12	IDP_T1_FIRST_right_thalamus_volume	4	rs1481012	89039082	A	G	0.11267	0.11267	0.994279	7.6352	2.31633e-08	-0.091706	0.0164	0.79768	0.15934	-0.036086	0.025636	FALSE	FALSE	0.06727	0.856505	0.0085104	0.047054	--+
1	98	1032	NET25_0086	4	rs55983748	92255194	T	C	0.034122	0.034122	0.991985	7.5075	3.10814e-08	-0.24163	0.04361	0.16023	0.69146	0.027136	0.068368	FALSE	FALSE	0.15688	0.696819	0.045236	0.11607	-++
1	99	1585	NET100_0429	4	rs149979828	93895022	A	C	0.025118	0.025118	0.983673	8.6597	2.18927e-09	0.29562	0.049352	0.0062272	0.98576	0.0014117	0.079108	FALSE	FALSE	0.95814	0.110118	-0.25437	0.15905	++-
1	100	481	IDP_dMRI_TBSS_L3_Uncinate_fasciculus_L	4	rs6840385	97936878	G	T	0.31053	0.31053	0.997533	8.5287	2.96006e-09	0.093019	0.015657	1.0454	0.090074	0.042816	0.025252	FALSE	TRUE	0.01617	0.963452	0.0020305	0.0443	+++
	100	241	IDP_dMRI_TBSS_FA_Uncinate_fasciculus_L	4	rs17247656	97947798	G	T	0.31122	0.31122	0.995994	10.144	7.17794e-11	-0.1123	0.017208	2.2127	0.0061277	-0.074996	0.027343	TRUE		1.5841	0.0260555	-0.1099	0.049293	---
1	101	135	IDP_T1_FAST_ROIs_R_ventral_striatum	4	rs149496329	102386634	A	C	0.025574	0.025574	0.957848	8.1508	7.06643e-09	0.24291	0.041915	3.9398	0.00011487	0.2336	0.060499	TRUE	TRUE	1.1269	0.0746621	0.20675	0.11586	+++
	101	134	IDP_T1_FAST_ROIs_L_ventral_striatum	4	rs76062146	102456330	G	A	0.027115	0.027115	0.966517	8.7495	1.78033e-09	0.24265	0.040285	3.7199	0.00019059	0.22114	0.059205	TRUE		1.5017	0.0314992	0.23977	0.11132	+++
	101	134	IDP_T1_FAST_ROIs_L_ventral_striatum	4	rs17249745	102547366	A	G	0.028754	0.028754	0.89665	10.27	5.37032e-11	0.26601	0.040494	4.3894	4.08e-05	0.2532	0.061631	TRUE		1.7941	0.0160657	0.25585	0.10608	+++
	101	135	IDP_T1_FAST_ROIs_R_ventral_striatum	4	rs17249745	102547366	A	G	0.028754	0.028754	0.89665	9.7543	1.76076e-10	0.25906	0.040549	3.057	0.000877	0.20282	0.060902	TRUE		1.5942	0.0254566	0.23737	0.10606	+++
	101	158	IDP_T1_FAST_ROIs_R_cerebellum_VIIIb	4	rs13105682	102702364	T	G	0.056889	0.056889	0.938894	9.2066	6.21441e-10	0.17341	0.028005	3.0035	0.00099197	0.1465	0.044452	TRUE		0.19644	0.636151	0.037823	0.079922	+++
	101	160	IDP_T1_FAST_ROIs_V_cerebellum_IX	4	rs13105682	102702364	T	G	0.056889	0.056889	0.938894	10.294	5.08159e-11	0.19062	0.028981	10.227	5.93e-11	0.29837	0.04544	TRUE		0.72165	0.189824	0.1117	0.085133	+++
	101	173	IDP_SWI_T2star_right_pallidum	4	rs13105682	102702364	T	G	0.056889	0.056889	0.938894	10.543	2.86418e-11	-0.23548	0.035342	2.8457	0.0014266	-0.18399	0.057637	TRUE		1.0993	0.079561	-0.17512	0.099763	---
	101	546	IDP_dMRI_TBSS_OD_Cerebral_peduncle_R	4	rs13105682	102702364	T	G	0.056889	0.056889	0.938894	8.2841	5.19876e-09	0.19915	0.034058	0.25758	0.55261	0.032456	0.054647	FALSE		1.6981	0.0200401	0.23847	0.10234	+++
	101	547	IDP_dMRI_TBSS_OD_Cerebral_peduncle_L	4	rs13105682	102702364	T	G	0.056889	0.056889	0.938894	7.7874	1.63155e-08	0.19066	0.033725	0.75126	0.17731	0.073975	0.054821	FALSE		1.6764	0.0210669	0.24358	0.10539	+++
	101	2652	IDP_SWI_T2star_left_pallidum_plus_IDP_SWI_T2star_right_pallidum	4	rs13105682	102702364	T	G	0.056889	0.056889	0.938894	10.355	4.4157e-11	-0.42195	0.063944	2.8495	0.0014142	-0.33563	0.10506	TRUE		1.3692	0.0427366	-0.37098	0.18281	---
	101	126	IDP_T1_FAST_ROIs_L_putamen	4	rs17199964	102707791	G	A	0.077717	0.077717	1	20.212	6.13762e-21	0.25996	0.027619	12.53	2.95e-13	0.31742	0.043332	TRUE		2.0572	0.00876597	0.20718	0.078876	+++
	101	127	IDP_T1_FAST_ROIs_R_putamen	4	rs17199964	102707791	G	A	0.077717	0.077717	1	20.648	2.24905e-21	0.25857	0.027165	13.487	3.26e-14	0.32679	0.042886	TRUE		1.8534	0.0140152	0.19625	0.07973	+++
	101	134	IDP_T1_FAST_ROIs_L_ventral_striatum	4	rs17199964	102707791	G	A	0.077717	0.077717	1	20.171	6.74528e-21	0.22626	0.024064	13.18	6.61e-14	0.28521	0.037892	TRUE		2.2439	0.00570296	0.19325	0.069746	+++
	101	135	IDP_T1_FAST_ROIs_R_ventral_striatum	4	rs17199964	102707791	G	A	0.077717	0.077717	1	19.16	6.91831e-20	0.22055	0.0241	12.478	3.33e-13	0.27358	0.03743	TRUE		2.2581	0.0055195	0.19388	0.069703	+++
	101	499	IDP_dMRI_TBSS_ICVF_Cerebral_peduncle_L	4	rs17199964	102707791	G	A	0.077717	0.077717	1	7.921	1.1995e-08	0.16599	0.029089	0.90375	0.12481	0.072338	0.047116	FALSE		0.63273	0.232954	0.10602	0.088819	+++
1	102	549	IDP_dMRI_TBSS_OD_Anterior_limb_of_internal_capsule_L	4	rs13136118	102743438	G	A	0.22265	0.22265	0.986108	7.8109	1.54561e-08	0.10632	0.018777	1.6871	0.020554	0.068864	0.029717	TRUE	TRUE	0.41433	0.385186	-0.044681	0.051425	++-
1	103	136	IDP_T1_FAST_ROIs_brain_stem	4	rs6855246	103112470	A	G	0.077763	0.077763	0.92432	7.8218	1.5073e-08	0.14431	0.025469	2.4082	0.0039066	0.11239	0.038921	TRUE	TRUE	0.18488	0.653311	0.031831	0.070845	+++
1	104	153	IDP_T1_FAST_ROIs_L_cerebellum_VIIIa	4	rs35225200	103146888	A	C	0.083513	0.083513	0.942632	7.6586	2.19483e-08	0.12879	0.022992	3.894	0.00012764	0.14216	0.037067	TRUE	TRUE	0.07472	0.841938	-0.012661	0.063475	++-
	104	154	IDP_T1_FAST_ROIs_V_cerebellum_VIIIa	4	rs35225200	103146888	A	C	0.083513	0.083513	0.942632	9.6694	2.14092e-10	0.15144	0.023817	2.7487	0.0017836	0.1193	0.038158	TRUE		0.28252	0.521771	-0.042833	0.066838	++-
	104	172	IDP_SWI_T2star_left_pallidum	4	rs35225200	103146888	A	C	0.083513	0.083513	0.942632	20.075	8.41395e-21	-0.27879	0.029718	5.5009	3.16e-06	-0.22459	0.048101	TRUE		3.8125	0.000153993	-0.30066	0.079086	---
	104	2652	IDP_SWI_T2star_left_pallidum_plus_IDP_SWI_T2star_right_pallidum	4	rs35225200	103146888	A	C	0.083513	0.083513	0.942632	27.578	2.64241e-28	-0.59405	0.053629	6.5841	2.61e-07	-0.45568	0.088281	TRUE		3.0538	0.000883487	-0.48364	0.14493	---
	104	173	IDP_SWI_T2star_right_pallidum	4	rs35518360	103146890	A	T	0.083694	0.083694	0.944301	25.529	2.95801e-26	-0.31481	0.029589	5.6927	2.03e-06	-0.23038	0.048402	TRUE		1.8914	0.012841	-0.19703	0.079017	---
	104	546	IDP_dMRI_TBSS_OD_Cerebral_peduncle_R	4	rs35518360	103146890	A	T	0.083694	0.083694	0.944301	10.829	1.48252e-11	0.19285	0.028528	1.1095	0.077714	0.081114	0.045964	FALSE		0.83183	0.147289	0.1168	0.080518	+++
	104	547	IDP_dMRI_TBSS_OD_Cerebral_peduncle_L	4	rs35518360	103146890	A	T	0.083694	0.083694	0.944301	10.774	1.68267e-11	0.19041	0.028245	2.5155	0.0030514	0.13662	0.046079	TRUE		0.84517	0.142833	0.12161	0.082908	+++
	104	126	IDP_T1_FAST_ROIs_L_putamen	4	rs13107325	103188709	C	T	0.073861	0.073861	1	38.168	6.79204e-39	0.37008	0.028226	19.52	3.02e-20	0.4092	0.044114	TRUE		6.1849	6.53281e-07	0.39729	0.079307	+++
	104	127	IDP_T1_FAST_ROIs_R_putamen	4	rs13107325	103188709	C	T	0.073861	0.073861	1	38.767	1.71002e-39	0.36694	0.027761	21.628	2.36e-22	0.42723	0.043627	TRUE		6.1146	7.68069e-07	0.3989	0.080143	+++
	104	134	IDP_T1_FAST_ROIs_L_ventral_striatum	4	rs13107325	103188709	C	T	0.073861	0.073861	1	41.981	1.04472e-42	0.33842	0.024567	19.178	6.64e-20	0.35473	0.038601	TRUE		5.0471	8.97222e-06	0.31413	0.070347	+++
	104	135	IDP_T1_FAST_ROIs_R_ventral_striatum	4	rs13107325	103188709	C	T	0.073861	0.073861	1	40.696	2.01372e-41	0.33352	0.024606	19.131	7.4e-20	0.34979	0.038114	TRUE		5.5104	3.08745e-06	0.32963	0.070228	+++
	104	158	IDP_T1_FAST_ROIs_R_cerebellum_VIIIb	4	rs13107325	103188709	C	T	0.073861	0.073861	1	14.699	1.99986e-15	0.1927	0.02422	5.6891	2.05e-06	0.1823	0.038322	TRUE		0.81664	0.152532	0.099397	0.06942	+++
	104	160	IDP_T1_FAST_ROIs_V_cerebellum_IX	4	rs13107325	103188709	C	T	0.073861	0.073861	1	25.283	5.21195e-26	0.26458	0.025001	17.455	3.51e-18	0.34143	0.039055	TRUE		1.5452	0.0284971	0.16211	0.073896	+++
	104	163	IDP_T1_FAST_ROIs_V_cerebellum_X	4	rs13107325	103188709	C	T	0.073861	0.073861	1	16.929	1.17761e-17	0.2338	0.027268	6.8831	1.31e-07	0.22283	0.042134	TRUE		0.6288	0.235072	0.092844	0.078141	+++
	104	168	IDP_SWI_T2star_left_caudate	4	rs13107325	103188709	C	T	0.073861	0.073861	1	10.095	8.03526e-11	-0.19436	0.029859	3.1854	0.00065253	-0.16598	0.048641	TRUE		1.4238	0.0376877	-0.17616	0.084629	---
	104	500	IDP_dMRI_TBSS_ICVF_Anterior_limb_of_internal_capsule_R	4	rs13107325	103188709	C	T	0.073861	0.073861	1	7.6714	2.13108e-08	0.15975	0.028491	0.75355	0.17638	0.062304	0.046072	FALSE		0.05019	0.890861	0.011737	0.085513	+++
	104	501	IDP_dMRI_TBSS_ICVF_Anterior_limb_of_internal_capsule_L	4	rs13107325	103188709	C	T	0.073861	0.073861	1	8.7205	1.90327e-09	0.17404	0.028942	1.1865	0.065088	0.086234	0.046732	FALSE		0.7313	0.185652	0.11413	0.086157	+++
	104	2650	IDP_SWI_T2star_left_caudate_plus_IDP_SWI_T2star_right_caudate	4	rs13107325	103188709	C	T	0.073861	0.073861	1	10.663	2.1727e-11	-0.36811	0.05491	3.4478	0.00035662	-0.32566	0.091112	TRUE		1.9127	0.0122264	-0.38844	0.1547	---
	104	2670	volume_Left-Accumbens-area	4	rs13107325	103188709	C	T	0.073861	0.073861	1	12.888	1.2942e-13	0.18479	0.024907	3.2646	0.00054375	0.13584	0.039244	TRUE		1.8884	0.01293	0.17553	0.07048	+++
	104	3041	DKTatlas_rh_lateraloccipital_thickness	4	rs13107325	103188709	C	T	0.073861	0.073861	1	8.1874	6.49531e-09	-0.16699	0.028744	4.2224	5.99e-05	-0.18308	0.045564	TRUE		0.36862	0.427937	-0.064522	0.081357	---
	104	3075	a2009s_rh_G_cuneus_thickness	4	rs13107325	103188709	C	T	0.073861	0.073861	1	9.6991	1.9994e-10	-0.18641	0.029267	2.738	0.0018281	-0.14263	0.045725	TRUE		0.15795	0.695104	-0.032459	0.082788	---
	104	3084	a2009s_rh_G_occipital_sup_thickness	4	rs13107325	103188709	C	T	0.073861	0.073861	1	7.5587	2.76249e-08	-0.16182	0.029098	2.4231	0.0037749	-0.13406	0.046253	TRUE		0.56021	0.27529	0.089501	0.08199	--+
	104	3106	a2009s_rh_Pole_occipital_thickness	4	rs13107325	103188709	C	T	0.073861	0.073861	1	10.488	3.25087e-11	-0.18953	0.028529	5.2877	5.16e-06	-0.20544	0.044998	TRUE		0.04994	0.891374	0.011635	0.08518	--+
	104	156	IDP_T1_FAST_ROIs_L_cerebellum_VIIIb	4	rs13135092	103198082	A	G	0.082458	0.082458	0.989709	14.443	3.60579e-15	0.18201	0.023091	5.5761	2.65e-06	0.17139	0.036436	TRUE		1.0886	0.0815455	0.11339	0.065029	+++
	104	157	IDP_T1_FAST_ROIs_V_cerebellum_VIIIb	4	rs13135092	103198082	A	G	0.082458	0.082458	0.989709	9.0804	8.30998e-10	0.14844	0.024152	5.1007	7.93e-06	0.17068	0.038151	TRUE		0.62267	0.238413	0.080684	0.068392	+++
	104	159	IDP_T1_FAST_ROIs_L_cerebellum_IX	4	rs13135092	103198082	A	G	0.082458	0.082458	0.989709	11.119	7.60326e-12	0.15999	0.023338	8.6555	2.21e-09	0.22612	0.037702	TRUE		1.1457	0.071499	0.12159	0.067389	+++
	104	161	IDP_T1_FAST_ROIs_R_cerebellum_IX	4	rs13135092	103198082	A	G	0.082458	0.082458	0.989709	11.713	1.93642e-12	0.16674	0.023653	8.4622	3.45e-09	0.22511	0.037999	TRUE		2.0046	0.00989464	0.17496	0.067688	+++
	104	169	IDP_SWI_T2star_right_caudate	4	rs13135092	103198082	A	G	0.082458	0.082458	0.989709	8.4056	3.93007e-09	-0.16841	0.028573	2.211	0.0061518	-0.12727	0.046425	TRUE		2.7032	0.00198061	-0.24201	0.077997	---
	104	498	IDP_dMRI_TBSS_ICVF_Cerebral_peduncle_R	4	rs13135092	103198082	A	G	0.082458	0.082458	0.989709	13.371	4.25598e-14	0.21242	0.02807	2.9779	0.0010522	0.14925	0.045511	TRUE		2.4609	0.00346019	0.23774	0.081078	+++
	104	499	IDP_dMRI_TBSS_ICVF_Cerebral_peduncle_L	4	rs13135092	103198082	A	G	0.082458	0.082458	0.989709	14.645	2.26464e-15	0.22623	0.028482	3.1397	0.00072494	0.15612	0.046141	TRUE		3.0096	0.000978138	0.27205	0.082219	+++
1	105	291	IDP_dMRI_TBSS_MD_Tapetum_L	4	rs6827477	118395930	G	A	0.077658	0.077658	1	7.5102	3.08887e-08	-0.15886	0.028664	0.32014	0.47848	-0.03086	0.043536	FALSE	FALSE	0.46017	0.346601	-0.082702	0.087816	---
1	106	3061	DKTatlas_rh_supramarginal_thickness	4	rs1511305	121662361	C	T	0.2825	0.2825	0.981832	7.8587	1.38452e-08	0.087485	0.0154	0.1856	0.65223	0.011472	0.025453	FALSE	FALSE	0.4148	0.384769	-0.039269	0.04516	++-
	106	3090	a2009s_rh_G_pariet_inf-Supramar_thickness	4	rs1511305	121662361	C	T	0.2825	0.2825	0.981832	7.9898	1.02376e-08	0.090241	0.015742	0.03855	0.91506	0.0027209	0.025509	FALSE		0.07647	0.838552	-0.0095088	0.046657	++-
	106	2974	a2009s_lh_G_front_sup_thickness	4	rs75778110	121674851	T	C	0.27184	0.27184	0.989465	7.6498	2.23975e-08	0.086019	0.015367	0.5218	0.30075	0.025253	0.024399	FALSE		0.31168	0.487888	0.029753	0.042874	+++
1	107	2533	NET100_1377	4	rs4834152	127811555	T	C	0.35618	0.35618	0.999015	7.8886	1.29241e-08	0.09385	0.016485	0.15162	0.70531	-0.010194	0.026953	FALSE	FALSE	0.54174	0.28725	0.051833	0.048677	+-+
1	108	1960	NET100_0804	4	rs114858860	129398289	C	T	0.012171	0.012171	0.90309	8.1011	7.92319e-09	-0.42902	0.074273	0.65845	0.21956	0.15624	0.12723	FALSE	FALSE	0.07454	0.842287	-0.037633	0.18908	-+-
1	109	201	IDP_dMRI_TBSS_FA_Fornix	4	rs72916308	129580629	C	T	0.011687	0.011687	1	7.7432	1.80634e-08	-0.35261	0.062567	0.48043	0.3308	0.097376	0.10011	FALSE	FALSE	0.42775	0.373465	0.1554	0.17451	-++
	109	249	IDP_dMRI_TBSS_MD_Fornix	4	rs72916308	129580629	C	T	0.011687	0.011687	1	7.7881	1.62892e-08	0.34565	0.061139	0.5267	0.29737	-0.10187	0.097743	FALSE		0.38981	0.407559	-0.14399	0.17377	+--
	109	393	IDP_dMRI_TBSS_L2_Fornix	4	rs72916308	129580629	C	T	0.011687	0.011687	1	7.9244	1.19015e-08	0.35101	0.0615	0.53894	0.28911	-0.10424	0.098312	FALSE		0.35082	0.445841	-0.13269	0.17396	+--
	109	441	IDP_dMRI_TBSS_L3_Fornix	4	rs72916308	129580629	C	T	0.011687	0.011687	1	7.6568	2.20394e-08	0.3446	0.061522	0.52697	0.29719	-0.10254	0.098342	FALSE		0.43363	0.368443	-0.15601	0.17337	+--
	109	585	IDP_dMRI_TBSS_ISOVF_Fornix	4	rs72916308	129580629	C	T	0.011687	0.011687	1	8.7455	1.7968e-09	0.36453	0.060526	0.2724	0.53407	-0.060056	0.096573	FALSE		0.24163	0.573284	-0.097659	0.17333	+--
1	110	2154	NET100_0998	4	rs17287454	140715297	T	C	0.44973	0.44973	0.984289	7.5398	2.88536e-08	0.088063	0.015856	0.17885	0.66245	-0.011216	0.025689	FALSE	FALSE	0.02449	0.94517	-0.003018	0.043874	+--
1	111	2722	DKTatlas_lh_isthmuscingulate_area	4	rs813139	145858473	A	G	0.43569	0.43569	1	8.0037	9.91517e-09	0.067911	0.011835	0.072592	0.84607	0.0036421	0.018759	FALSE	FALSE	0.32321	0.475105	0.025314	0.035429	+++
1	112	450	IDP_dMRI_TBSS_L3_Cerebral_peduncle_R	4	rs80170323	176945353	T	C	0.019044	0.019044	1	8.4977	3.17907e-09	-0.30718	0.051808	0.88286	0.13096	0.11895	0.078737	FALSE	FALSE	0.89677	0.126832	0.22261	0.14566	-++
1	113	848	IDP_dMRI_ProbtrackX_ISOVF_cgc_l	4	rs11937839	181124416	T	A	0.30751	0.30751	0.855424	8.0181	9.5918e-09	-0.098345	0.017121	0.40611	0.39255	0.023558	0.027549	FALSE	FALSE	0.40229	0.396014	0.041051	0.04834	-++
1	114	1305	NET100_0149	4	rs149534466	183304279	G	A	0.012705	0.012705	0.919943	7.8873	1.29628e-08	0.41173	0.072328	0.013191	0.97008	-0.0045276	0.12071	FALSE	FALSE	0.27054	0.536364	0.10218	0.16519	+-+
1	115	611	IDP_dMRI_TBSS_ISOVF_Sagittal_stratum_L	4	rs4862340	185124305	G	A	0.39815	0.39815	0.986306	7.7927	1.61176e-08	-0.088664	0.015678	1.6082	0.024649	-0.054297	0.024154	TRUE	TRUE	1.471	0.0338065	-0.097328	0.04578	---
	115	604	IDP_dMRI_TBSS_ISOVF_Superior_corona_radiata_R	4	rs10011933	185127748	C	T	0.47457	0.52543	0.996294	7.7511	1.77378e-08	0.069916	0.012399	0.85748	0.13884	0.030509	0.020607	FALSE		1.1285	0.0743875	0.064441	0.03607	+++
	115	856	IDP_dMRI_ProbtrackX_ISOVF_ifo_l	4	rs4862343	185136549	A	T	0.43399	0.56601	0.993017	8.3197	4.78961e-09	0.091857	0.015672	1.0066	0.098492	0.04023	0.024341	FALSE		0.07661	0.838282	0.0094982	0.046524	+++
	115	858	IDP_dMRI_ProbtrackX_ISOVF_ilf_l	4	rs4862343	185136549	A	T	0.43399	0.56601	0.993017	9.6413	2.28402e-10	0.097435	0.015345	1.824	0.014997	0.058384	0.023988	TRUE		0.12191	0.755249	0.014503	0.046508	+++
	115	859	IDP_dMRI_ProbtrackX_ISOVF_ilf_r	4	rs4862343	185136549	A	T	0.43399	0.56601	0.993017	9.5486	2.82748e-10	0.095236	0.015077	1.8353	0.014612	0.057431	0.023506	TRUE		0.00301	0.993093	0.00040278	0.046513	+++
	115	865	IDP_dMRI_ProbtrackX_ISOVF_slf_l	4	rs4862343	185136549	A	T	0.43399	0.56601	0.993017	7.806	1.56315e-08	0.080888	0.014289	2.8031	0.0015736	0.071411	0.022572	TRUE		0.06786	0.855342	0.0081862	0.04489	+++
	115	866	IDP_dMRI_ProbtrackX_ISOVF_slf_r	4	rs1882327	185136805	A	G	0.43401	0.56599	0.993177	7.8449	1.42922e-08	0.076467	0.013472	1.8671	0.01358	0.053611	0.021708	TRUE		0.1107	0.774997	-0.01185	0.041442	++-
1	116	2321	NET100_1165	4	rs55884748	187723445	C	A	0.037375	0.037375	1	7.6922	2.03142e-08	-0.23392	0.04166	0.42488	0.37594	0.061013	0.0689	FALSE	FALSE	0.28704	0.516369	0.0786	0.12107	-++
1	117	29	IDP_T1_FAST_ROIs_R_insular_cortex	5	rs35561057	1320704	C	T	0.043082	0.0430824	0.936585	7.7669	1.71041e-08	0.15504	0.027467	0.53061	0.29471	-0.043566	0.04157	FALSE	FALSE	0.73643	0.183472	-0.10141	0.076185	+--
1	118	3048	DKTatlas_rh_parsopercularis_thickness	5	rs116309746	1358484	G	A	0.034791	0.034791	0.965475	7.9268	1.18359e-08	-0.21896	0.038361	0.10955	0.77705	0.017666	0.062384	FALSE	FALSE	0.76261	0.172739	0.15264	0.11187	-++
1	119	143	IDP_T1_FAST_ROIs_R_cerebellum_VI	5	rs293106	4634162	C	A	0.41711	0.41711	0.984574	7.6376	2.30356e-08	-0.069818	0.012483	0.049555	0.89216	-0.0026267	0.019374	FALSE	FALSE	0.07981	0.832128	0.0078976	0.037247	--+
1	120	2662	volume_Left-Putamen	5	rs506232	43116383	G	A	0.050603	0.050603	0.960116	8.4195	3.80627e-09	0.1674	0.028379	0.089651	0.81348	0.010984	0.046552	FALSE	FALSE	0.33104	0.466616	-0.053874	0.073973	++-
1	121	2594	NET100_1438	5	rs1967289	49702600	C	T	0.3915	0.3915	0.989919	8.291	5.11682e-09	-0.093938	0.016058	0.54786	0.28323	0.027582	0.025699	FALSE	FALSE	0.54474	0.285273	0.048506	0.045366	-++
1	122	13	IDP_T1_FIRST_left_caudate_volume	5	rs10471584	50759020	G	A	0.25649	0.25649	0.991008	7.7527	1.76726e-08	0.080513	0.014278	1.269	0.053827	0.043319	0.022458	FALSE	FALSE	0.69694	0.200937	0.056379	0.044053	+++
1	123	2839	DKTatlas_rh_pericalcarine_area	5	rs4700391	60082641	T	C	0.43861	0.56139	0.992784	8.47	3.38844e-09	0.083917	0.01418	2.5394	0.002888	0.067968	0.022796	TRUE	TRUE	1.8948	0.0127409	0.10159	0.040704	+++
1	124	2733	DKTatlas_lh_pericalcarine_area	5	rs10939886	60531565	A	T	0.47896	0.47896	0.996608	8.2078	6.19726e-09	-0.082484	0.014179	2.1826	0.0065675	-0.060831	0.022367	TRUE	TRUE	0.85411	0.139923	-0.061645	0.041727	---
1	125	2671	volume_Left-VentralDC	5	rs2548774	65048879	C	T	0.28396	0.28396	0.995816	7.8821	1.3119e-08	-0.066188	0.011632	0.51382	0.30632	-0.019312	0.018875	FALSE	FALSE	0.16973	0.676503	0.0143	0.034261	--+
	125	2685	volume_Right-VentralDC	5	rs2548774	65048879	C	T	0.28396	0.28396	0.995816	7.8731	1.33937e-08	-0.065499	0.011518	0.31754	0.48135	-0.013412	0.019046	FALSE		0.03539	0.921743	0.0033711	0.034304	--+
1	126	2438	NET100_1282	5	rs115105844	67233743	G	A	0.21176	0.21176	0.986391	7.9032	1.24968e-08	0.11039	0.01937	0.37016	0.42642	-0.024033	0.030213	FALSE	FALSE	1.6838	0.0207109	-0.13173	0.056841	+--
1	127	856	IDP_dMRI_ProbtrackX_ISOVF_ifo_l	5	rs17568237	75973445	C	T	0.058039	0.058039	0.967581	7.5376	2.90001e-08	0.18719	0.033709	0.1358	0.73148	-0.018266	0.053221	FALSE	FALSE	1.0763	0.083888	0.19045	0.11005	+-+
	127	858	IDP_dMRI_ProbtrackX_ISOVF_ilf_l	5	rs17568237	75973445	C	T	0.058039	0.058039	0.967581	8.0195	9.56093e-09	0.18966	0.033013	0.44661	0.35759	-0.048277	0.05247	FALSE		1.0275	0.0938642	0.18455	0.11002	+-+
1	128	793	IDP_dMRI_ProbtrackX_ICVF_atr_r	5	rs7714710	82381569	A	G	0.45325	0.45325	0.998338	7.6234	2.38013e-08	0.081051	0.014505	0.81333	0.1537	0.032565	0.022821	FALSE	FALSE	0.85401	0.139956	-0.062787	0.042498	++-
	128	792	IDP_dMRI_ProbtrackX_ICVF_atr_l	5	rs6880566	82382728	C	G	0.45311	0.45311	0.998323	7.6829	2.07539e-08	0.081582	0.014538	0.73187	0.18541	0.030443	0.022983	FALSE		0.83564	0.146002	-0.061263	0.0421	++-
1	129	248	IDP_dMRI_TBSS_MD_Splenium_of_corpus_callosum	5	rs13160511	82768988	G	A	0.37226	0.37226	0.992493	9.8567	1.39091e-10	0.095151	0.014808	3.9945	0.00010127	0.092495	0.023761	TRUE	TRUE	0.92013	0.12019	0.069902	0.044935	+++
	129	408	IDP_dMRI_TBSS_L2_Retrolenticular_part_of_internal_capsule_R	5	rs33599	82774904	A	G	0.25771	0.74229	0.996626	10.754	1.76198e-11	0.12019	0.017846	2.0995	0.0079524	0.072668	0.027361	TRUE		1.1927	0.0641653	0.089178	0.048111	+++
	129	428	IDP_dMRI_TBSS_L2_Superior_longitudinal_fasciculus_R	5	rs33599	82774904	A	G	0.25771	0.74229	0.996626	8.9686	1.07498e-09	0.10563	0.017301	0.32235	0.47605	0.019206	0.026945	FALSE		3.4154	0.000384238	0.165	0.046277	+++
	129	651	IDP_dMRI_ProbtrackX_FA_str_l	5	rs868195	82778257	A	G	0.25712	0.74288	1	7.545	2.85102e-08	-0.099618	0.017929	1.6874	0.02054	-0.06408	0.02765	TRUE		0.41511	0.384494	-0.041288	0.047451	---
	129	381	IDP_dMRI_TBSS_L1_Superior_longitudinal_fasciculus_L	5	rs10043829	82783908	G	A	0.3857	0.3857	0.989415	7.9422	1.14235e-08	0.086818	0.015193	1.3017	0.049923	0.046989	0.023956	TRUE		0.73773	0.182924	0.059073	0.044318	+++
	129	370	IDP_dMRI_TBSS_L1_Sagittal_stratum_R	5	rs4470745	82789647	A	G	0.41733	0.41733	0.971855	7.803	1.57398e-08	0.083242	0.014708	1.6393	0.022946	0.051801	0.022764	TRUE		1.4489	0.0355713	0.084652	0.040208	+++
	129	380	IDP_dMRI_TBSS_L1_Superior_longitudinal_fasciculus_R	5	rs4470745	82789647	A	G	0.41733	0.41733	0.971855	8.2993	5.01996e-09	0.085377	0.014586	2.0509	0.0088941	0.061768	0.023596	TRUE		1.169	0.0677642	0.073766	0.040332	+++
	129	678	IDP_dMRI_ProbtrackX_MD_str_l	5	rs35447933	82790779	A	G	0.3507	0.3507	0.947307	8.5415	2.87409e-09	0.0803	0.013505	1.9026	0.012514	0.055442	0.022187	TRUE		1.2539	0.0557314	0.074878	0.039083	+++
	129	759	IDP_dMRI_ProbtrackX_L2_str_l	5	rs35447933	82790779	A	G	0.3507	0.3507	0.947307	10.098	7.97995e-11	0.093486	0.01436	1.7522	0.017693	0.056195	0.023678	TRUE		1.2066	0.0621441	0.074804	0.040047	+++
	129	760	IDP_dMRI_ProbtrackX_L2_str_r	5	rs35447933	82790779	A	G	0.3507	0.3507	0.947307	10.182	6.57658e-11	0.088735	0.013569	1.2965	0.050524	0.045098	0.023053	FALSE		1.4132	0.0386189	0.078683	0.037983	+++
	129	492	IDP_dMRI_TBSS_ICVF_Medial_lemniscus_R	5	rs7732237	82826556	G	A	0.43871	0.43871	0.970708	11.141	7.2277e-12	-0.093741	0.013657	4.4411	3.62e-05	-0.092014	0.022244	TRUE		0.99721	0.100644	-0.065548	0.03988	---
	129	493	IDP_dMRI_TBSS_ICVF_Medial_lemniscus_L	5	rs7732237	82826556	G	A	0.43871	0.43871	0.970708	11.317	4.81948e-12	-0.092548	0.01337	3.5962	0.0002534	-0.075511	0.020613	TRUE		1.2553	0.055552	-0.071171	0.03712	---
	129	247	IDP_dMRI_TBSS_MD_Body_of_corpus_callosum	5	rs309591	82849675	T	C	0.073048	0.073048	0.993169	10.032	9.28966e-11	0.17301	0.02667	4.0408	9.1e-05	0.16658	0.042509	TRUE		0.56641	0.271388	0.078799	0.071595	+++
	129	373	IDP_dMRI_TBSS_L1_External_capsule_L	5	rs309587	82856519	C	T	0.3128	0.6872	0.983445	10.243	5.71479e-11	-0.099042	0.015096	0.79525	0.16023	-0.033028	0.023514	FALSE		1.3831	0.0413904	-0.087318	0.042743	---
	129	564	IDP_dMRI_TBSS_OD_External_capsule_R	5	rs309587	82856519	C	T	0.3128	0.6872	0.983445	8.0402	9.11591e-09	0.094676	0.016457	0.75653	0.17517	0.035148	0.025919	FALSE		0.01454	0.967075	0.0019219	0.046554	+++
	129	216	IDP_dMRI_TBSS_FA_Retrolenticular_part_of_internal_capsule_R	5	rs7733216	82857870	T	C	0.19614	0.19614	0.986138	9.1215	7.55962e-10	-0.12212	0.019819	3.0293	0.00093476	-0.10142	0.030617	TRUE		2.7146	0.0019293	-0.17421	0.055996	---
	129	648	IDP_dMRI_ProbtrackX_FA_ptr_r	5	rs12653308	82858828	A	G	0.19168	0.19168	1	18.456	3.49945e-19	-0.17412	0.019398	5.7416	1.81e-06	-0.14404	0.030118	TRUE		1.295	0.0506991	-0.1041	0.053195	---
	129	756	IDP_dMRI_ProbtrackX_L2_ptr_r	5	rs17205972	82859065	G	T	0.18943	0.18943	0.995419	16.003	9.93116e-17	0.15132	0.018177	5.1818	6.58e-06	0.12611	0.027933	TRUE		2.0268	0.00940156	0.12966	0.049805	+++
	129	783	IDP_dMRI_ProbtrackX_L3_ptr_r	5	rs17205972	82859065	G	T	0.18943	0.18943	0.995419	16.233	5.8479e-17	0.15014	0.017899	5.1904	6.45e-06	0.12636	0.027961	TRUE		1.5834	0.0260976	0.11151	0.050029	+++
	129	786	IDP_dMRI_ProbtrackX_L3_str_l	5	rs17205972	82859065	G	T	0.18943	0.18943	0.995419	8.1065	7.82528e-09	0.10219	0.017684	4.6022	2.5e-05	0.11787	0.027921	TRUE		0.74499	0.179891	0.068359	0.050929	+++
	129	200	IDP_dMRI_TBSS_FA_Splenium_of_corpus_callosum	5	rs10052710	82860025	T	G	0.19114	0.19114	0.995832	13.38	4.16869e-14	-0.15289	0.020197	3.7631	0.00017254	-0.11841	0.031485	TRUE		1.1006	0.0793232	-0.10213	0.058131	---
	129	217	IDP_dMRI_TBSS_FA_Retrolenticular_part_of_internal_capsule_L	5	rs10052710	82860025	T	G	0.19114	0.19114	0.995832	11.391	4.06443e-12	-0.13392	0.019279	3.2664	0.0005415	-0.10587	0.030571	TRUE		2.2551	0.00555776	-0.15106	0.054332	---
	129	223	IDP_dMRI_TBSS_FA_Posterior_corona_radiata_L	5	rs10052710	82860025	T	G	0.19114	0.19114	0.995832	8.0859	8.2054e-09	-0.11585	0.020076	3.7381	0.00018277	-0.1166	0.031125	TRUE		0.48887	0.324437	-0.054797	0.055577	---
	129	224	IDP_dMRI_TBSS_FA_Posterior_thalamic_radiation_R	5	rs10052710	82860025	T	G	0.19114	0.19114	0.995832	14.368	4.28549e-15	-0.14965	0.019033	8.0206	9.54e-09	-0.17044	0.029616	TRUE		1.557	0.0277332	-0.11855	0.053763	---
	129	225	IDP_dMRI_TBSS_FA_Posterior_thalamic_radiation_L	5	rs10052710	82860025	T	G	0.19114	0.19114	0.995832	12.787	1.63305e-13	-0.142	0.019216	7.152	7.05e-08	-0.16025	0.029656	TRUE		2.1757	0.00667268	-0.14847	0.054589	---
	129	226	IDP_dMRI_TBSS_FA_Sagittal_stratum_R	5	rs10052710	82860025	T	G	0.19114	0.19114	0.995832	11.235	5.82103e-12	-0.1375	0.019942	3.5908	0.00025657	-0.11312	0.030908	TRUE		1.7041	0.0197651	-0.12782	0.054734	---
	129	254	IDP_dMRI_TBSS_MD_Inferior_cerebellar_peduncle_R	5	rs10052710	82860025	T	G	0.19114	0.19114	0.995832	11.599	2.51768e-12	0.12931	0.018436	3.4671	0.00034111	0.10601	0.029561	TRUE		0.47477	0.335143	0.049378	0.051201	+++
	129	255	IDP_dMRI_TBSS_MD_Inferior_cerebellar_peduncle_L	5	rs10052710	82860025	T	G	0.19114	0.19114	0.995832	9.6449	2.26517e-10	0.12451	0.019606	3.9465	0.00011311	0.11917	0.030828	TRUE		0.7851	0.164021	0.077289	0.055486	+++
	129	264	IDP_dMRI_TBSS_MD_Retrolenticular_part_of_internal_capsule_R	5	rs10052710	82860025	T	G	0.19114	0.19114	0.995832	16.658	2.19786e-17	0.16091	0.018923	5.0385	9.15e-06	0.13044	0.029352	TRUE		0.63507	0.231702	0.06432	0.05374	+++
	129	265	IDP_dMRI_TBSS_MD_Retrolenticular_part_of_internal_capsule_L	5	rs10052710	82860025	T	G	0.19114	0.19114	0.995832	14.225	5.95662e-15	0.14582	0.018645	5.362	4.35e-06	0.13461	0.029247	TRUE		1.349	0.0447713	0.10708	0.053276	+++
	129	271	IDP_dMRI_TBSS_MD_Posterior_corona_radiata_L	5	rs10052710	82860025	T	G	0.19114	0.19114	0.995832	14.972	1.0666e-15	0.14389	0.017905	6.8877	1.3e-07	0.14733	0.027838	TRUE		0.90371	0.124822	0.075601	0.049206	+++
	129	272	IDP_dMRI_TBSS_MD_Posterior_thalamic_radiation_R	5	rs10052710	82860025	T	G	0.19114	0.19114	0.995832	14.733	1.84927e-15	0.14777	0.018545	7.9439	1.14e-08	0.1652	0.028857	TRUE		1.1678	0.0679516	0.092664	0.050698	+++
	129	284	IDP_dMRI_TBSS_MD_Superior_longitudinal_fasciculus_R	5	rs10052710	82860025	T	G	0.19114	0.19114	0.995832	14.727	1.87499e-15	0.14341	0.018002	6.5818	2.62e-07	0.1487	0.028815	TRUE		1.5145	0.0305844	0.11022	0.050881	+++
	129	288	IDP_dMRI_TBSS_MD_Uncinate_fasciculus_R	5	rs10052710	82860025	T	G	0.19114	0.19114	0.995832	16.711	1.94536e-17	0.15174	0.017815	4.2112	6.15e-05	0.10948	0.027282	TRUE		1.8627	0.0137183	0.12189	0.04935	+++
	129	360	IDP_dMRI_TBSS_L1_Retrolenticular_part_of_internal_capsule_R	5	rs10052710	82860025	T	G	0.19114	0.19114	0.995832	7.5068	3.11315e-08	0.10383	0.018739	2.1062	0.0078307	0.077262	0.029034	TRUE		0.69325	0.202652	-0.065182	0.05112	++-
	129	384	IDP_dMRI_TBSS_L1_Uncinate_fasciculus_R	5	rs10052710	82860025	T	G	0.19114	0.19114	0.995832	8.0147	9.66718e-09	0.10621	0.018494	2.5753	0.0026589	0.085131	0.02831	TRUE		0.45591	0.350018	0.04886	0.052251	+++
	129	392	IDP_dMRI_TBSS_L2_Splenium_of_corpus_callosum	5	rs10052710	82860025	T	G	0.19114	0.19114	0.995832	13.827	1.48936e-14	0.15504	0.020125	3.5888	0.00025775	0.11496	0.03142	TRUE		1.2682	0.0539262	0.11061	0.057307	+++
	129	409	IDP_dMRI_TBSS_L2_Retrolenticular_part_of_internal_capsule_L	5	rs10052710	82860025	T	G	0.19114	0.19114	0.995832	12.887	1.29718e-13	0.14454	0.019479	4.3204	4.78e-05	0.12465	0.030611	TRUE		1.6405	0.0228823	0.12414	0.054456	+++
	129	414	IDP_dMRI_TBSS_L2_Posterior_corona_radiata_R	5	rs10052710	82860025	T	G	0.19114	0.19114	0.995832	11.706	1.96789e-12	0.13805	0.019585	6.5477	2.83e-07	0.1573	0.030569	TRUE		0.90944	0.123186	0.083811	0.054312	+++
	129	415	IDP_dMRI_TBSS_L2_Posterior_corona_radiata_L	5	rs10052710	82860025	T	G	0.19114	0.19114	0.995832	12.672	2.12814e-13	0.14266	0.019399	5.5963	2.53e-06	0.14215	0.030151	TRUE		1.1643	0.0685015	0.096575	0.052943	+++
	129	416	IDP_dMRI_TBSS_L2_Posterior_thalamic_radiation_R	5	rs10052710	82860025	T	G	0.19114	0.19114	0.995832	13.187	6.5013e-14	0.14152	0.018839	8.6888	2.05e-09	0.175	0.029107	TRUE		1.7581	0.0174542	0.12511	0.052528	+++
	129	417	IDP_dMRI_TBSS_L2_Posterior_thalamic_radiation_L	5	rs10052710	82860025	T	G	0.19114	0.19114	0.995832	12.898	1.26474e-13	0.14065	0.018946	8.3347	4.63e-09	0.17026	0.028969	TRUE		2.1044	0.00786321	0.14071	0.052808	+++
	129	418	IDP_dMRI_TBSS_L2_Sagittal_stratum_R	5	rs10052710	82860025	T	G	0.19114	0.19114	0.995832	11.946	1.1324e-12	0.1375	0.019297	4.5447	2.85e-05	0.12458	0.029724	TRUE		1.5601	0.0275359	0.11558	0.052353	+++
	129	436	IDP_dMRI_TBSS_L3_Middle_cerebellar_peduncle	5	rs10052710	82860025	T	G	0.19114	0.19114	0.995832	8.292	5.10505e-09	0.1141	0.019502	3.0853	0.00082167	0.1031	0.030786	TRUE		0.27597	0.5297	0.034717	0.055218	+++
	129	440	IDP_dMRI_TBSS_L3_Splenium_of_corpus_callosum	5	rs10052710	82860025	T	G	0.19114	0.19114	0.995832	12.86	1.38038e-13	0.13976	0.018856	5.3457	4.51e-06	0.13563	0.02952	TRUE		0.65716	0.220212	0.067179	0.054755	+++
	129	456	IDP_dMRI_TBSS_L3_Retrolenticular_part_of_internal_capsule_R	5	rs10052710	82860025	T	G	0.19114	0.19114	0.995832	15.392	4.05509e-16	0.15936	0.019541	4.6355	2.31e-05	0.12969	0.030596	TRUE		1.0171	0.0961391	0.093092	0.055883	+++
	129	457	IDP_dMRI_TBSS_L3_Retrolenticular_part_of_internal_capsule_L	5	rs10052710	82860025	T	G	0.19114	0.19114	0.995832	14.387	4.10204e-15	0.1491	0.01895	4.9355	1.16e-05	0.13156	0.029953	TRUE		1.9556	0.0110764	0.13732	0.053935	+++
	129	463	IDP_dMRI_TBSS_L3_Posterior_corona_radiata_L	5	rs10052710	82860025	T	G	0.19114	0.19114	0.995832	12.371	4.25598e-13	0.13434	0.018504	5.7512	1.77e-06	0.13591	0.02839	TRUE		0.45106	0.353948	0.047801	0.051538	+++
	129	464	IDP_dMRI_TBSS_L3_Posterior_thalamic_radiation_R	5	rs10052710	82860025	T	G	0.19114	0.19114	0.995832	18.117	7.63836e-19	0.16423	0.018477	8.6867	2.06e-09	0.17429	0.028991	TRUE		1.1145	0.0768245	0.091948	0.0519	+++
	129	476	IDP_dMRI_TBSS_L3_Superior_longitudinal_fasciculus_R	5	rs10052710	82860025	T	G	0.19114	0.19114	0.995832	14.322	4.76431e-15	0.14896	0.018977	5.8677	1.36e-06	0.14458	0.029866	TRUE		1.2601	0.0549414	0.10268	0.053422	+++
	129	484	IDP_dMRI_TBSS_ICVF_Middle_cerebellar_peduncle	5	rs10052710	82860025	T	G	0.19114	0.19114	0.995832	18.767	1.71002e-19	-0.1726	0.01906	7.6655	2.16e-08	-0.16743	0.029825	TRUE		1.8796	0.0131947	-0.14096	0.056748	---
	129	487	IDP_dMRI_TBSS_ICVF_Body_of_corpus_callosum	5	rs10052710	82860025	T	G	0.19114	0.19114	0.995832	22.974	1.0617e-23	-0.20316	0.020175	8.654	2.22e-09	-0.18906	0.031514	TRUE		2.8164	0.00152616	-0.18471	0.058077	---
	129	488	IDP_dMRI_TBSS_ICVF_Splenium_of_corpus_callosum	5	rs10052710	82860025	T	G	0.19114	0.19114	0.995832	21.803	1.57398e-22	-0.19263	0.019661	8.1716	6.74e-09	-0.17807	0.030627	TRUE		2.3191	0.00479623	-0.15643	0.055312	---
	129	495	IDP_dMRI_TBSS_ICVF_Inferior_cerebellar_peduncle_L	5	rs10052710	82860025	T	G	0.19114	0.19114	0.995832	21	1e-21	-0.17111	0.017811	7.3208	4.78e-08	-0.15399	0.028134	TRUE		1.5009	0.0315573	-0.11105	0.051564	---
	129	499	IDP_dMRI_TBSS_ICVF_Cerebral_peduncle_L	5	rs10052710	82860025	T	G	0.19114	0.19114	0.995832	8.8036	1.57181e-09	-0.11854	0.019611	2.6623	0.0021762	-0.094806	0.030905	TRUE		1.9978	0.0100508	-0.14869	0.057628	---
	129	502	IDP_dMRI_TBSS_ICVF_Posterior_limb_of_internal_capsule_R	5	rs10052710	82860025	T	G	0.19114	0.19114	0.995832	21.283	5.21195e-22	-0.18796	0.019429	6.7151	1.93e-07	-0.15883	0.030436	TRUE		2.1313	0.00739095	-0.14841	0.055263	---
	129	512	IDP_dMRI_TBSS_ICVF_Posterior_thalamic_radiation_R	5	rs10052710	82860025	T	G	0.19114	0.19114	0.995832	28.576	2.65461e-29	-0.21445	0.019002	10.28	5.25e-11	-0.19371	0.029405	TRUE		2.7421	0.00181092	-0.16966	0.054206	---
	129	513	IDP_dMRI_TBSS_ICVF_Posterior_thalamic_radiation_L	5	rs10052710	82860025	T	G	0.19114	0.19114	0.995832	23.171	6.74528e-24	-0.19408	0.019188	9.0679	8.55e-10	-0.18227	0.029618	TRUE		2.8308	0.00147639	-0.16996	0.053275	---
	129	530	IDP_dMRI_TBSS_ICVF_Tapetum_R	5	rs10052710	82860025	T	G	0.19114	0.19114	0.995832	12.943	1.14025e-13	-0.1406	0.018905	5.4763	3.34e-06	-0.1361	0.029222	TRUE		2.0141	0.00968055	-0.13523	0.052148	---
	129	531	IDP_dMRI_TBSS_ICVF_Tapetum_L	5	rs10052710	82860025	T	G	0.19114	0.19114	0.995832	11.629	2.34963e-12	-0.13528	0.019261	7.8465	1.42e-08	-0.16881	0.029688	TRUE		2.2185	0.00604644	-0.14981	0.054428	---
	129	631	IDP_dMRI_ProbtrackX_FA_atr_r	5	rs10052710	82860025	T	G	0.19114	0.19114	0.995832	12.425	3.75837e-13	-0.142	0.019513	2.0648	0.0086139	-0.079593	0.030278	TRUE		0.08554	0.821221	-0.012269	0.054274	---
	129	638	IDP_dMRI_ProbtrackX_FA_fma	5	rs10052710	82860025	T	G	0.19114	0.19114	0.995832	10.281	5.236e-11	-0.1298	0.019745	2.6415	0.002283	-0.094941	0.031094	TRUE		2.5357	0.00291273	-0.16099	0.053918	---
	129	640	IDP_dMRI_ProbtrackX_FA_ifo_l	5	rs10052710	82860025	T	G	0.19114	0.19114	0.995832	20.301	5.00035e-21	-0.18417	0.019515	5.961	1.09e-06	-0.14856	0.030417	TRUE		1.7736	0.0168422	-0.12842	0.053618	---
	129	641	IDP_dMRI_ProbtrackX_FA_ifo_r	5	rs10052710	82860025	T	G	0.19114	0.19114	0.995832	16.541	2.8774e-17	-0.16809	0.019841	5.9162	1.21e-06	-0.15053	0.030951	TRUE		1.8883	0.012933	-0.13722	0.055083	---
	129	642	IDP_dMRI_ProbtrackX_FA_ilf_l	5	rs10052710	82860025	T	G	0.19114	0.19114	0.995832	21.851	1.40929e-22	-0.18858	0.019226	6.4647	3.43e-07	-0.15313	0.02997	TRUE		1.5436	0.0286022	-0.12071	0.055048	---
	129	643	IDP_dMRI_ProbtrackX_FA_ilf_r	5	rs10052710	82860025	T	G	0.19114	0.19114	0.995832	22.276	5.29663e-23	-0.19403	0.019583	7.4032	3.95e-08	-0.16897	0.030682	TRUE		2.2374	0.00578895	-0.15419	0.055729	---
	129	649	IDP_dMRI_ProbtrackX_FA_slf_l	5	rs10052710	82860025	T	G	0.19114	0.19114	0.995832	13.078	8.35603e-14	-0.14595	0.019515	3.5751	0.00026601	-0.11098	0.030401	TRUE		1.2997	0.0501534	-0.11016	0.056156	---
	129	650	IDP_dMRI_ProbtrackX_FA_slf_r	5	rs10052710	82860025	T	G	0.19114	0.19114	0.995832	11.402	3.96278e-12	-0.13604	0.019574	3.9894	0.00010247	-0.11825	0.030399	TRUE		0.74184	0.181201	-0.075657	0.056536	---
	129	767	IDP_dMRI_ProbtrackX_L3_cgc_l	5	rs10052710	82860025	T	G	0.19114	0.19114	0.995832	13.006	9.86279e-14	0.14439	0.019364	4.0578	8.75e-05	0.12041	0.030653	TRUE		1.3934	0.0404203	0.1123	0.054709	+++
	129	768	IDP_dMRI_ProbtrackX_L3_cgc_r	5	rs10052710	82860025	T	G	0.19114	0.19114	0.995832	14.065	8.60994e-15	0.15031	0.019335	4.792	1.61e-05	0.13	0.030096	TRUE		2.9741	0.00106145	0.1773	0.053963	+++
	129	800	IDP_dMRI_ProbtrackX_ICVF_fma	5	rs10052710	82860025	T	G	0.19114	0.19114	0.995832	28.211	6.15177e-29	-0.22372	0.019957	8.6093	2.46e-09	-0.18357	0.030685	TRUE		4.0665	8.58025e-05	-0.21633	0.054801	---
	129	806	IDP_dMRI_ProbtrackX_ICVF_mcp	5	rs10052710	82860025	T	G	0.19114	0.19114	0.995832	16.797	1.59588e-17	-0.15518	0.01817	8.2	6.31e-09	-0.16006	0.027477	TRUE		2.0327	0.0092747	-0.13832	0.053036	---
	129	810	IDP_dMRI_ProbtrackX_ICVF_ptr_r	5	rs10052710	82860025	T	G	0.19114	0.19114	0.995832	32.686	2.06063e-33	-0.2303	0.019027	8.5873	2.59e-09	-0.17718	0.029658	TRUE		3.3755	0.000421211	-0.18918	0.053425	---
	129	857	IDP_dMRI_ProbtrackX_ISOVF_ifo_r	5	rs10052710	82860025	T	G	0.19114	0.19114	0.995832	11.469	3.39625e-12	-0.1352	0.019394	4.3517	4.45e-05	-0.12209	0.02986	TRUE		2.1755	0.00667575	-0.15311	0.056299	---
	129	385	IDP_dMRI_TBSS_L1_Uncinate_fasciculus_L	5	rs13176921	82860348	A	G	0.19241	0.19241	0.992308	9.5983	2.52174e-10	0.1078	0.017018	1.8406	0.014434	0.065024	0.026566	TRUE		1.5774	0.0264606	0.1062	0.047763	+++
	129	494	IDP_dMRI_TBSS_ICVF_Inferior_cerebellar_peduncle_R	5	rs13176921	82860348	A	G	0.19241	0.19241	0.992308	26.445	3.58922e-27	-0.19642	0.018123	6.6076	2.47e-07	-0.14754	0.028527	TRUE		1.6018	0.025015	-0.12096	0.053872	---
	129	807	IDP_dMRI_ProbtrackX_ICVF_ml_l	5	rs13176921	82860348	A	G	0.19241	0.19241	0.992308	22.557	2.77332e-23	-0.17017	0.017062	9.7113	1.94e-10	-0.16729	0.026189	TRUE		2.5157	0.00305	-0.14987	0.050435	---
	129	227	IDP_dMRI_TBSS_FA_Sagittal_stratum_L	5	rs67827860	82860485	C	T	0.18839	0.18839	0.995199	10.448	3.56451e-11	-0.13271	0.020014	4.3277	4.7e-05	-0.12637	0.031004	TRUE		2.1382	0.00727445	-0.14658	0.054476	---
	129	270	IDP_dMRI_TBSS_MD_Posterior_corona_radiata_R	5	rs67827860	82860485	C	T	0.18839	0.18839	0.995199	13.886	1.30017e-14	0.13634	0.017658	8.6074	2.47e-09	0.16572	0.027705	TRUE		0.93975	0.114881	0.080054	0.050721	+++
	129	273	IDP_dMRI_TBSS_MD_Posterior_thalamic_radiation_L	5	rs67827860	82860485	C	T	0.18839	0.18839	0.995199	14.243	5.71479e-15	0.14611	0.018669	7.7628	1.73e-08	0.16305	0.028844	TRUE		1.4597	0.0346976	0.10698	0.050572	+++
	129	274	IDP_dMRI_TBSS_MD_Sagittal_stratum_R	5	rs67827860	82860485	C	T	0.18839	0.18839	0.995199	16.869	1.35207e-17	0.15828	0.01849	7.2928	5.1e-08	0.1544	0.028269	TRUE		2.3294	0.00468382	0.14475	0.051042	+++
	129	275	IDP_dMRI_TBSS_MD_Sagittal_stratum_L	5	rs67827860	82860485	C	T	0.18839	0.18839	0.995199	23.441	3.62243e-24	0.1872	0.018395	7.8839	1.31e-08	0.1627	0.02854	TRUE		2.0473	0.00896809	0.13777	0.052592	+++
	129	280	IDP_dMRI_TBSS_MD_Cingulum_hippocampus_R	5	rs67827860	82860485	C	T	0.18839	0.18839	0.995199	21.039	9.14113e-22	0.18416	0.019152	7.2897	5.13e-08	0.15902	0.029121	TRUE		1.3595	0.0437019	0.1037	0.051334	+++
	129	281	IDP_dMRI_TBSS_MD_Cingulum_hippocampus_L	5	rs67827860	82860485	C	T	0.18839	0.18839	0.995199	21.139	7.26106e-22	0.19131	0.019846	8.1038	7.87e-09	0.17614	0.030434	TRUE		1.5158	0.030493	0.11455	0.052851	+++
	129	285	IDP_dMRI_TBSS_MD_Superior_longitudinal_fasciculus_L	5	rs67827860	82860485	C	T	0.18839	0.18839	0.995199	15.347	4.4978e-16	0.15143	0.018597	6.0274	9.39e-07	0.14319	0.029138	TRUE		1.5952	0.025398	0.11735	0.052399	+++
	129	342	IDP_dMRI_TBSS_L1_Genu_of_corpus_callosum	5	rs67827860	82860485	C	T	0.18839	0.18839	0.995199	10.814	1.53462e-11	0.11428	0.016917	6.7651	1.72e-07	0.14428	0.027535	TRUE		0.15808	0.694896	0.019188	0.048906	+++
	129	376	IDP_dMRI_TBSS_L1_Cingulum_hippocampus_R	5	rs67827860	82860485	C	T	0.18839	0.18839	0.995199	7.5466	2.84053e-08	0.106	0.019076	2.3144	0.0048484	0.081428	0.028885	TRUE		0.44886	0.355746	0.04736	0.051254	+++
	129	377	IDP_dMRI_TBSS_L1_Cingulum_hippocampus_L	5	rs67827860	82860485	C	T	0.18839	0.18839	0.995199	9.0932	8.06863e-10	0.1191	0.019361	5.314	4.85e-06	0.13381	0.029221	TRUE		0.79607	0.15993	0.073581	0.052311	+++
	129	412	IDP_dMRI_TBSS_L2_Superior_corona_radiata_R	5	rs67827860	82860485	C	T	0.18839	0.18839	0.995199	12.597	2.5293e-13	0.13603	0.018556	3.6314	0.00023367	0.10911	0.029618	TRUE		0.42968	0.371809	0.046503	0.052041	+++
	129	413	IDP_dMRI_TBSS_L2_Superior_corona_radiata_L	5	rs67827860	82860485	C	T	0.18839	0.18839	0.995199	10.144	7.17794e-11	0.1245	0.019077	3.9588	0.00010995	0.11764	0.030377	TRUE		0.60644	0.247491	0.061319	0.052985	+++
	129	419	IDP_dMRI_TBSS_L2_Sagittal_stratum_L	5	rs67827860	82860485	C	T	0.18839	0.18839	0.995199	13.387	4.10204e-14	0.14891	0.019665	5.0542	8.83e-06	0.13517	0.030363	TRUE		2.5479	0.00283204	0.16055	0.053612	+++
	129	423	IDP_dMRI_TBSS_L2_Cingulum_cingulate_gyrus_L	5	rs67827860	82860485	C	T	0.18839	0.18839	0.995199	11.173	6.71429e-12	0.12896	0.018759	3.9178	0.00012084	0.11534	0.029961	TRUE		0.27615	0.529481	0.033142	0.052684	+++
	129	424	IDP_dMRI_TBSS_L2_Cingulum_hippocampus_R	5	rs67827860	82860485	C	T	0.18839	0.18839	0.995199	15.019	9.57194e-16	0.15807	0.019636	7.1876	6.49e-08	0.16444	0.03035	TRUE		1.2093	0.061759	0.099599	0.053244	+++
	129	429	IDP_dMRI_TBSS_L2_Superior_longitudinal_fasciculus_L	5	rs67827860	82860485	C	T	0.18839	0.18839	0.995199	8.3883	4.08978e-09	0.1158	0.019669	2.7368	0.0018332	0.094886	0.030424	TRUE		0.7578	0.174663	0.074833	0.055082	+++
	129	460	IDP_dMRI_TBSS_L3_Superior_corona_radiata_R	5	rs67827860	82860485	C	T	0.18839	0.18839	0.995199	12.48	3.31131e-13	0.12928	0.017724	5.087	8.18e-06	0.12309	0.027548	TRUE		0.36762	0.428924	0.040034	0.050584	+++
	129	465	IDP_dMRI_TBSS_L3_Posterior_thalamic_radiation_L	5	rs67827860	82860485	C	T	0.18839	0.18839	0.995199	15.913	1.2218e-16	0.15523	0.018702	7.4661	3.42e-08	0.16123	0.029139	TRUE		1.6479	0.0224957	0.11913	0.052108	+++
	129	466	IDP_dMRI_TBSS_L3_Sagittal_stratum_R	5	rs67827860	82860485	C	T	0.18839	0.18839	0.995199	17.423	3.77572e-18	0.16745	0.019231	6.6576	2.2e-07	0.15418	0.029686	TRUE		2.5944	0.00254449	0.16101	0.053186	+++
	129	467	IDP_dMRI_TBSS_L3_Sagittal_stratum_L	5	rs67827860	82860485	C	T	0.18839	0.18839	0.995199	22.543	2.86418e-23	0.18866	0.018922	7.9633	1.09e-08	0.16878	0.029443	TRUE		1.9866	0.0103134	0.14008	0.05448	+++
	129	514	IDP_dMRI_TBSS_ICVF_Sagittal_stratum_R	5	rs67827860	82860485	C	T	0.18839	0.18839	0.995199	25.57	2.69153e-26	-0.20673	0.019412	9.7394	1.82e-10	-0.19191	0.029996	TRUE		3.1253	0.000749376	-0.18472	0.05459	---
	129	522	IDP_dMRI_TBSS_ICVF_Fornix_cres+Stria_terminalis_R	5	rs67827860	82860485	C	T	0.18839	0.18839	0.995199	25.546	2.84446e-26	-0.20567	0.019322	4.0993	7.96e-05	-0.12059	0.03052	TRUE		1.6149	0.0242717	-0.12861	0.056984	---
	129	524	IDP_dMRI_TBSS_ICVF_Superior_longitudinal_fasciculus_R	5	rs67827860	82860485	C	T	0.18839	0.18839	0.995199	23.474	3.35738e-24	-0.20082	0.01972	7.8878	1.29e-08	-0.17599	0.030861	TRUE		2.2894	0.0051357	-0.15824	0.056394	---
	129	527	IDP_dMRI_TBSS_ICVF_Superior_fronto-occipital_fasciculus_L	5	rs67827860	82860485	C	T	0.18839	0.18839	0.995199	13.894	1.27644e-14	-0.14014	0.018144	2.5571	0.0027727	-0.083157	0.027771	TRUE		0.29498	0.507014	-0.03312	0.049896	---
	129	614	IDP_dMRI_TBSS_ISOVF_Cingulum_cingulate_gyrus_R	5	rs67827860	82860485	C	T	0.18839	0.18839	0.995199	8.4831	3.28776e-09	-0.10399	0.017555	1.1085	0.077893	-0.049659	0.028157	FALSE		1.002	0.0995405	-0.080843	0.049026	---
	129	647	IDP_dMRI_ProbtrackX_FA_ptr_l	5	rs67827860	82860485	C	T	0.18839	0.18839	0.995199	16.494	3.20627e-17	-0.16479	0.019481	5.9483	1.13e-06	-0.14804	0.030347	TRUE		1.8794	0.0132008	-0.13701	0.055163	---
	129	660	IDP_dMRI_ProbtrackX_MD_cgc_r	5	rs67827860	82860485	C	T	0.18839	0.18839	0.995199	20.552	2.80543e-21	0.16218	0.017075	6.705	1.97e-07	0.15062	0.028886	TRUE		3.4561	0.000349865	0.17706	0.049312	+++
	129	667	IDP_dMRI_ProbtrackX_MD_ifo_l	5	rs67827860	82860485	C	T	0.18839	0.18839	0.995199	22.35	4.46684e-23	0.18381	0.018519	6.4211	3.79e-07	0.14568	0.028618	TRUE		2.0591	0.0087277	0.13711	0.052157	+++
	129	668	IDP_dMRI_ProbtrackX_MD_ifo_r	5	rs67827860	82860485	C	T	0.18839	0.18839	0.995199	18.521	3.01301e-19	0.16395	0.018231	5.7473	1.79e-06	0.13502	0.028215	TRUE		1.9306	0.0117328	0.13361	0.052899	+++
	129	669	IDP_dMRI_ProbtrackX_MD_ilf_l	5	rs67827860	82860485	C	T	0.18839	0.18839	0.995199	19.491	3.22849e-20	0.16828	0.018217	6.5868	2.59e-07	0.14422	0.027935	TRUE		0.98918	0.102523	0.08374	0.05123	+++
	129	670	IDP_dMRI_ProbtrackX_MD_ilf_r	5	rs67827860	82860485	C	T	0.18839	0.18839	0.995199	21.159	6.93426e-22	0.17485	0.01813	5.9389	1.15e-06	0.1358	0.027864	TRUE		1.523	0.0299916	0.11233	0.051669	+++
	129	677	IDP_dMRI_ProbtrackX_MD_slf_r	5	rs67827860	82860485	C	T	0.18839	0.18839	0.995199	13.269	5.3827e-14	0.13622	0.018074	5.4607	3.46e-06	0.13344	0.028697	TRUE		1.1464	0.0713839	0.093975	0.052053	+++
	129	711	IDP_dMRI_ProbtrackX_L1_atr_l	5	rs67827860	82860485	C	T	0.18839	0.18839	0.995199	7.6099	2.45527e-08	0.088838	0.015914	2.4811	0.0033029	0.072655	0.024709	TRUE		1.07	0.0851138	0.077093	0.04472	+++
	129	721	IDP_dMRI_ProbtrackX_L1_ifo_l	5	rs67827860	82860485	C	T	0.18839	0.18839	0.995199	11.488	3.25087e-12	0.12501	0.017915	2.9492	0.0011241	0.091743	0.028137	TRUE		1.1035	0.0787952	0.091398	0.051932	+++
	129	724	IDP_dMRI_ProbtrackX_L1_ilf_r	5	rs67827860	82860485	C	T	0.18839	0.18839	0.995199	11.702	1.98609e-12	0.12426	0.017633	2.8749	0.0013338	0.087093	0.027118	TRUE		0.57504	0.266048	0.054935	0.049359	+++
	129	731	IDP_dMRI_ProbtrackX_L1_slf_r	5	rs67827860	82860485	C	T	0.18839	0.18839	0.995199	9.3162	4.82836e-10	0.10426	0.016727	3.8735	0.00013381	0.10404	0.027205	TRUE		1.062	0.0866962	0.080557	0.046966	+++
	129	735	IDP_dMRI_ProbtrackX_L1_unc_r	5	rs67827860	82860485	C	T	0.18839	0.18839	0.995199	15.193	6.4121e-16	0.13885	0.017144	2.6695	0.0021404	0.080571	0.026222	TRUE		0.42242	0.378077	0.041103	0.046605	+++
	129	740	IDP_dMRI_ProbtrackX_L2_cgc_l	5	rs67827860	82860485	C	T	0.18839	0.18839	0.995199	12.09	8.12831e-13	0.13358	0.018627	4.618	2.41e-05	0.12638	0.029879	TRUE		0.45143	0.353647	0.048067	0.051793	+++
	129	741	IDP_dMRI_ProbtrackX_L2_cgc_r	5	rs67827860	82860485	C	T	0.18839	0.18839	0.995199	15.634	2.32274e-16	0.1544	0.018777	3.6232	0.00023812	0.10853	0.029498	TRUE		1.5531	0.0279834	0.11214	0.050936	+++
	129	748	IDP_dMRI_ProbtrackX_L2_ifo_l	5	rs67827860	82860485	C	T	0.18839	0.18839	0.995199	20.965	1.08393e-21	0.18178	0.01894	6.7252	1.88e-07	0.15237	0.029173	TRUE		2.3176	0.00481282	0.14555	0.051483	+++
	129	749	IDP_dMRI_ProbtrackX_L2_ifo_r	5	rs67827860	82860485	C	T	0.18839	0.18839	0.995199	16.987	1.03039e-17	0.16182	0.018835	6.3292	4.69e-07	0.14654	0.029019	TRUE		2.3957	0.00402069	0.15205	0.052708	+++
	129	750	IDP_dMRI_ProbtrackX_L2_ilf_l	5	rs67827860	82860485	C	T	0.18839	0.18839	0.995199	19.805	1.56675e-20	0.17047	0.018301	6.1934	6.41e-07	0.14044	0.028148	TRUE		1.0256	0.0942758	0.086342	0.051541	+++
	129	751	IDP_dMRI_ProbtrackX_L2_ilf_r	5	rs67827860	82860485	C	T	0.18839	0.18839	0.995199	22.615	2.42661e-23	0.18354	0.018378	7.1125	7.72e-08	0.15252	0.028314	TRUE		2.0916	0.00809841	0.13789	0.051945	+++
	129	758	IDP_dMRI_ProbtrackX_L2_slf_r	5	rs67827860	82860485	C	T	0.18839	0.18839	0.995199	12.217	6.06736e-13	0.13453	0.018655	5.4506	3.54e-06	0.13603	0.029284	TRUE		1.0407	0.0910542	0.091818	0.054271	+++
	129	776	IDP_dMRI_ProbtrackX_L3_ifo_r	5	rs67827860	82860485	C	T	0.18839	0.18839	0.995199	20.37	4.2658e-21	0.17904	0.018937	6.2271	5.93e-07	0.14673	0.029322	TRUE		1.8772	0.0132678	0.13476	0.054297	+++
	129	777	IDP_dMRI_ProbtrackX_L3_ilf_l	5	rs67827860	82860485	C	T	0.18839	0.18839	0.995199	21.966	1.08143e-22	0.18496	0.018804	6.9143	1.22e-07	0.1541	0.029056	TRUE		1.1412	0.0722437	0.09637	0.05354	+++
	129	778	IDP_dMRI_ProbtrackX_L3_ilf_r	5	rs67827860	82860485	C	T	0.18839	0.18839	0.995199	23.079	8.33681e-24	0.18983	0.018807	6.3849	4.12e-07	0.14798	0.029162	TRUE		1.6945	0.0202069	0.12566	0.053998	+++
	129	785	IDP_dMRI_ProbtrackX_L3_slf_r	5	rs67827860	82860485	C	T	0.18839	0.18839	0.995199	12.822	1.50661e-13	0.14203	0.019193	5.2012	6.29e-06	0.13537	0.029919	TRUE		1.0946	0.0804267	0.097011	0.05542	+++
	129	787	IDP_dMRI_ProbtrackX_L3_str_r	5	rs67827860	82860485	C	T	0.18839	0.18839	0.995199	9.8366	1.4568e-10	0.10935	0.017037	3.4894	0.00032404	0.10003	0.02779	TRUE		0.44719	0.357117	0.04434	0.048123	+++
	129	794	IDP_dMRI_ProbtrackX_ICVF_cgc_l	5	rs67827860	82860485	C	T	0.18839	0.18839	0.995199	23.661	2.18273e-24	-0.19546	0.019114	8.7799	1.66e-09	-0.18116	0.02996	TRUE		3.2095	0.000617305	-0.19062	0.055454	---
	129	795	IDP_dMRI_ProbtrackX_ICVF_cgc_r	5	rs67827860	82860485	C	T	0.18839	0.18839	0.995199	29.975	1.05925e-30	-0.22203	0.01919	8.8238	1.5e-09	-0.18017	0.029716	TRUE		3.3591	0.000437421	-0.18999	0.053808	---
	129	805	IDP_dMRI_ProbtrackX_ICVF_ilf_r	5	rs67827860	82860485	C	T	0.18839	0.18839	0.995199	36.391	4.06443e-37	-0.24844	0.019412	11.406	3.93e-12	-0.20989	0.030122	TRUE		3.6587	0.000219432	-0.20699	0.055759	---
	129	809	IDP_dMRI_ProbtrackX_ICVF_ptr_l	5	rs67827860	82860485	C	T	0.18839	0.18839	0.995199	29.531	2.94442e-30	-0.22142	0.019286	10.11	7.76e-11	-0.19492	0.029856	TRUE		3.962	0.000109144	-0.20988	0.053974	---
	129	812	IDP_dMRI_ProbtrackX_ICVF_slf_r	5	rs67827860	82860485	C	T	0.18839	0.18839	0.995199	25.97	1.07152e-26	-0.21099	0.019652	8.9461	1.13e-09	-0.18755	0.030702	TRUE		2.2218	0.00600067	-0.15633	0.056743	---
	129	198	IDP_dMRI_TBSS_FA_Genu_of_corpus_callosum	5	rs13164785	82861400	T	G	0.18859	0.18859	0.991269	9.661	2.18273e-10	-0.12204	0.019199	2.7029	0.001982	-0.091608	0.029593	TRUE		1.0998	0.0794694	-0.095067	0.054139	---
	129	199	IDP_dMRI_TBSS_FA_Body_of_corpus_callosum	5	rs13164785	82861400	T	G	0.18859	0.18859	0.991269	7.6761	2.10814e-08	-0.11085	0.019763	2.8848	0.0013038	-0.099046	0.030777	TRUE		0.68871	0.204781	-0.071301	0.056184	---
	129	218	IDP_dMRI_TBSS_FA_Anterior_corona_radiata_R	5	rs13164785	82861400	T	G	0.18859	0.18859	0.991269	9.1884	6.48037e-10	-0.11798	0.019071	2.8403	0.0014444	-0.093206	0.029232	TRUE		0.31831	0.480496	0.037207	0.052714	--+
	129	219	IDP_dMRI_TBSS_FA_Anterior_corona_radiata_L	5	rs13164785	82861400	T	G	0.18859	0.18859	0.991269	9.2875	5.15822e-10	-0.11589	0.018625	1.8138	0.015353	-0.069358	0.028597	TRUE		0.11479	0.767733	-0.015243	0.051595	---
	129	230	IDP_dMRI_TBSS_FA_Cingulum_cingulate_gyrus_R	5	rs13164785	82861400	T	G	0.18859	0.18859	0.991269	10.334	4.63447e-11	-0.13024	0.019758	1.1167	0.076436	-0.054304	0.03064	FALSE		0.34348	0.45344	-0.041777	0.055699	---
	129	237	IDP_dMRI_TBSS_FA_Superior_longitudinal_fasciculus_L	5	rs13164785	82861400	T	G	0.18859	0.18859	0.991269	8.5586	2.76312e-09	-0.12011	0.02018	2.0793	0.0083311	-0.082544	0.031265	TRUE		1.0336	0.092555	-0.095404	0.056652	---
	129	246	IDP_dMRI_TBSS_MD_Genu_of_corpus_callosum	5	rs13164785	82861400	T	G	0.18859	0.18859	0.991269	15.416	3.83707e-16	0.1427	0.017483	6.891	1.29e-07	0.14416	0.027232	TRUE		0.90158	0.125435	0.076656	0.049973	+++
	129	263	IDP_dMRI_TBSS_MD_Posterior_limb_of_internal_capsule_L	5	rs13164785	82861400	T	G	0.18859	0.18859	0.991269	7.6789	2.09459e-08	0.094071	0.016768	3.9914	0.000102	0.10308	0.026492	TRUE		0.17973	0.661104	0.021329	0.048635	+++
	129	266	IDP_dMRI_TBSS_MD_Anterior_corona_radiata_R	5	rs13164785	82861400	T	G	0.18859	0.18859	0.991269	18.803	1.57398e-19	0.16204	0.017877	7.3194	4.79e-08	0.14958	0.027332	TRUE		1.1428	0.071978	0.090302	0.050122	+++
	129	267	IDP_dMRI_TBSS_MD_Anterior_corona_radiata_L	5	rs13164785	82861400	T	G	0.18859	0.18859	0.991269	18.803	1.57398e-19	0.15965	0.017613	7.1879	6.49e-08	0.14687	0.027106	TRUE		1.4345	0.0367705	0.10425	0.04984	+++
	129	268	IDP_dMRI_TBSS_MD_Superior_corona_radiata_R	5	rs13164785	82861400	T	G	0.18859	0.18859	0.991269	15.003	9.93116e-16	0.13304	0.016536	7.252	5.6e-08	0.14555	0.02673	TRUE		0.81258	0.153964	0.067188	0.047083	+++
	129	269	IDP_dMRI_TBSS_MD_Superior_corona_radiata_L	5	rs13164785	82861400	T	G	0.18859	0.18859	0.991269	14.536	2.91072e-15	0.13324	0.016842	6.6308	2.34e-07	0.13888	0.0268	TRUE		0.90808	0.123572	0.074194	0.04813	+++
	129	276	IDP_dMRI_TBSS_MD_External_capsule_R	5	rs13164785	82861400	T	G	0.18859	0.18859	0.991269	10.987	1.03039e-11	0.11995	0.017606	5.1183	7.62e-06	0.12278	0.027384	TRUE		0.69549	0.201609	0.062972	0.049273	+++
	129	277	IDP_dMRI_TBSS_MD_External_capsule_L	5	rs13164785	82861400	T	G	0.18859	0.18859	0.991269	11.608	2.46604e-12	0.11983	0.017077	3.0625	0.00086596	0.089171	0.026745	TRUE		1.1033	0.0788315	0.082592	0.046934	+++
	129	278	IDP_dMRI_TBSS_MD_Cingulum_cingulate_gyrus_R	5	rs13164785	82861400	T	G	0.18859	0.18859	0.991269	19.357	4.39542e-20	0.15086	0.016391	6.0628	8.65e-07	0.13816	0.028022	TRUE		2.5691	0.00269712	0.14145	0.047001	+++
	129	279	IDP_dMRI_TBSS_MD_Cingulum_cingulate_gyrus_L	5	rs13164785	82861400	T	G	0.18859	0.18859	0.991269	19.68	2.0893e-20	0.15815	0.017034	6.4304	3.71e-07	0.14671	0.028797	TRUE		1.6761	0.0210814	0.11566	0.050047	+++
	129	289	IDP_dMRI_TBSS_MD_Uncinate_fasciculus_L	5	rs13164785	82861400	T	G	0.18859	0.18859	0.991269	17.171	6.74528e-18	0.1388	0.016064	2.9307	0.001173	0.082931	0.025529	TRUE		1.8401	0.0144511	0.11144	0.045465	+++
	129	362	IDP_dMRI_TBSS_L1_Anterior_corona_radiata_R	5	rs13164785	82861400	T	G	0.18859	0.18859	0.991269	10.518	3.03389e-11	0.12318	0.01851	4.0883	8.16e-05	0.11502	0.029155	TRUE		2.5428	0.0028655	0.15903	0.053169	+++
	129	363	IDP_dMRI_TBSS_L1_Anterior_corona_radiata_L	5	rs13164785	82861400	T	G	0.18859	0.18859	0.991269	11.804	1.57036e-12	0.12994	0.018353	6.4844	3.28e-07	0.14716	0.028753	TRUE		2.158	0.00695024	0.14191	0.05244	+++
	129	367	IDP_dMRI_TBSS_L1_Posterior_corona_radiata_L	5	rs13164785	82861400	T	G	0.18859	0.18859	0.991269	10.501	3.155e-11	0.11439	0.017203	5.2395	5.76e-06	0.12279	0.027029	TRUE		0.45091	0.354071	0.044624	0.048125	+++
	129	371	IDP_dMRI_TBSS_L1_Sagittal_stratum_L	5	rs13164785	82861400	T	G	0.18859	0.18859	0.991269	11.697	2.00909e-12	0.12986	0.018431	3.4099	0.00038913	0.10127	0.028517	TRUE		0.44405	0.359708	0.046888	0.051162	+++
	129	372	IDP_dMRI_TBSS_L1_External_capsule_R	5	rs13164785	82861400	T	G	0.18859	0.18859	0.991269	8.4285	3.72821e-09	0.10671	0.018079	3.1589	0.00069359	0.095481	0.028119	TRUE		0.0382	0.915799	0.0053242	0.050339	+++
	129	390	IDP_dMRI_TBSS_L2_Genu_of_corpus_callosum	5	rs13164785	82861400	T	G	0.18859	0.18859	0.991269	12.608	2.46604e-13	0.1378	0.018789	3.9801	0.00010469	0.11243	0.028942	TRUE		1.3731	0.0423545	0.10739	0.052819	+++
	129	391	IDP_dMRI_TBSS_L2_Body_of_corpus_callosum	5	rs13164785	82861400	T	G	0.18859	0.18859	0.991269	9.744	1.80302e-10	0.1223	0.019151	3.9938	0.00010144	0.11632	0.029885	TRUE		0.88588	0.130053	0.082798	0.054636	+++
	129	410	IDP_dMRI_TBSS_L2_Anterior_corona_radiata_R	5	rs13164785	82861400	T	G	0.18859	0.18859	0.991269	15.496	3.19154e-16	0.15003	0.018331	6.1625	6.88e-07	0.13903	0.027943	TRUE		0.16138	0.689636	0.020164	0.050474	+++
	129	411	IDP_dMRI_TBSS_L2_Anterior_corona_radiata_L	5	rs13164785	82861400	T	G	0.18859	0.18859	0.991269	15.13	7.4131e-16	0.1457	0.018029	4.1811	6.59e-05	0.11062	0.027682	TRUE		0.74244	0.180951	0.067109	0.050119	+++
	129	421	IDP_dMRI_TBSS_L2_External_capsule_L	5	rs13164785	82861400	T	G	0.18859	0.18859	0.991269	7.6678	2.14882e-08	0.097129	0.017327	1.9751	0.01059	0.069507	0.027177	TRUE		1.471	0.0338065	0.099499	0.046802	+++
	129	422	IDP_dMRI_TBSS_L2_Cingulum_cingulate_gyrus_R	5	rs13164785	82861400	T	G	0.18859	0.18859	0.991269	16.331	4.66659e-17	0.15504	0.018425	2.8989	0.0012621	0.094837	0.029384	TRUE		0.93511	0.116115	0.081394	0.051746	+++
	129	425	IDP_dMRI_TBSS_L2_Cingulum_hippocampus_L	5	rs13164785	82861400	T	G	0.18859	0.18859	0.991269	14.13	7.4131e-15	0.15527	0.019925	5.2406	5.75e-06	0.1395	0.030701	TRUE		0.82763	0.14872	0.07688	0.053188	+++
	129	433	IDP_dMRI_TBSS_L2_Uncinate_fasciculus_L	5	rs13164785	82861400	T	G	0.18859	0.18859	0.991269	8.7072	1.96246e-09	0.10923	0.01818	0.42584	0.37511	0.025519	0.028768	FALSE		1.1886	0.0647739	0.097676	0.052818	+++
	129	438	IDP_dMRI_TBSS_L3_Genu_of_corpus_callosum	5	rs13164785	82861400	T	G	0.18859	0.18859	0.991269	11.72	1.90546e-12	0.13011	0.018448	4.8137	1.54e-05	0.12291	0.028382	TRUE		0.92203	0.119666	0.082483	0.052948	+++
	129	439	IDP_dMRI_TBSS_L3_Body_of_corpus_callosum	5	rs13164785	82861400	T	G	0.18859	0.18859	0.991269	8.43	3.71535e-09	0.11282	0.019111	4.9239	1.19e-05	0.13107	0.029881	TRUE		0.80865	0.155364	0.078781	0.055396	+++
	129	446	IDP_dMRI_TBSS_L3_Inferior_cerebellar_peduncle_R	5	rs13164785	82861400	T	G	0.18859	0.18859	0.991269	13.06	8.70964e-14	0.14435	0.019315	3.5956	0.00025375	0.11088	0.030272	TRUE		0.73526	0.183967	0.071912	0.054079	+++
	129	447	IDP_dMRI_TBSS_L3_Inferior_cerebellar_peduncle_L	5	rs13164785	82861400	T	G	0.18859	0.18859	0.991269	11.491	3.22849e-12	0.13685	0.019609	4.0943	8.05e-05	0.12003	0.0304	TRUE		0.59231	0.255676	0.062194	0.054677	+++
	129	455	IDP_dMRI_TBSS_L3_Posterior_limb_of_internal_capsule_L	5	rs13164785	82861400	T	G	0.18859	0.18859	0.991269	7.5432	2.86286e-08	0.097773	0.017599	4.2384	5.78e-05	0.11341	0.02816	TRUE		0.5575	0.277013	0.054652	0.050241	+++
	129	458	IDP_dMRI_TBSS_L3_Anterior_corona_radiata_R	5	rs13164785	82861400	T	G	0.18859	0.18859	0.991269	16.26	5.49541e-17	0.15389	0.018331	5.5483	2.83e-06	0.13037	0.027786	TRUE		0.47347	0.336148	0.049476	0.051411	+++
	129	459	IDP_dMRI_TBSS_L3_Anterior_corona_radiata_L	5	rs13164785	82861400	T	G	0.18859	0.18859	0.991269	16.035	9.22571e-17	0.14964	0.017956	5.3833	4.14e-06	0.12635	0.027391	TRUE		0.80122	0.158045	0.072377	0.051223	+++
	129	461	IDP_dMRI_TBSS_L3_Superior_corona_radiata_L	5	rs13164785	82861400	T	G	0.18859	0.18859	0.991269	11.934	1.16413e-12	0.1259	0.017679	5.045	9.02e-06	0.12218	0.027474	TRUE		0.4621	0.345064	0.048405	0.051236	+++
	129	462	IDP_dMRI_TBSS_L3_Posterior_corona_radiata_R	5	rs13164785	82861400	T	G	0.18859	0.18859	0.991269	10.625	2.37137e-11	0.12345	0.018449	7.1867	6.51e-08	0.15404	0.028432	TRUE		0.37707	0.419691	0.042882	0.053113	+++
	129	468	IDP_dMRI_TBSS_L3_External_capsule_R	5	rs13164785	82861400	T	G	0.18859	0.18859	0.991269	10.91	1.23027e-11	0.12572	0.018523	5.1551	7e-06	0.12997	0.02887	TRUE		1.0258	0.0942323	0.087435	0.052185	+++
	129	469	IDP_dMRI_TBSS_L3_External_capsule_L	5	rs13164785	82861400	T	G	0.18859	0.18859	0.991269	12.411	3.8815e-13	0.13063	0.017962	3.3773	0.00041947	0.099529	0.028183	TRUE		1.2004	0.0630376	0.091095	0.048937	+++
	129	470	IDP_dMRI_TBSS_L3_Cingulum_cingulate_gyrus_R	5	rs13164785	82861400	T	G	0.18859	0.18859	0.991269	18.475	3.34965e-19	0.16588	0.018471	4.3533	4.43e-05	0.12002	0.029346	TRUE		1.9196	0.0120337	0.13016	0.051715	+++
	129	471	IDP_dMRI_TBSS_L3_Cingulum_cingulate_gyrus_L	5	rs13164785	82861400	T	G	0.18859	0.18859	0.991269	16.574	2.66686e-17	0.16102	0.018987	4.6192	2.4e-05	0.12718	0.030063	TRUE		0.96328	0.108823	0.086971	0.054178	+++
	129	472	IDP_dMRI_TBSS_L3_Cingulum_hippocampus_R	5	rs13164785	82861400	T	G	0.18859	0.18859	0.991269	15.575	2.66073e-16	0.16311	0.019876	5.0936	8.06e-06	0.13661	0.030552	TRUE		0.95873	0.109969	0.08652	0.054072	+++
	129	473	IDP_dMRI_TBSS_L3_Cingulum_hippocampus_L	5	rs13164785	82861400	T	G	0.18859	0.18859	0.991269	15.599	2.51768e-16	0.165	0.02009	4.8998	1.26e-05	0.13745	0.031422	TRUE		1.1696	0.0676706	0.10306	0.056331	+++
	129	477	IDP_dMRI_TBSS_L3_Superior_longitudinal_fasciculus_L	5	rs13164785	82861400	T	G	0.18859	0.18859	0.991269	16.173	6.71429e-17	0.16119	0.019255	5.2396	5.76e-06	0.13635	0.030012	TRUE		1.9238	0.0119179	0.13721	0.054442	+++
	129	480	IDP_dMRI_TBSS_L3_Uncinate_fasciculus_R	5	rs13164785	82861400	T	G	0.18859	0.18859	0.991269	8.5754	2.65828e-09	0.11785	0.019778	2.3178	0.0048106	0.086563	0.030679	TRUE		1.5888	0.0257751	0.12509	0.056004	+++
	129	481	IDP_dMRI_TBSS_L3_Uncinate_fasciculus_L	5	rs13164785	82861400	T	G	0.18859	0.18859	0.991269	10.065	8.60994e-11	0.11987	0.018445	3.103	0.00078886	0.098045	0.029179	TRUE		0.75087	0.177472	0.069777	0.051696	+++
	129	486	IDP_dMRI_TBSS_ICVF_Genu_of_corpus_callosum	5	rs13164785	82861400	T	G	0.18859	0.18859	0.991269	22.578	2.64241e-23	-0.19503	0.019545	6.8382	1.45e-07	-0.16217	0.030765	TRUE		2.1286	0.00743704	-0.15166	0.056518	---
	129	496	IDP_dMRI_TBSS_ICVF_Superior_cerebellar_peduncle_R	5	rs13164785	82861400	T	G	0.18859	0.18859	0.991269	12.437	3.65595e-13	-0.13768	0.018909	3.5229	0.00029999	-0.10791	0.029814	TRUE		0.67682	0.210465	-0.070265	0.056065	---
	129	497	IDP_dMRI_TBSS_ICVF_Superior_cerebellar_peduncle_L	5	rs13164785	82861400	T	G	0.18859	0.18859	0.991269	10.108	7.7983e-11	-0.12727	0.019538	5.5863	2.59e-06	-0.1462	0.031042	TRUE		0.54215	0.286979	-0.060986	0.057239	---
	129	500	IDP_dMRI_TBSS_ICVF_Anterior_limb_of_internal_capsule_R	5	rs13164785	82861400	T	G	0.18859	0.18859	0.991269	18.213	6.1235e-19	-0.16706	0.018743	3.9515	0.00011181	-0.11408	0.02949	TRUE		1.5465	0.0284119	-0.12145	0.055317	---
	129	501	IDP_dMRI_TBSS_ICVF_Anterior_limb_of_internal_capsule_L	5	rs13164785	82861400	T	G	0.18859	0.18859	0.991269	17.966	1.08143e-18	-0.16855	0.019047	3.533	0.00029309	-0.10851	0.029929	TRUE		2.0009	0.0099793	-0.14393	0.05573	---
	129	503	IDP_dMRI_TBSS_ICVF_Posterior_limb_of_internal_capsule_L	5	rs13164785	82861400	T	G	0.18859	0.18859	0.991269	18.863	1.37088e-19	-0.18071	0.019902	6.3934	4.04e-07	-0.15662	0.030842	TRUE		1.9705	0.0107029	-0.14736	0.057602	---
	129	504	IDP_dMRI_TBSS_ICVF_Retrolenticular_part_of_internal_capsule_R	5	rs13164785	82861400	T	G	0.18859	0.18859	0.991269	29.371	4.25598e-30	-0.22367	0.019537	8.5482	2.83e-09	-0.18171	0.030493	TRUE		2.5901	0.0025698	-0.17243	0.057013	---
	129	505	IDP_dMRI_TBSS_ICVF_Retrolenticular_part_of_internal_capsule_L	5	rs13164785	82861400	T	G	0.18859	0.18859	0.991269	29.121	7.56833e-30	-0.22643	0.019867	9.6649	2.16e-10	-0.19891	0.03122	TRUE		3.8149	0.000153144	-0.2271	0.059702	---
	129	506	IDP_dMRI_TBSS_ICVF_Anterior_corona_radiata_R	5	rs13164785	82861400	T	G	0.18859	0.18859	0.991269	25.707	1.96336e-26	-0.20032	0.018758	8.7459	1.8e-09	-0.17536	0.029062	TRUE		1.7671	0.0170962	-0.12928	0.0541	---
	129	507	IDP_dMRI_TBSS_ICVF_Anterior_corona_radiata_L	5	rs13164785	82861400	T	G	0.18859	0.18859	0.991269	26.229	5.90201e-27	-0.20281	0.018792	8.2352	5.82e-09	-0.17021	0.029151	TRUE		1.9808	0.010452	-0.13705	0.053401	---
	129	508	IDP_dMRI_TBSS_ICVF_Superior_corona_radiata_R	5	rs13164785	82861400	T	G	0.18859	0.18859	0.991269	23.075	8.41395e-24	-0.19143	0.018967	8.5379	2.9e-09	-0.17684	0.029695	TRUE		0.85918	0.138299	-0.080087	0.053981	---
	129	509	IDP_dMRI_TBSS_ICVF_Superior_corona_radiata_L	5	rs13164785	82861400	T	G	0.18859	0.18859	0.991269	23.284	5.19996e-24	-0.19162	0.018896	8.418	3.82e-09	-0.17344	0.02935	TRUE		1.0217	0.0951262	-0.092273	0.055223	---
	129	510	IDP_dMRI_TBSS_ICVF_Posterior_corona_radiata_R	5	rs13164785	82861400	T	G	0.18859	0.18859	0.991269	18.772	1.69044e-19	-0.17468	0.019287	8.132	7.38e-09	-0.17377	0.029967	TRUE		1.2131	0.0612209	-0.10438	0.055684	---
	129	511	IDP_dMRI_TBSS_ICVF_Posterior_corona_radiata_L	5	rs13164785	82861400	T	G	0.18859	0.18859	0.991269	20.576	2.65461e-21	-0.1845	0.019412	7.9693	1.07e-08	-0.1715	0.029905	TRUE		1.3019	0.0498999	-0.10725	0.054614	---
	129	515	IDP_dMRI_TBSS_ICVF_Sagittal_stratum_L	5	rs13164785	82861400	T	G	0.18859	0.18859	0.991269	31.04	9.12011e-32	-0.22962	0.019488	11.381	4.16e-12	-0.21	0.030172	TRUE		3.0919	0.000809282	-0.1855	0.055172	---
	129	516	IDP_dMRI_TBSS_ICVF_External_capsule_R	5	rs13164785	82861400	T	G	0.18859	0.18859	0.991269	32.781	1.65577e-33	-0.22341	0.01843	10.38	4.17e-11	-0.18723	0.028273	TRUE		2.701	0.00199067	-0.1671	0.053873	---
	129	517	IDP_dMRI_TBSS_ICVF_External_capsule_L	5	rs13164785	82861400	T	G	0.18859	0.18859	0.991269	31.091	8.10961e-32	-0.21646	0.018355	8.3216	4.77e-09	-0.16644	0.028344	TRUE		3.132	0.000737904	-0.18047	0.053265	---
	129	518	IDP_dMRI_TBSS_ICVF_Cingulum_cingulate_gyrus_R	5	rs13164785	82861400	T	G	0.18859	0.18859	0.991269	35.863	1.37088e-36	-0.23966	0.018868	9.1195	7.59e-10	-0.18265	0.029588	TRUE		3.0527	0.000885727	-0.17837	0.053454	---
	129	519	IDP_dMRI_TBSS_ICVF_Cingulum_cingulate_gyrus_L	5	rs13164785	82861400	T	G	0.18859	0.18859	0.991269	30.464	3.43558e-31	-0.22248	0.019068	8.2922	5.1e-09	-0.1754	0.029928	TRUE		2.5774	0.00264606	-0.16653	0.055225	---
	129	520	IDP_dMRI_TBSS_ICVF_Cingulum_hippocampus_R	5	rs13164785	82861400	T	G	0.18859	0.18859	0.991269	34.971	1.06905e-35	-0.2407	0.0192	10.831	1.48e-11	-0.20005	0.029522	TRUE		2.2503	0.00561953	-0.15304	0.05512	---
	129	521	IDP_dMRI_TBSS_ICVF_Cingulum_hippocampus_L	5	rs13164785	82861400	T	G	0.18859	0.18859	0.991269	33.753	1.76604e-34	-0.23851	0.019379	9.552	2.81e-10	-0.19127	0.030214	TRUE		3.2445	0.000569508	-0.19164	0.055396	---
	129	523	IDP_dMRI_TBSS_ICVF_Fornix_cres+Stria_terminalis_L	5	rs13164785	82861400	T	G	0.18859	0.18859	0.991269	28.654	2.2182e-29	-0.21429	0.018961	4.4479	3.57e-05	-0.12345	0.029816	TRUE		2.3189	0.00479844	-0.15886	0.05617	---
	129	525	IDP_dMRI_TBSS_ICVF_Superior_longitudinal_fasciculus_L	5	rs13164785	82861400	T	G	0.18859	0.18859	0.991269	25.709	1.95434e-26	-0.20871	0.019542	7.9924	1.02e-08	-0.1738	0.030259	TRUE		2.7022	0.00198518	-0.17361	0.055957	---
	129	526	IDP_dMRI_TBSS_ICVF_Superior_fronto-occipital_fasciculus_R	5	rs13164785	82861400	T	G	0.18859	0.18859	0.991269	12.341	4.56037e-13	-0.13089	0.018052	2.5766	0.0026509	-0.084272	0.028015	TRUE		0.41434	0.385177	-0.045145	0.051959	---
	129	528	IDP_dMRI_TBSS_ICVF_Uncinate_fasciculus_R	5	rs13164785	82861400	T	G	0.18859	0.18859	0.991269	26.878	1.32434e-27	-0.20871	0.019094	5.3808	4.16e-06	-0.13549	0.029381	TRUE		2.2674	0.00540256	-0.15376	0.055122	---
	129	529	IDP_dMRI_TBSS_ICVF_Uncinate_fasciculus_L	5	rs13164785	82861400	T	G	0.18859	0.18859	0.991269	20.465	3.42768e-21	-0.17744	0.018723	6.2498	5.63e-07	-0.1438	0.028676	TRUE		2.9563	0.00110586	-0.17355	0.053011	---
	129	628	IDP_dMRI_ProbtrackX_FA_ar_l	5	rs13164785	82861400	T	G	0.18859	0.18859	0.991269	8.3689	4.27661e-09	-0.11353	0.019307	5.0034	9.92e-06	-0.13491	0.030479	TRUE		0.1197	0.759102	-0.016453	0.053633	---
	129	629	IDP_dMRI_ProbtrackX_FA_ar_r	5	rs13164785	82861400	T	G	0.18859	0.18859	0.991269	7.7927	1.61176e-08	-0.10979	0.019414	5.911	1.23e-06	-0.14742	0.030327	TRUE		0.84223	0.143804	-0.079297	0.054195	---
	129	630	IDP_dMRI_ProbtrackX_FA_atr_l	5	rs13164785	82861400	T	G	0.18859	0.18859	0.991269	12.977	1.05439e-13	-0.14465	0.019422	2.0445	0.0090261	-0.078885	0.030192	TRUE		0.55998	0.275436	-0.059011	0.054071	---
	129	639	IDP_dMRI_ProbtrackX_FA_fmi	5	rs13164785	82861400	T	G	0.18859	0.18859	0.991269	16.673	2.12324e-17	-0.16674	0.019599	4.0941	8.05e-05	-0.11987	0.03036	TRUE		2.0815	0.00828896	-0.14672	0.055436	---
	129	653	IDP_dMRI_ProbtrackX_FA_unc_l	5	rs13164785	82861400	T	G	0.18859	0.18859	0.991269	10.039	9.14113e-11	-0.12393	0.019097	1.8072	0.015588	-0.072658	0.030027	TRUE		1.4083	0.0390571	-0.11145	0.05392	---
	129	654	IDP_dMRI_ProbtrackX_FA_unc_r	5	rs13164785	82861400	T	G	0.18859	0.18859	0.991269	11.142	7.21107e-12	-0.13631	0.019857	5.2002	6.31e-06	-0.13839	0.030592	TRUE		2.091	0.00810961	-0.14507	0.054661	---
	129	655	IDP_dMRI_ProbtrackX_MD_ar_l	5	rs13164785	82861400	T	G	0.18859	0.18859	0.991269	8.9968	1.0074e-09	0.11992	0.019607	2.8588	0.0013842	0.099478	0.031078	TRUE		0.89312	0.127903	0.084178	0.055236	+++
	129	656	IDP_dMRI_ProbtrackX_MD_ar_r	5	rs13164785	82861400	T	G	0.18859	0.18859	0.991269	9.3071	4.9306e-10	0.11814	0.018965	2.3309	0.0046677	0.085768	0.030294	TRUE		1.1912	0.0643873	0.10022	0.054116	+++
	129	657	IDP_dMRI_ProbtrackX_MD_atr_l	5	rs13164785	82861400	T	G	0.18859	0.18859	0.991269	12.921	1.1995e-13	0.1239	0.016674	3.1214	0.00075614	0.086537	0.025665	TRUE		0.9919	0.101883	0.075475	0.046087	+++
	129	658	IDP_dMRI_ProbtrackX_MD_atr_r	5	rs13164785	82861400	T	G	0.18859	0.18859	0.991269	11.522	3.00608e-12	0.11589	0.016583	2.6403	0.0022893	0.078152	0.025603	TRUE		0.74519	0.179808	0.062669	0.046681	+++
	129	659	IDP_dMRI_ProbtrackX_MD_cgc_l	5	rs13164785	82861400	T	G	0.18859	0.18859	0.991269	19.144	7.17794e-20	0.16009	0.017495	6.0957	8.02e-07	0.1458	0.029482	TRUE		1.9715	0.0106782	0.12651	0.049437	+++
	129	666	IDP_dMRI_ProbtrackX_MD_fmi	5	rs13164785	82861400	T	G	0.18859	0.18859	0.991269	17.118	7.62079e-18	0.15759	0.018268	8.3823	4.15e-09	0.16799	0.028494	TRUE		2.7231	0.00189191	0.16077	0.051581	+++
	129	674	IDP_dMRI_ProbtrackX_MD_ptr_l	5	rs13164785	82861400	T	G	0.18859	0.18859	0.991269	11.353	4.43609e-12	0.12616	0.018195	4.1342	7.34e-05	0.11097	0.027949	TRUE		1.5619	0.0274221	0.11325	0.051258	+++
	129	675	IDP_dMRI_ProbtrackX_MD_ptr_r	5	rs13164785	82861400	T	G	0.18859	0.18859	0.991269	13.88	1.31826e-14	0.1366	0.017695	5.0579	8.75e-06	0.12236	0.027475	TRUE		2.0736	0.00844112	0.13008	0.049266	+++
	129	676	IDP_dMRI_ProbtrackX_MD_slf_l	5	rs13164785	82861400	T	G	0.18859	0.18859	0.991269	15.87	1.34896e-16	0.15409	0.018591	6.6993	2e-07	0.15122	0.029016	TRUE		1.1293	0.0742506	0.096004	0.053714	+++
	129	679	IDP_dMRI_ProbtrackX_MD_str_r	5	rs13164785	82861400	T	G	0.18859	0.18859	0.991269	10.478	3.3266e-11	0.10164	0.015305	3.9144	0.00012179	0.098601	0.025627	TRUE		0.30498	0.495473	0.029163	0.042765	+++
	129	680	IDP_dMRI_ProbtrackX_MD_unc_l	5	rs13164785	82861400	T	G	0.18859	0.18859	0.991269	15.82	1.51356e-16	0.13839	0.016725	5.6518	2.23e-06	0.12424	0.026207	TRUE		1.8125	0.0153993	0.11123	0.045813	+++
	129	681	IDP_dMRI_ProbtrackX_MD_unc_r	5	rs13164785	82861400	T	G	0.18859	0.18859	0.991269	20.037	9.18333e-21	0.16804	0.017928	5.413	3.86e-06	0.12661	0.027362	TRUE		1.0629	0.0865167	0.0837	0.048771	+++
	129	720	IDP_dMRI_ProbtrackX_L1_fmi	5	rs13164785	82861400	T	G	0.18859	0.18859	0.991269	10.51	3.0903e-11	0.11579	0.017406	6.9662	1.08e-07	0.15088	0.028332	TRUE		1.6256	0.023681	0.11215	0.04948	+++
	129	722	IDP_dMRI_ProbtrackX_L1_ifo_r	5	rs13164785	82861400	T	G	0.18859	0.18859	0.991269	11.2	6.30957e-12	0.12075	0.017542	2.8673	0.0013574	0.088296	0.027536	TRUE		0.99188	0.101887	0.084637	0.051683	+++
	129	723	IDP_dMRI_ProbtrackX_L1_ilf_l	5	rs13164785	82861400	T	G	0.18859	0.18859	0.991269	10.066	8.59014e-11	0.11703	0.018007	4.0204	9.54e-05	0.10824	0.027704	TRUE		0.43867	0.364192	0.045293	0.049886	+++
	129	730	IDP_dMRI_ProbtrackX_L1_slf_l	5	rs13164785	82861400	T	G	0.18859	0.18859	0.991269	10.184	6.54636e-11	0.11479	0.017551	5.4763	3.34e-06	0.12988	0.027887	TRUE		0.77576	0.167587	0.069154	0.050067	+++
	129	734	IDP_dMRI_ProbtrackX_L1_unc_l	5	rs13164785	82861400	T	G	0.18859	0.18859	0.991269	12.613	2.43781e-13	0.12042	0.016416	6.5383	2.9e-07	0.13166	0.025605	TRUE		1.3369	0.0460363	0.086969	0.043526	+++
	129	736	IDP_dMRI_ProbtrackX_L2_ar_l	5	rs13164785	82861400	T	G	0.18859	0.18859	0.991269	8.594	2.54683e-09	0.11629	0.019494	3.5447	0.0002853	0.11238	0.030937	TRUE		0.63682	0.23077	0.065453	0.054577	+++
	129	737	IDP_dMRI_ProbtrackX_L2_ar_r	5	rs13164785	82861400	T	G	0.18859	0.18859	0.991269	8.7606	1.7354e-09	0.11497	0.019071	3.3072	0.00049295	0.10564	0.030282	TRUE		1.1475	0.0712033	0.097721	0.054093	+++
	129	738	IDP_dMRI_ProbtrackX_L2_atr_l	5	rs13164785	82861400	T	G	0.18859	0.18859	0.991269	13.399	3.99025e-14	0.13237	0.017472	3.2254	0.00059511	0.092365	0.02687	TRUE		0.96069	0.109474	0.07689	0.047987	+++
	129	739	IDP_dMRI_ProbtrackX_L2_atr_r	5	rs13164785	82861400	T	G	0.18859	0.18859	0.991269	12.478	3.3266e-13	0.12673	0.017375	3.115	0.00076736	0.089915	0.026699	TRUE		0.64193	0.228071	0.058355	0.048377	+++
	129	747	IDP_dMRI_ProbtrackX_L2_fmi	5	rs13164785	82861400	T	G	0.18859	0.18859	0.991269	17.576	2.65461e-18	0.16507	0.018871	6.7695	1.7e-07	0.15231	0.029056	TRUE		2.7874	0.00163155	0.16799	0.053147	+++
	129	755	IDP_dMRI_ProbtrackX_L2_ptr_l	5	rs13164785	82861400	T	G	0.18859	0.18859	0.991269	12.783	1.64816e-13	0.13669	0.018501	5.1284	7.44e-06	0.12735	0.028371	TRUE		1.4735	0.0336124	0.11074	0.052033	+++
	129	757	IDP_dMRI_ProbtrackX_L2_slf_l	5	rs13164785	82861400	T	G	0.18859	0.18859	0.991269	14.672	2.12814e-15	0.15214	0.019136	5.4753	3.35e-06	0.13818	0.029671	TRUE		0.78248	0.165014	0.076012	0.054698	+++
	129	761	IDP_dMRI_ProbtrackX_L2_unc_l	5	rs13164785	82861400	T	G	0.18859	0.18859	0.991269	14.568	2.70396e-15	0.13769	0.017383	3.9173	0.00012098	0.10482	0.027233	TRUE		1.5918	0.0255976	0.10756	0.048098	+++
	129	762	IDP_dMRI_ProbtrackX_L2_unc_r	5	rs13164785	82861400	T	G	0.18859	0.18859	0.991269	18.14	7.24436e-19	0.16447	0.018492	5.5036	3.14e-06	0.13197	0.028256	TRUE		0.97016	0.107112	0.081998	0.050832	+++
	129	763	IDP_dMRI_ProbtrackX_L3_ar_l	5	rs13164785	82861400	T	G	0.18859	0.18859	0.991269	9.6186	2.40658e-10	0.123	0.019396	3.9744	0.00010607	0.11975	0.030851	TRUE		0.62963	0.234623	0.065134	0.054761	+++
	129	764	IDP_dMRI_ProbtrackX_L3_ar_r	5	rs13164785	82861400	T	G	0.18859	0.18859	0.991269	9.2168	6.07016e-10	0.11776	0.019003	3.2378	0.00057836	0.10387	0.03015	TRUE		1.2513	0.0560661	0.10249	0.053567	+++
	129	765	IDP_dMRI_ProbtrackX_L3_atr_l	5	rs13164785	82861400	T	G	0.18859	0.18859	0.991269	14.221	6.01174e-15	0.1378	0.017622	2.5071	0.003111	0.079618	0.026907	TRUE		0.71278	0.19374	0.063598	0.048896	+++
	129	766	IDP_dMRI_ProbtrackX_L3_atr_r	5	rs13164785	82861400	T	G	0.18859	0.18859	0.991269	13.021	9.52796e-14	0.13174	0.017656	2.215	0.0060954	0.074342	0.027087	TRUE		0.35891	0.437613	0.038285	0.049298	+++
	129	774	IDP_dMRI_ProbtrackX_L3_fmi	5	rs13164785	82861400	T	G	0.18859	0.18859	0.991269	17.379	4.1783e-18	0.16678	0.019179	7.6436	2.27e-08	0.16398	0.029256	TRUE		2.9444	0.00113658	0.17757	0.054371	+++
	129	775	IDP_dMRI_ProbtrackX_L3_ifo_l	5	rs13164785	82861400	T	G	0.18859	0.18859	0.991269	25.016	9.63829e-26	0.2018	0.019167	6.8685	1.35e-07	0.15693	0.029699	TRUE		1.8676	0.0135644	0.13276	0.053664	+++
	129	782	IDP_dMRI_ProbtrackX_L3_ptr_l	5	rs13164785	82861400	T	G	0.18859	0.18859	0.991269	13.571	2.68534e-14	0.14163	0.018568	4.2741	5.32e-05	0.11607	0.02868	TRUE		1.6853	0.0206395	0.12096	0.052161	+++
	129	784	IDP_dMRI_ProbtrackX_L3_slf_l	5	rs13164785	82861400	T	G	0.18859	0.18859	0.991269	15.94	1.14815e-16	0.161	0.01938	6.1636	6.86e-07	0.14958	0.030062	TRUE		1.3969	0.0400959	0.11624	0.056534	+++
	129	788	IDP_dMRI_ProbtrackX_L3_unc_l	5	rs13164785	82861400	T	G	0.18859	0.18859	0.991269	13.733	1.84927e-14	0.13456	0.017531	4.0878	8.17e-05	0.10871	0.027558	TRUE		1.6331	0.0232756	0.1114	0.049006	+++
	129	789	IDP_dMRI_ProbtrackX_L3_unc_r	5	rs13164785	82861400	T	G	0.18859	0.18859	0.991269	17.32	4.7863e-18	0.16396	0.018889	5.6251	2.37e-06	0.13714	0.029006	TRUE		1.5256	0.0298126	0.11185	0.051393	+++
	129	790	IDP_dMRI_ProbtrackX_ICVF_ar_l	5	rs13164785	82861400	T	G	0.18859	0.18859	0.991269	35.342	4.54988e-36	-0.24622	0.019533	9.6017	2.5e-10	-0.19233	0.030296	TRUE		3.2875	0.000515822	-0.19666	0.056408	---
	129	791	IDP_dMRI_ProbtrackX_ICVF_ar_r	5	rs13164785	82861400	T	G	0.18859	0.18859	0.991269	31.97	1.07152e-32	-0.23301	0.019474	9.238	5.78e-10	-0.18762	0.03018	TRUE		2.8112	0.00154454	-0.176	0.055399	---
	129	792	IDP_dMRI_ProbtrackX_ICVF_atr_l	5	rs13164785	82861400	T	G	0.18859	0.18859	0.991269	27.886	1.30017e-28	-0.20617	0.018503	6.0785	8.35e-07	-0.14212	0.028784	TRUE		2.9823	0.0010416	-0.17411	0.052905	---
	129	793	IDP_dMRI_ProbtrackX_ICVF_atr_r	5	rs13164785	82861400	T	G	0.18859	0.18859	0.991269	26.987	1.03039e-27	-0.20224	0.018463	6.7108	1.95e-07	-0.1491	0.028583	TRUE		2.2966	0.00505126	-0.15036	0.05348	---
	129	796	IDP_dMRI_ProbtrackX_ICVF_cgh_l	5	rs13164785	82861400	T	G	0.18859	0.18859	0.991269	31.918	1.20781e-32	-0.23419	0.01959	10.615	2.43e-11	-0.20393	0.030424	TRUE		2.8316	0.00147367	-0.17162	0.053787	---
	129	797	IDP_dMRI_ProbtrackX_ICVF_cgh_r	5	rs13164785	82861400	T	G	0.18859	0.18859	0.991269	30.28	5.24807e-31	-0.22548	0.019385	11.869	1.35e-12	-0.21396	0.030054	TRUE		2.4955	0.00319521	-0.16087	0.054401	---
	129	798	IDP_dMRI_ProbtrackX_ICVF_cst_l	5	rs13164785	82861400	T	G	0.18859	0.18859	0.991269	24.205	6.23735e-25	-0.20461	0.019772	7.3877	4.1e-08	-0.16922	0.030763	TRUE		1.9132	0.0122124	-0.14398	0.057325	---
	129	799	IDP_dMRI_ProbtrackX_ICVF_cst_r	5	rs13164785	82861400	T	G	0.18859	0.18859	0.991269	21.505	3.12608e-22	-0.18961	0.019493	8.166	6.82e-09	-0.17894	0.030788	TRUE		1.5868	0.0258941	-0.12509	0.056044	---
	129	801	IDP_dMRI_ProbtrackX_ICVF_fmi	5	rs13164785	82861400	T	G	0.18859	0.18859	0.991269	30.796	1.59956e-31	-0.22733	0.019373	9.7751	1.68e-10	-0.19395	0.030255	TRUE		3.6719	0.000212863	-0.2073	0.055724	---
	129	802	IDP_dMRI_ProbtrackX_ICVF_ifo_l	5	rs13164785	82861400	T	G	0.18859	0.18859	0.991269	35.644	2.26986e-36	-0.2461	0.019437	11.517	3.04e-12	-0.21105	0.030129	TRUE		3.8432	0.000143483	-0.21366	0.055927	---
	129	803	IDP_dMRI_ProbtrackX_ICVF_ifo_r	5	rs13164785	82861400	T	G	0.18859	0.18859	0.991269	34.369	4.27563e-35	-0.2392	0.019253	11.224	5.97e-12	-0.20619	0.029848	TRUE		3.8314	0.000147435	-0.21343	0.055966	---
	129	804	IDP_dMRI_ProbtrackX_ICVF_ilf_l	5	rs13164785	82861400	T	G	0.18859	0.18859	0.991269	36.096	8.01678e-37	-0.24945	0.019573	11.847	1.42e-12	-0.21547	0.030296	TRUE		3.3239	0.000474351	-0.19881	0.056656	---
	129	808	IDP_dMRI_ProbtrackX_ICVF_ml_r	5	rs13164785	82861400	T	G	0.18859	0.18859	0.991269	22.629	2.34963e-23	-0.16441	0.016457	9.146	7.15e-10	-0.1572	0.025425	TRUE		1.8458	0.0142626	-0.12113	0.049322	---
	129	811	IDP_dMRI_ProbtrackX_ICVF_slf_l	5	rs13164785	82861400	T	G	0.18859	0.18859	0.991269	28.04	9.12011e-29	-0.22008	0.019695	9.4371	3.66e-10	-0.1918	0.030498	TRUE		2.893	0.00127938	-0.18445	0.057072	---
	129	813	IDP_dMRI_ProbtrackX_ICVF_str_l	5	rs13164785	82861400	T	G	0.18859	0.18859	0.991269	23.355	4.4157e-24	-0.19256	0.018959	8.8199	1.51e-09	-0.17928	0.029576	TRUE		1.671	0.0213304	-0.12659	0.054884	---
	129	814	IDP_dMRI_ProbtrackX_ICVF_str_r	5	rs13164785	82861400	T	G	0.18859	0.18859	0.991269	23.508	3.10456e-24	-0.18943	0.018587	8.414	3.85e-09	-0.17515	0.029648	TRUE		1.0597	0.0871565	-0.091542	0.053449	---
	129	815	IDP_dMRI_ProbtrackX_ICVF_unc_l	5	rs13164785	82861400	T	G	0.18859	0.18859	0.991269	29.861	1.37721e-30	-0.21445	0.018572	9.4411	3.62e-10	-0.18188	0.028913	TRUE		3.5809	0.000262482	-0.19995	0.054542	---
	129	816	IDP_dMRI_ProbtrackX_ICVF_unc_r	5	rs13164785	82861400	T	G	0.18859	0.18859	0.991269	34.641	2.2856e-35	-0.23549	0.018877	11.17	6.76e-12	-0.20027	0.029066	TRUE		4.1469	7.13017e-05	-0.21906	0.054866	---
	129	847	IDP_dMRI_ProbtrackX_ISOVF_atr_r	5	rs13164785	82861400	T	G	0.18859	0.18859	0.991269	8.2938	5.08394e-09	-0.10644	0.018191	3.7849	0.0001641	-0.10674	0.028286	TRUE		2.4482	0.00356287	-0.15035	0.051437	---
	129	858	IDP_dMRI_ProbtrackX_ISOVF_ilf_l	5	rs13164785	82861400	T	G	0.18859	0.18859	0.991269	7.7535	1.76401e-08	-0.10989	0.019484	3.5077	0.00031067	-0.10938	0.030294	TRUE		3.5636	0.000273149	-0.20256	0.055412	---
	129	859	IDP_dMRI_ProbtrackX_ISOVF_ilf_r	5	rs13164785	82861400	T	G	0.18859	0.18859	0.991269	7.7452	1.79804e-08	-0.1079	0.019144	3.4044	0.00039409	-0.10533	0.029687	TRUE		2.3509	0.00445759	-0.15854	0.055592	---
	129	366	IDP_dMRI_TBSS_L1_Posterior_corona_radiata_R	5	rs35087492	82916626	A	G	0.1326	0.1326	0.991029	8.611	2.44906e-09	0.11474	0.019212	3.5084	0.00031017	0.11058	0.030623	TRUE		0.15172	0.705148	0.020735	0.054781	+++
	129	498	IDP_dMRI_TBSS_ICVF_Cerebral_peduncle_R	5	rs35333770	82922160	C	T	0.064728	0.064728	0.970491	8.0193	9.56533e-09	-0.17706	0.030821	0.83501	0.14621	-0.072777	0.050073	FALSE		0.33621	0.461095	-0.069887	0.094774	---
	129	280	IDP_dMRI_TBSS_MD_Cingulum_hippocampus_R	5	rs17284622	82974671	T	C	0.030594	0.030594	0.937858	8.1726	6.72048e-09	0.25754	0.044369	3.1192	0.00075998	0.22609	0.067081	TRUE		0.3136	0.485736	-0.078495	0.11255	++-
	129	520	IDP_dMRI_TBSS_ICVF_Cingulum_hippocampus_R	5	rs17284622	82974671	T	C	0.030594	0.030594	0.937858	9.833	1.46893e-10	-0.28633	0.044617	3.1408	0.0007231	-0.23059	0.068139	TRUE		0.0554	0.880238	0.018246	0.12106	--+
	129	521	IDP_dMRI_TBSS_ICVF_Cingulum_hippocampus_L	5	rs17284622	82974671	T	C	0.030594	0.030594	0.937858	8.0348	9.22996e-09	-0.25902	0.045041	4.1807	6.6e-05	-0.2782	0.069619	TRUE		0.01651	0.962698	0.0057064	0.12199	--+
	129	516	IDP_dMRI_TBSS_ICVF_External_capsule_R	5	rs13156341	83006110	A	G	0.037087	0.037087	0.957299	10.283	5.21195e-11	-0.25351	0.038561	3.1239	0.0007518	-0.19731	0.058488	TRUE		0.4519	0.353265	-0.099101	0.1067	---
	129	517	IDP_dMRI_TBSS_ICVF_External_capsule_L	5	rs13156341	83006110	A	G	0.037087	0.037087	0.957299	9.907	1.2388e-10	-0.24736	0.038389	3.4862	0.00032644	-0.21057	0.058531	TRUE		0.10059	0.79325	-0.027703	0.10567	---
1	130	2135	NET100_0979	5	rs10866757	92774094	G	C	0.1728	0.1728	0.999346	7.6341	2.3222e-08	0.11428	0.020436	4.2228	5.99e-05	0.13203	0.03285	TRUE	TRUE	0.01877	0.957701	-0.0033476	0.063116	++-
	130	1543	NET100_0387	5	rs7442779	92788278	A	G	0.050012	0.050012	1	7.7269	1.87543e-08	-0.19531	0.034698	0.3937	0.40392	-0.04822	0.057765	FALSE		0.24131	0.573707	-0.064026	0.11376	---
	130	3144	netmat_ICA_09Aug2017_004	5	rs7442779	92788278	A	G	0.050012	0.050012	1	14.087	8.18465e-15	-0.27865	0.035818	3.7214	0.00018993	-0.18871	0.050511	TRUE		1.3931	0.0404483	-0.2439	0.11884	---
1	131	2107	NET100_0951	5	rs62369930	92797564	C	T	0.17273	0.17273	0.999128	8.1595	6.92628e-09	-0.11811	0.020367	1.4177	0.038221	-0.067255	0.032438	TRUE	TRUE	0.045	0.901571	0.0075541	0.061063	--+
	131	3142	netmat_ICA_09Aug2017_002	5	rs62369930	92797564	C	T	0.17273	0.17273	0.999128	7.5686	2.70023e-08	0.11607	0.020855	3.5966	0.00025316	0.10692	0.029191	TRUE		0.1975	0.6346	-0.030938	0.065074	++-
1	132	3142	netmat_ICA_09Aug2017_002	5	rs11955417	94073489	T	C	0.23103	0.23103	0.995725	7.9076	1.23709e-08	-0.10682	0.018739	1.4304	0.037119	-0.056384	0.027039	TRUE	TRUE	0.09361	0.806102	-0.014862	0.060525	---
1	133	2448	NET100_1292	5	rs66784076	117525794	A	G	0.017638	0.017638	0.980121	7.7071	1.96291e-08	-0.33817	0.060163	0.084069	0.82401	0.020501	0.092176	FALSE	FALSE	1.9667	0.0107969	0.47206	0.18477	-++
1	134	1850	NET100_0694	5	rs6867667	124811726	T	A	0.064235	0.064235	0.992127	7.6387	2.29774e-08	-0.17876	0.031958	0.45556	0.3503	-0.048636	0.052064	FALSE	FALSE	0.78944	0.16239	0.12421	0.088833	--+
1	135	359	IDP_dMRI_TBSS_L1_Posterior_limb_of_internal_capsule_L	5	rs35096828	133897439	T	C	0.28144	0.28144	1	7.5421	2.87012e-08	-0.091827	0.01653	0.65426	0.22169	-0.03123	0.02555	FALSE	TRUE	0.34611	0.450703	0.035841	0.047496	--+
	135	200	IDP_dMRI_TBSS_FA_Splenium_of_corpus_callosum	5	rs4150221	139719991	T	C	0.26484	0.26484	0.997903	12.039	9.14113e-13	0.12798	0.017887	3.5148	0.00030563	0.10215	0.028259	TRUE		1.2173	0.0606317	0.099662	0.053046	+++
	135	390	IDP_dMRI_TBSS_L2_Genu_of_corpus_callosum	5	rs4150221	139719991	T	C	0.26484	0.26484	0.997903	8.3965	4.01328e-09	-0.097664	0.01658	3.4605	0.00034634	-0.092417	0.0258	TRUE		0.1271	0.746277	-0.015522	0.047959	---
	135	392	IDP_dMRI_TBSS_L2_Splenium_of_corpus_callosum	5	rs4150221	139719991	T	C	0.26484	0.26484	0.997903	12.192	6.42688e-13	-0.12841	0.017825	2.6293	0.002348	-0.08591	0.028214	TRUE		0.95394	0.111189	-0.083472	0.052346	---
	135	440	IDP_dMRI_TBSS_L3_Splenium_of_corpus_callosum	5	rs4150221	139719991	T	C	0.26484	0.26484	0.997903	12.933	1.16681e-13	-0.12409	0.016692	3.5823	0.00026164	-0.096945	0.026524	TRUE		0.34902	0.447693	-0.037987	0.050008	---
	135	486	IDP_dMRI_TBSS_ICVF_Genu_of_corpus_callosum	5	rs4150221	139719991	T	C	0.26484	0.26484	0.997903	19.074	8.43335e-20	0.15749	0.017244	8.7641	1.72e-09	0.16538	0.027376	TRUE		1.3911	0.040635	0.10516	0.051284	+++
	135	487	IDP_dMRI_TBSS_ICVF_Body_of_corpus_callosum	5	rs4150221	139719991	T	C	0.26484	0.26484	0.997903	16.657	2.20293e-17	0.15216	0.017894	6.8762	1.33e-07	0.14972	0.028317	TRUE		1.2783	0.0526866	0.10326	0.053217	+++
	135	488	IDP_dMRI_TBSS_ICVF_Splenium_of_corpus_callosum	5	rs4150221	139719991	T	C	0.26484	0.26484	0.997903	17.032	9.28966e-18	0.14996	0.01743	5.7947	1.6e-06	0.13236	0.027533	TRUE		0.0785	0.834642	0.010595	0.050734	+++
	135	503	IDP_dMRI_TBSS_ICVF_Posterior_limb_of_internal_capsule_L	5	rs4150221	139719991	T	C	0.26484	0.26484	0.997903	7.7328	1.85012e-08	0.09911	0.017599	1.7342	0.018442	0.065021	0.027576	TRUE		0.36949	0.427081	0.041607	0.052362	+++
	135	800	IDP_dMRI_ProbtrackX_ICVF_fma	5	rs4150221	139719991	T	C	0.26484	0.26484	0.997903	10.924	1.19124e-11	0.12062	0.017759	3.3885	0.00040879	0.097804	0.027641	TRUE		0.84162	0.144006	0.073756	0.050433	+++
	135	801	IDP_dMRI_ProbtrackX_ICVF_fmi	5	rs4150221	139719991	T	C	0.26484	0.26484	0.997903	12.035	9.22571e-13	0.12284	0.017171	5.148	7.11e-06	0.12169	0.027053	TRUE		0.74108	0.181518	0.06799	0.050844	+++
	135	215	IDP_dMRI_TBSS_FA_Posterior_limb_of_internal_capsule_L	5	rs2237077	139720400	T	C	0.26513	0.26513	1	7.9592	1.0985e-08	0.097828	0.017099	0.79641	0.1598	0.038717	0.027535	FALSE		0.06514	0.860716	0.0087783	0.050012	+++
	135	406	IDP_dMRI_TBSS_L2_Posterior_limb_of_internal_capsule_R	5	rs2237077	139720400	T	C	0.26513	0.26513	1	8.2626	5.46261e-09	-0.10173	0.017421	3.5373	0.0002902	-0.10069	0.027753	TRUE		0.42189	0.378538	-0.044733	0.050771	---
	135	407	IDP_dMRI_TBSS_L2_Posterior_limb_of_internal_capsule_L	5	rs2237077	139720400	T	C	0.26513	0.26513	1	9.1211	7.56659e-10	-0.10503	0.017046	1.424	0.03767	-0.057256	0.027536	TRUE		0.79471	0.160432	-0.070884	0.050455	---
	135	248	IDP_dMRI_TBSS_MD_Splenium_of_corpus_callosum	5	rs4150197	139726292	C	T	0.25929	0.25929	0.992772	9.0913	8.10401e-10	-0.09995	0.01625	1.7012	0.019898	-0.060695	0.026055	TRUE		0.45344	0.352014	0.045381	0.048733	--+
	135	747	IDP_dMRI_ProbtrackX_L2_fmi	5	rs4150197	139726292	C	T	0.25929	0.25929	0.992772	7.7133	1.93508e-08	-0.094852	0.016866	2.4254	0.0037549	-0.076129	0.026249	TRUE		1.2984	0.0503037	-0.096046	0.048997	---
	135	502	IDP_dMRI_TBSS_ICVF_Posterior_limb_of_internal_capsule_R	5	rs3776089	139727260	G	A	0.26146	0.73854	0.993713	8.3008	5.00265e-09	-0.10182	0.017394	2.4207	0.0037958	-0.07983	0.027557	TRUE		0.02805	0.937454	0.0040326	0.051369	--+
	135	639	IDP_dMRI_ProbtrackX_FA_fmi	5	rs3776089	139727260	G	A	0.26146	0.73854	0.993713	8.1092	7.77678e-09	-0.10083	0.017445	4.2437	5.71e-05	-0.10966	0.027209	TRUE		1.6298	0.0234531	-0.1157	0.050964	---
1	136	332	IDP_dMRI_TBSS_MO_Superior_longitudinal_fasciculus_R	5	rs254438	141765289	A	G	0.49762	0.49762	0.996186	7.7639	1.72227e-08	-0.089117	0.01579	0.34736	0.44941	-0.018869	0.024942	FALSE	FALSE	0.44165	0.361701	-0.042911	0.047018	---
1	137	1345	NET100_0189	5	rs716374	157546890	A	C	0.21561	0.78439	0.987074	7.5587	2.76249e-08	-0.10611	0.019079	1.1745	0.066911	0.056363	0.030751	FALSE	FALSE	3.3238	0.00047446	-0.18793	0.053567	-+-
1	138	1446	NET100_0290	5	rs112297723	170123156	C	T	0.01346	0.01346	0.927771	7.5799	2.63087e-08	-0.38575	0.069254	1.3258	0.047228	0.22327	0.11248	TRUE	TRUE	0.09029	0.812288	0.060819	0.25603	-++
1	139	3142	netmat_ICA_09Aug2017_002	5	rs3822662	170846151	C	T	0.3392	0.3392	0.983834	8.2487	5.64027e-09	0.098759	0.01693	0.35588	0.44068	0.018631	0.02416	FALSE	FALSE	0.2834	0.520715	-0.032688	0.050876	++-
1	140	742	IDP_dMRI_ProbtrackX_L2_cgh_l	5	rs4868368	173675236	T	C	0.29164	0.70836	0.997341	8.1472	7.12525e-09	-0.10086	0.017407	1.4045	0.0394	0.056057	0.0272	TRUE	TRUE	1.168	0.0679204	-0.084014	0.04596	-+-
1	141	2224	NET100_1068	5	rs149307857	178093803	C	T	0.087146	0.087146	0.99176	8.5448	2.85233e-09	-0.16543	0.027819	0.238	0.5781	0.025111	0.045145	FALSE	FALSE	1.2985	0.0502921	0.14474	0.073837	-++
1	142	2069	NET100_0913	5	rs269445	179259030	G	A	0.44503	0.55497	0.99177	8.0992	7.95793e-09	-0.091319	0.015811	0.30766	0.49242	-0.017251	0.025128	FALSE	FALSE	0.04384	0.903982	0.005568	0.046144	--+
1	143	2575	NET100_1419	6	rs9502447	6373397	C	A	0.45378	0.546222	0.993912	7.9614	1.09295e-08	0.08972	0.015681	0.79428	0.16059	-0.035673	0.025418	FALSE	FALSE	0.7613	0.173261	0.060608	0.044469	+-+
1	144	154	IDP_T1_FAST_ROIs_V_cerebellum_VIIIa	6	rs2104117	8634111	C	T	0.033045	0.033045	1	8.0391	9.13903e-09	-0.2045	0.035555	1.3927	0.040486	-0.11882	0.057975	TRUE	TRUE	0.01187	0.973038	0.0034883	0.10318	--+
1	145	1868	NET100_0712	6	rs141188583	16535409	A	C	0.032839	0.032839	0.967932	8.3437	4.53211e-09	-0.26264	0.044742	0.81511	0.15307	0.10706	0.074912	FALSE	FALSE	0.40771	0.391102	0.11156	0.13002	-++
1	146	1334	NET100_0178	6	rs143698232	19797829	A	C	0.011308	0.011308	0.819602	7.5892	2.57513e-08	-0.46721	0.083824	0.64696	0.22544	-0.16877	0.1392	FALSE	FALSE	0.03447	0.923698	0.020839	0.21753	--+
1	147	2660	volume_Left-Thalamus-Proper	6	rs9467354	24940849	T	C	0.41659	0.58341	0.950597	7.6647	2.16421e-08	0.0615	0.010975	0.60339	0.24924	0.02076	0.018015	FALSE	FALSE	0.03244	0.928026	-0.0028123	0.031128	++-
1	148	169	IDP_SWI_T2star_right_caudate	6	rs144861591	26072992	C	T	0.074848	0.074848	0.984561	9.7909	1.61845e-10	-0.18994	0.029666	1.3503	0.044638	-0.095317	0.047448	TRUE	TRUE	0.46297	0.344374	-0.075463	0.079764	---
	148	170	IDP_SWI_T2star_left_putamen	6	rs144861591	26072992	C	T	0.074848	0.074848	0.984561	16.388	4.09261e-17	-0.24915	0.029557	3.387	0.0004102	-0.16394	0.046345	TRUE		2.3472	0.00449573	-0.21939	0.077014	---
	148	2651	IDP_SWI_T2star_left_putamen_plus_IDP_SWI_T2star_right_putamen	6	rs144861591	26072992	C	T	0.074848	0.074848	0.984561	19.318	4.80839e-20	-0.50866	0.05533	3.3351	0.00046227	-0.30808	0.087883	TRUE		2.4447	0.0035917	-0.42932	0.14702	---
	148	2650	IDP_SWI_T2star_left_caudate_plus_IDP_SWI_T2star_right_caudate	6	rs1800562	26093141	G	A	0.076136	0.076136	0.997254	9.6881	2.05069e-10	-0.34233	0.053775	2.1708	0.0067484	-0.23799	0.087791	TRUE		0.65044	0.223645	-0.17476	0.14351	---
1	149	171	IDP_SWI_T2star_right_putamen	6	rs115740542	26123502	T	C	0.073157	0.073157	0.986318	17.877	1.32739e-18	-0.26375	0.029885	2.4297	0.0037179	-0.13786	0.047482	TRUE	TRUE	2.3552	0.00441367	-0.2328	0.081551	---
	149	2649	IDP_SWI_T2star_left_thalamus_plus_IDP_SWI_T2star_right_thalamus	6	rs115740542	26123502	T	C	0.073157	0.073157	0.986318	9.2422	5.72532e-10	-0.30453	0.049072	5.4812	3.3e-06	-0.37594	0.080678	TRUE		2.1476	0.00711869	-0.3732	0.13833	---
1	150	915	NODEamps100_0024	6	rs4145878	26198046	T	A	0.46257	0.46257	1	7.5563	2.77779e-08	-0.080368	0.014453	0.42703	0.37408	-0.020718	0.023306	FALSE	FALSE	0.40432	0.394167	-0.035639	0.041805	---
1	151	810	IDP_dMRI_ProbtrackX_ICVF_ptr_r	6	rs4452638	27229265	G	A	0.14013	0.14013	1	8.4808	3.30522e-09	0.12712	0.021462	0.72969	0.18634	0.045583	0.034486	FALSE	FALSE	0.43739	0.365267	0.061612	0.068013	+++
1	152	2351	NET100_1195	6	rs62401429	28058446	A	G	0.028257	0.028257	0.996028	7.9188	1.20559e-08	-0.26913	0.047174	0.027306	0.93906	0.0057165	0.074769	FALSE	FALSE	0.03638	0.919645	0.016805	0.16652	-++
1	153	2954	DKTatlas_lh_superiortemporal_thickness	6	rs28360604	30643767	C	G	0.17625	0.17625	0.995127	7.6088	2.4615e-08	-0.10139	0.018166	1.0433	0.090511	-0.051666	0.030513	FALSE	FALSE	0.1108	0.774819	-0.015538	0.054298	---
1	154	3053	DKTatlas_rh_posteriorcingulate_thickness	6	rs1075496	30658239	C	A	0.44791	0.44791	1	8.6135	2.43501e-09	0.086925	0.014555	0.32599	0.47207	0.016971	0.023597	FALSE	FALSE	0.02423	0.945736	-0.002822	0.041457	++-
1	155	356	IDP_dMRI_TBSS_L1_Anterior_limb_of_internal_capsule_R	6	rs3094113	30772629	C	T	0.17513	0.82487	0.999851	7.8259	1.49314e-08	0.097548	0.017209	0.15793	0.69514	0.011073	0.028253	FALSE	FALSE	0.11518	0.767044	-0.014323	0.048332	++-
1	156	1639	NET100_0483	6	rs9501624	32399286	A	G	0.069411	0.069411	1	8.4854	3.27039e-09	0.18043	0.030456	0.18722	0.6498	-0.022578	0.049722	FALSE	FALSE	0.08786	0.816846	0.020628	0.089044	+-+
1	157	504	IDP_dMRI_TBSS_ICVF_Retrolenticular_part_of_internal_capsule_R	6	rs13191810	32586831	C	T	0.31927	0.31927	0.998528	8.4365	3.66016e-09	-0.097652	0.016535	0.12994	0.74141	-0.0087202	0.026423	FALSE	FALSE	0.17021	0.675756	-0.019973	0.047736	---
	157	524	IDP_dMRI_TBSS_ICVF_Superior_longitudinal_fasciculus_R	6	rs13191810	32586831	C	T	0.31927	0.31927	0.998528	7.98	1.04713e-08	-0.095521	0.016672	0.3074	0.49272	-0.018349	0.026745	FALSE		0.37245	0.42418	-0.037743	0.047203	---
	157	810	IDP_dMRI_ProbtrackX_ICVF_ptr_r	6	rs13191810	32586831	C	T	0.31927	0.31927	0.998528	7.6295	2.34693e-08	-0.090533	0.016195	0.008355	0.98095	-0.00061819	0.025882	FALSE		0.35523	0.441337	-0.034788	0.045161	---
1	158	1549	NET100_0393	6	rs2746175	41593945	G	A	0.31071	0.31071	0.973738	7.651	2.23357e-08	-0.096314	0.017203	0.64052	0.22881	-0.033421	0.027766	FALSE	FALSE	1.9153	0.0121535	-0.12273	0.048839	---
1	159	250	IDP_dMRI_TBSS_MD_Corticospinal_tract_R	6	rs3799973	44823727	G	A	0.4721	0.4721	0.998325	8.3551	4.41469e-09	0.092165	0.015688	2.9692	0.0010735	0.081345	0.024848	TRUE	TRUE	1.7123	0.0193955	0.10484	0.044753	+++
	159	394	IDP_dMRI_TBSS_L2_Corticospinal_tract_R	6	rs3799973	44823727	G	A	0.4721	0.4721	0.998325	8.1654	6.83282e-09	0.090999	0.015685	2.2161	0.0060799	0.068832	0.025072	TRUE		1.2652	0.0543	0.087366	0.045332	+++
	159	442	IDP_dMRI_TBSS_L3_Corticospinal_tract_R	6	rs3799973	44823727	G	A	0.4721	0.4721	0.998325	7.9286	1.17869e-08	0.089837	0.015736	3.0784	0.00083483	0.083319	0.024914	TRUE		1.3027	0.0498081	0.085917	0.043734	+++
1	160	48	IDP_T1_FAST_ROIs_L_mid_temp_gyrus_post	6	rs62416261	67062143	C	A	0.22564	0.22564	0.997192	7.7555	1.7559e-08	-0.086463	0.01533	0.20013	0.63077	-0.01127	0.023445	FALSE	FALSE	0.22831	0.59114	0.024007	0.044676	--+
1	161	822	IDP_dMRI_ProbtrackX_OD_cgc_r	6	rs9449342	82225396	G	T	0.39191	0.60809	0.995249	7.959	1.09901e-08	0.089403	0.015627	0.51606	0.30475	0.025359	0.024705	FALSE	FALSE	0.01649	0.962742	-0.0020995	0.044921	++-
1	162	924	NODEamps100_0033	6	rs6568443	96944473	T	C	0.18664	0.81336	0.998026	7.8923	1.28145e-08	0.10974	0.019272	2.3814	0.0041553	0.088765	0.030947	TRUE	TRUE	1.6841	0.0206966	0.13208	0.056988	+++
	162	930	NODEamps100_0039	6	rs12527021	97025496	C	T	0.18697	0.18697	0.998967	8.9821	1.04208e-09	-0.11617	0.019012	1.1934	0.064062	-0.056537	0.03052	FALSE		1.0287	0.0936052	-0.097795	0.05826	---
	162	918	NODEamps100_0027	6	rs2983896	97029871	G	A	0.21039	0.21039	0.994205	8.0057	9.86961e-09	-0.10644	0.018547	1.7437	0.018043	-0.068403	0.02891	TRUE		1.6748	0.0211446	-0.1318	0.057065	---
	162	931	NODEamps100_0040	6	rs3849198	97036539	C	A	0.18124	0.18124	0.981458	9.1998	6.31248e-10	-0.11943	0.019294	0.90301	0.12502	-0.046273	0.030156	FALSE		1.8721	0.0134246	-0.14143	0.057088	---
	162	891	NODEamps25_0021	6	rs11153071	97039741	G	A	0.18391	0.18391	0.992159	8.3247	4.73478e-09	-0.11621	0.019821	2.9523	0.0011161	-0.10174	0.031182	TRUE		1.7787	0.0166456	-0.13744	0.057289	---
	162	903	NODEamps100_0012	6	rs3798294	97049587	G	A	0.18648	0.18648	0.998265	8.3674	4.29141e-09	-0.11388	0.01937	1.3766	0.042015	-0.062005	0.030481	TRUE		1.708	0.0195884	-0.12932	0.0553	---
	162	935	NODEamps100_0044	6	rs2273622	97058567	A	G	0.18681	0.18681	0.998382	7.5637	2.73086e-08	-0.1059	0.019034	1.0599	0.087116	-0.050668	0.029606	FALSE		1.6748	0.0211446	-0.1282	0.055506	---
	162	928	NODEamps100_0037	6	rs10457174	97067047	C	T	0.19312	0.19312	0.986115	7.9067	1.23965e-08	-0.10893	0.01911	1.3676	0.042894	-0.060997	0.030113	TRUE		1.1113	0.0773927	-0.099889	0.056495	---
1	163	2480	NET100_1324	6	rs9481453	114823062	T	C	0.1568	0.1568	0.996972	8.6028	2.49574e-09	0.13079	0.021913	0.10804	0.77976	-0.0097525	0.034873	FALSE	FALSE	0.15932	0.692915	0.023431	0.059312	+-+
1	164	1387	NET100_0231	6	rs9489821	120160754	G	A	0.074508	0.074508	0.9793	7.529	2.95801e-08	0.16887	0.030429	1.4554	0.035043	0.11038	0.05234	TRUE	TRUE	0.3681	0.42845	0.06185	0.078072	+++
1	165	659	IDP_dMRI_ProbtrackX_MD_cgc_l	6	rs7759276	120820874	C	T	0.31101	0.68899	0.989739	7.7769	1.67148e-08	-0.084619	0.014979	0.21488	0.60971	0.012926	0.025317	FALSE	FALSE	0.2026	0.627191	-0.02047	0.04213	-+-
1	166	121	IDP_T1_FAST_ROIs_R_occ_pole	6	rs185867463	127182732	G	C	0.040925	0.040925	0.988573	8.085	8.22243e-09	-0.18288	0.031697	0.83172	0.14733	-0.073485	0.050702	FALSE	FALSE	3.7181	0.000191382	-0.35152	0.09386	---
1	167	1971	NET100_0815	6	rs80032688	139733049	G	T	0.082107	0.082107	1	8.9137	1.21983e-09	0.17409	0.02861	0.29752	0.50406	-0.031397	0.046986	FALSE	FALSE	0.16806	0.67911	-0.034239	0.082737	+--
1	168	130	IDP_T1_FAST_ROIs_L_hippocampus	6	rs1807815	150118066	T	C	0.4519	0.4519	0.989288	7.8346	1.46352e-08	0.068569	0.01209	0.20921	0.61772	-0.009344	0.01872	FALSE	FALSE	1.3979	0.0400037	0.074886	0.036412	+-+
1	169	2377	NET100_1221	6	rs116647170	150541084	C	T	0.012296	0.012296	0.978838	7.636	2.31206e-08	0.39159	0.070019	1.4738	0.033589	0.22246	0.10464	TRUE	TRUE	0.85499	0.13964	-0.25258	0.17084	++-
1	170	124	IDP_T1_FAST_ROIs_L_caudate	6	rs275350	151016058	C	G	0.41112	0.58888	0.997323	9.0396	9.12851e-10	-0.086972	0.014186	2.0773	0.0083695	-0.057313	0.021723	TRUE	TRUE	0.22163	0.600302	-0.021057	0.040176	---
	170	125	IDP_T1_FAST_ROIs_R_caudate	6	rs275350	151016058	C	G	0.41112	0.58888	0.997323	8.2573	5.52968e-09	-0.081353	0.013939	2.2075	0.0062015	-0.058279	0.02128	TRUE		0.20836	0.618928	-0.019656	0.039506	---
	170	165	IDP_T2_FLAIR_BIANCA_WMH_volume	6	rs275350	151016058	C	G	0.41112	0.58888	0.997323	9.0219	9.50824e-10	-0.080536	0.013149	2.1418	0.0072144	-0.053372	0.019852	TRUE		0.67939	0.209223	-0.04773	0.037981	---
1	171	1382	NET100_0226	6	rs149773935	152433992	G	A	0.022241	0.022241	0.961722	8.0695	8.52119e-09	0.31511	0.054669	0.22062	0.6017	0.044278	0.08482	FALSE	FALSE	0.43539	0.366953	0.13608	0.15075	+++
1	172	2671	volume_Left-VentralDC	6	rs3010562	167765251	C	T	0.34213	0.34213	1	7.8449	1.42922e-08	0.063084	0.011115	0.026422	0.94097	0.0013127	0.017728	FALSE	FALSE	0.61706	0.241513	-0.038636	0.032967	++-
1	173	2255	NET100_1099	6	rs9346518	168417693	C	A	0.39646	0.39646	0.989495	7.5502	2.81709e-08	0.090346	0.016255	0.26253	0.54635	-0.01561	0.025873	FALSE	FALSE	1.3646	0.0431917	-0.098442	0.048616	+--
1	174	699	IDP_dMRI_ProbtrackX_MO_ml_l	6	rs67692590	169310262	T	G	0.20835	0.20835	0.995753	7.8606	1.37848e-08	-0.10709	0.018846	0.20039	0.63039	-0.014228	0.029565	FALSE	FALSE	0.42022	0.379997	0.04739	0.053951	--+
1	175	3122	a2009s_rh_S_oc_sup&transversal_thickness	7	rs35439278	100013	G	A	0.18444	0.184445	1	8.2699	5.37155e-09	-0.10798	0.018486	0.62712	0.23598	0.03623	0.030567	FALSE	FALSE	1.0534	0.0884301	0.096395	0.05652	-++
1	176	1832	NET100_0676	7	rs58021652	9200728	T	G	0.099167	0.099167	0.942399	7.6638	2.1687e-08	0.1525	0.027213	0.31341	0.48595	0.029941	0.042966	FALSE	FALSE	0.04834	0.894664	0.0099995	0.075505	+++
1	177	2758	a2009s_lh_G_front_inf-Opercular_area	7	rs6946249	11573388	C	G	0.023464	0.023464	0.991751	8.6159	2.42159e-09	-0.2655	0.04445	0.022403	0.94972	0.0045245	0.071751	FALSE	FALSE	0.0082	0.981296	0.0027576	0.11764	-++
1	178	2179	NET100_1023	7	rs11772802	16174224	T	G	0.017205	0.017205	1	7.9421	1.14262e-08	0.34345	0.060105	0.26236	0.54656	-0.057923	0.09606	FALSE	FALSE	0.50474	0.312795	-0.20408	0.20206	+--
1	179	1815	NET100_0659	7	rs7808098	16827221	A	G	0.041884	0.041884	1	7.8209	1.51043e-08	-0.22119	0.039036	0.71509	0.19271	-0.084518	0.06487	FALSE	FALSE	0.74657	0.179238	0.1286	0.095672	--+
1	180	2882	a2009s_rh_G_precuneus_area	7	rs55761404	18903580	A	G	0.37406	0.37406	0.992257	8.0269	9.3994e-09	-0.076691	0.013344	1.4625	0.034475	-0.043769	0.020691	TRUE	TRUE	0.12306	0.753251	-0.01231	0.039147	---
1	181	1660	NET100_0504	7	rs10250963	20015554	C	T	0.058331	0.058331	0.909849	7.9856	1.03371e-08	-0.20015	0.034923	0.45922	0.34736	-0.052025	0.055353	FALSE	FALSE	0.52855	0.296108	0.10267	0.098201	--+
1	182	732	IDP_dMRI_ProbtrackX_L1_str_l	7	rs117798528	41384340	T	C	0.027812	0.027812	0.818291	7.8657	1.36239e-08	0.2377	0.041817	0.014024	0.96822	0.0026976	0.067715	FALSE	FALSE	0.10131	0.791936	0.033228	0.12591	+++
1	183	488	IDP_dMRI_TBSS_ICVF_Splenium_of_corpus_callosum	7	rs74504435	54949256	A	G	0.092013	0.092013	0.984903	8.3568	4.39744e-09	-0.15792	0.026878	3.0902	0.00081246	-0.13962	0.041654	TRUE	TRUE	0.64019	0.228987	-0.090976	0.075569	---
	183	498	IDP_dMRI_TBSS_ICVF_Cerebral_peduncle_R	7	rs74504435	54949256	A	G	0.092013	0.092013	0.984903	8.078	8.35603e-09	-0.15175	0.026311	2.7566	0.0017515	-0.12935	0.041295	TRUE		0.1658	0.682653	-0.031708	0.077527	---
	183	499	IDP_dMRI_TBSS_ICVF_Cerebral_peduncle_L	7	rs77126132	54966738	G	A	0.091318	0.091318	0.983881	7.7535	1.76401e-08	-0.15118	0.026806	4.2562	5.54e-05	-0.16961	0.042012	TRUE		0.59869	0.251947	-0.090858	0.079252	---
1	184	487	IDP_dMRI_TBSS_ICVF_Body_of_corpus_callosum	7	rs142461330	55012097	T	C	0.071645	0.071645	0.977375	10.864	1.36773e-11	-0.21097	0.031153	4.2694	5.38e-05	-0.192	0.047474	TRUE	TRUE	1.7781	0.0166686	-0.21206	0.088397	---
1	185	1598	NET100_0442	7	rs148030977	55751610	G	A	0.013493	0.013493	0.967767	8.1321	7.37734e-09	0.38363	0.066276	0.023037	0.94834	0.0070572	0.10891	FALSE	FALSE	0.07267	0.845921	0.040609	0.20891	+++
1	186	893	NODEamps100_0002	7	rs6942467	70209816	C	T	0.1329	0.1329	0.974152	7.699	1.99986e-08	-0.12113	0.021563	0.37602	0.42071	0.027504	0.034154	FALSE	FALSE	0.44729	0.357034	0.058218	0.063175	-++
1	187	2651	IDP_SWI_T2star_left_putamen_plus_IDP_SWI_T2star_right_putamen	7	rs7786376	73042614	A	G	0.27932	0.27932	0.992647	7.8417	1.43979e-08	-0.1845	0.032513	3.1985	0.00063314	-0.17605	0.051468	TRUE	TRUE	0.62086	0.239409	-0.10632	0.090311	---
1	188	540	IDP_dMRI_TBSS_OD_Medial_lemniscus_R	7	rs145013178	73344879	G	A	0.07457	0.07457	0.91666	7.5108	3.08461e-08	0.16652	0.030045	0.11993	0.7587	0.014723	0.047925	FALSE	FALSE	1.4006	0.0397558	-0.1831	0.0889	++-
1	189	533	IDP_dMRI_TBSS_OD_Pontine_crossing_tract	7	rs34516090	84596411	A	G	0.18289	0.18289	0.99389	9.9629	1.08918e-10	-0.11979	0.018535	6.8521	1.41e-07	-0.14754	0.027958	TRUE	TRUE	1.0607	0.0869561	-0.092448	0.053943	---
	189	293	IDP_dMRI_TBSS_MO_Pontine_crossing_tract	7	rs2286184	84630516	C	T	0.20121	0.20121	0.997102	16.275	5.30884e-17	0.15763	0.018766	8.2201	6.02e-09	0.16648	0.028541	TRUE		3.8021	0.000157725	0.20223	0.053268	+++
	189	300	IDP_dMRI_TBSS_MO_Medial_lemniscus_R	7	rs2286184	84630516	C	T	0.20121	0.20121	0.997102	10.195	6.38263e-11	0.12598	0.019252	3.985	0.00010351	0.11866	0.030523	TRUE		2.0961	0.00801494	0.14824	0.05577	+++
	189	389	IDP_dMRI_TBSS_L2_Pontine_crossing_tract	7	rs2286184	84630516	C	T	0.20121	0.20121	0.997102	8.7156	1.92486e-09	-0.1152	0.019164	2.7462	0.0017939	-0.095814	0.030659	TRUE		0.74478	0.179978	-0.072262	0.053847	---
	189	301	IDP_dMRI_TBSS_MO_Medial_lemniscus_L	7	rs12707697	84658047	T	G	0.20177	0.20177	1	7.5355	2.91407e-08	0.10609	0.019107	2.6161	0.0024205	0.092119	0.030346	TRUE		0.9048	0.124509	0.085809	0.055803	+++
1	190	1096	NET25_0150	7	rs2015839	101085699	C	T	0.052107	0.052107	0.986303	8.1528	7.03396e-09	-0.20339	0.035089	0.6038	0.249	0.06272	0.054397	FALSE	FALSE	0.31801	0.480828	-0.068864	0.097642	-+-
1	191	254	IDP_dMRI_TBSS_MD_Inferior_cerebellar_peduncle_R	7	rs2097906	101093391	T	C	0.32567	0.32567	0.956206	8.1083	7.79292e-09	0.092027	0.015923	0.078565	0.83452	-0.0053373	0.025545	FALSE	FALSE	0.64182	0.228129	-0.054074	0.044834	+--
1	192	159	IDP_T1_FAST_ROIs_L_cerebellum_IX	7	rs1627863	103402076	G	T	0.38137	0.38137	0.993399	7.7498	1.7791e-08	-0.074127	0.013148	1.6348	0.023185	-0.048102	0.021178	TRUE	TRUE	1.0733	0.0844695	-0.068105	0.039431	---
1	193	534	IDP_dMRI_TBSS_OD_Genu_of_corpus_callosum	7	rs12113919	117612315	C	G	0.41644	0.41644	0.997509	11.402	3.96278e-12	0.10658	0.015336	3.8427	0.00014365	0.092447	0.024285	TRUE	TRUE	2.7358	0.00183738	0.13215	0.042278	+++
1	194	2709	volume_BrainSegVol-to-eTIV	7	rs3779381	120966790	A	G	0.26155	0.26155	0.997711	15.7	1.99526e-16	-0.13411	0.016277	3.7922	0.00016136	-0.095261	0.02522	TRUE	TRUE	1.5308	0.0294578	-0.090931	0.041698	---
	194	2714	volume_EstimatedTotalIntraCranialVol	7	rs3779381	120966790	A	G	0.26155	0.26155	0.997711	10.102	7.90679e-11	0.041019	0.0063002	2.6946	0.0020202	0.038406	0.01243	TRUE		1.1109	0.077464	0.027749	0.015699	+++
1	195	2708	volume_MaskVol	7	rs2536185	120984041	G	T	0.45283	0.45283	0.998591	15.887	1.29718e-16	0.047902	0.0057776	7.2161	6.08e-08	0.057324	0.01056	TRUE	TRUE	4.0389	9.14324e-05	0.064131	0.01632	+++
1	196	40	IDP_T1_FAST_ROIs_L_temporal_pole	7	rs28395249	121040336	G	T	0.28432	0.28432	0.955386	8.146	7.14496e-09	0.081517	0.014071	1.8733	0.013388	0.054058	0.021845	TRUE	TRUE	1.8734	0.0133844	0.094939	0.038311	+++
	196	1	IDP_T1_SIENAX_peripheral_grey_normalised_volume	7	rs12171617	121040782	G	A	0.28428	0.28428	0.955318	8.4529	3.52452e-09	0.075665	0.0128	3.3657	0.00043082	0.068809	0.019527	TRUE		0.58184	0.261915	0.038183	0.034014	+++
	196	2	IDP_T1_SIENAX_peripheral_grey_unnormalised_volume	7	rs12171617	121040782	G	A	0.28428	0.28428	0.955318	8.3401	4.56983e-09	0.051456	0.0087686	3.3657	0.00043082	0.047754	0.013552	TRUE		0.73745	0.183042	0.031019	0.02328	+++
	196	41	IDP_T1_FAST_ROIs_R_temporal_pole	7	rs12171617	121040782	G	A	0.28428	0.28428	0.955318	8.5336	2.92685e-09	0.083655	0.014079	3.2564	0.00055412	0.075698	0.021901	TRUE		0.68535	0.206372	0.052289	0.041352	+++
1	197	2665	volume_4th-Ventricle	7	rs12540709	151492906	A	G	0.17927	0.17927	0.897702	7.8348	1.46285e-08	0.10717	0.018896	0.77569	0.16761	0.041432	0.030019	FALSE	FALSE	1.8939	0.0127673	0.14696	0.058901	+++
1	198	1284	NET100_0128	7	rs7802594	156003168	G	A	0.37484	0.37484	0.996157	8.2162	6.07855e-09	0.094188	0.016181	0.64158	0.22825	0.031403	0.026058	FALSE	FALSE	0.07786	0.835872	0.0096852	0.046732	+++
1	199	2659	volume_Left-Cerebellum-Cortex	7	rs59109406	156167344	T	C	0.42964	0.57036	0.992912	7.5361	2.91005e-08	-0.065435	0.011786	1.9551	0.011089	-0.048575	0.019115	TRUE	TRUE	0.99748	0.100582	-0.054854	0.033373	---
	199	2677	volume_Right-Cerebellum-Cortex	7	rs59109406	156167344	T	C	0.42964	0.57036	0.992912	10.566	2.71644e-11	-0.077013	0.011546	1.518	0.030339	-0.040328	0.018614	TRUE		0.60124	0.250472	-0.037036	0.032208	---
1	200	1493	NET100_0337	8	rs62479745	4381803	T	A	0.057095	0.0570952	0.987892	8.0478	8.95777e-09	-0.19799	0.034399	0.12768	0.74528	0.017499	0.053859	FALSE	FALSE	0.23261	0.585315	0.058833	0.10778	-++
1	201	203	IDP_dMRI_TBSS_FA_Corticospinal_tract_L	8	rs35029054	6171400	C	T	0.063168	0.063168	0.982544	9.349	4.47713e-10	-0.20174	0.032306	0.57785	0.26433	-0.058223	0.052152	FALSE	FALSE	0.19412	0.639558	0.042551	0.090825	--+
1	202	2720	DKTatlas_lh_inferiorparietal_area	8	rs2553728	6669949	T	C	0.38656	0.38656	0.957472	7.5742	2.66563e-08	-0.07167	0.012873	0.1443	0.7173	-0.0074736	0.020639	FALSE	FALSE	0.10506	0.785127	0.010057	0.036878	--+
1	203	2742	DKTatlas_lh_superiortemporal_area	8	rs2980755	8363683	A	G	0.45404	0.45404	0.979428	9.2246	5.96211e-10	-0.064971	0.010481	2.7309	0.0018582	-0.052332	0.016803	TRUE	TRUE	0.19202	0.642658	-0.013785	0.0297	---
	203	2754	a2009s_lh_G&S_cingul-Mid-Post_area	8	rs111740548	8603002	C	T	0.2446	0.2446	0.994399	7.6428	2.27615e-08	0.083064	0.014846	0.61764	0.24119	0.027188	0.023194	FALSE		0.02063	0.953608	-0.002452	0.042146	++-
1	204	2742	DKTatlas_lh_superiortemporal_area	8	rs12547493	8661534	T	C	0.47354	0.47354	1	8.6372	2.30569e-09	-0.062434	0.010438	2.1984	0.0063329	-0.045664	0.016716	TRUE	TRUE	0.43428	0.367892	-0.026231	0.029118	---
1	205	2742	DKTatlas_lh_superiortemporal_area	8	rs11784393	8903134	C	T	0.46426	0.46426	0.999541	9.0942	8.05008e-10	-0.064146	0.010429	3.0173	0.00096095	-0.055479	0.016788	TRUE	TRUE	0.0897	0.813392	-0.0068124	0.028851	---
1	206	2019	NET100_0863	8	rs73197795	9042544	G	A	0.19085	0.19085	1	7.694	2.02302e-08	-0.11242	0.020019	0.16933	0.67713	0.013637	0.032748	FALSE	FALSE	0.37969	0.417167	-0.045116	0.055579	-+-
1	207	2742	DKTatlas_lh_superiortemporal_area	8	rs2929308	9084121	T	A	0.49051	0.50949	0.997412	8.2284	5.91017e-09	0.060413	0.010371	2.7222	0.0018958	0.051612	0.016603	TRUE	TRUE	0.14276	0.719847	0.01043	0.029071	+++
1	208	2742	DKTatlas_lh_superiortemporal_area	8	rs1976671	9679634	A	G	0.38892	0.38892	0.994285	8.2692	5.38022e-09	-0.061578	0.010542	5.127	7.46e-06	-0.075895	0.016915	TRUE	TRUE	0.04014	0.911717	-0.0033705	0.03039	---
1	209	2742	DKTatlas_lh_superiortemporal_area	8	rs34155841	10247529	T	G	0.38173	0.38173	0.992273	8.3645	4.32016e-09	-0.062379	0.010613	2.9527	0.0011151	-0.055941	0.017147	TRUE	TRUE	0.01575	0.964384	-0.0013833	0.030971	---
	209	2735	DKTatlas_lh_posteriorcingulate_area	8	rs4610752	10248962	A	G	0.49013	0.50987	0.995244	7.6907	2.03845e-08	0.06892	0.012276	0.78532	0.16394	0.027373	0.019661	FALSE		0.16721	0.68044	0.013851	0.033621	+++
1	210	2780	a2009s_lh_G_temp_sup-Lateral_area	8	rs35702057	10458653	G	A	0.36927	0.36927	0.982208	7.6399	2.2914e-08	0.069234	0.012377	1.59	0.025704	0.043639	0.019555	TRUE	TRUE	0.18774	0.649023	-0.016001	0.035147	++-
1	211	2744	DKTatlas_lh_transversetemporal_area	8	rs2001433	10903475	T	A	0.47712	0.52288	0.991893	8.3532	4.43404e-09	0.078684	0.013397	1.8055	0.015649	0.050951	0.02107	TRUE	TRUE	1.059	0.0872971	-0.065889	0.038496	++-
	211	2742	DKTatlas_lh_superiortemporal_area	8	rs1057626	10962800	T	C	0.47605	0.52395	0.993649	8.8438	1.43285e-09	0.062861	0.010376	2.523	0.0029992	0.049874	0.016793	TRUE		0.16005	0.691751	0.01171	0.029525	+++
	211	2735	DKTatlas_lh_posteriorcingulate_area	8	rs6601570	11079367	G	A	0.48309	0.51691	0.98923	8.3971	4.00774e-09	0.072457	0.012302	2.0767	0.0083811	0.05191	0.019679	TRUE		0.05264	0.88585	0.0048569	0.033824	+++
	211	2735	DKTatlas_lh_posteriorcingulate_area	8	rs4841600	11688148	T	C	0.45866	0.54134	0.99422	9.6726	2.1252e-10	-0.079172	0.012449	1.6462	0.022584	-0.044835	0.019652	TRUE		0.66925	0.214166	-0.04081	0.03283	---
	211	2754	a2009s_lh_G&S_cingul-Mid-Post_area	8	rs2409836	11689228	T	G	0.45695	0.54305	0.994302	7.6418	2.28139e-08	-0.071595	0.012797	1.4487	0.035588	-0.042008	0.019981	TRUE		0.36897	0.427592	-0.02801	0.035292	---
1	212	135	IDP_T1_FAST_ROIs_R_ventral_striatum	8	rs60712451	22259626	A	G	0.31229	0.31229	0.998857	8.8253	1.4952e-09	-0.082826	0.013687	1.95	0.01122	-0.054359	0.021426	TRUE	TRUE	1.3355	0.0461849	-0.077586	0.038863	---
1	213	2808	a2009s_lh_S_orbital_lateral_area	8	rs145180005	22343016	G	A	0.012919	0.012919	0.965563	7.7264	1.87759e-08	0.35989	0.063943	0.031638	0.92974	0.0086343	0.09792	FALSE	FALSE	0.04884	0.893635	-0.024289	0.1816	++-
1	214	170	IDP_SWI_T2star_left_putamen	8	rs35318617	23403706	C	G	0.19564	0.19564	0.997873	9.4485	3.56041e-10	0.12286	0.019562	1.7467	0.017918	0.073048	0.030841	TRUE	TRUE	0.06201	0.866942	0.0086149	0.051406	+++
	214	168	IDP_SWI_T2star_left_caudate	8	rs35469695	23406169	C	G	0.17412	0.17412	0.994864	9.422	3.78443e-10	0.12936	0.02063	1.5756	0.026571	0.07325	0.033013	TRUE		0.20429	0.624755	0.027822	0.05686	+++
	214	171	IDP_SWI_T2star_right_putamen	8	rs35469695	23406169	C	G	0.17412	0.17412	0.994864	11.473	3.36512e-12	0.14356	0.020588	1.5737	0.026687	0.072944	0.0329	TRUE		0.98388	0.103782	0.093221	0.057242	+++
	214	2650	IDP_SWI_T2star_left_caudate_plus_IDP_SWI_T2star_right_caudate	8	rs35469695	23406169	C	G	0.17412	0.17412	0.994864	9.4999	3.16301e-10	0.23899	0.037943	1.8323	0.014713	0.15093	0.061838	TRUE		0.26039	0.549048	0.062371	0.10405	+++
	214	2651	IDP_SWI_T2star_left_putamen_plus_IDP_SWI_T2star_right_putamen	8	rs35469695	23406169	C	G	0.17412	0.17412	0.994864	11.654	2.2182e-12	0.27087	0.038523	1.6753	0.02112	0.14154	0.061351	TRUE		0.66308	0.21723	0.13062	0.10578	+++
1	215	352	IDP_dMRI_TBSS_L1_Superior_cerebellar_peduncle_R	8	rs75873718	23585993	C	G	0.096185	0.096185	0.993184	7.8167	1.52511e-08	0.11794	0.02082	0.07566	0.84012	0.006251	0.030982	FALSE	FALSE	0.63085	0.233965	-0.067402	0.056588	++-
1	216	468	IDP_dMRI_TBSS_L3_External_capsule_R	8	rs11995651	25835088	A	G	0.42024	0.42024	0.981393	7.9876	1.02896e-08	-0.08477	0.014788	0.73498	0.18409	-0.031451	0.023673	FALSE	FALSE	0.16518	0.683628	-0.01751	0.042952	---
1	217	462	IDP_dMRI_TBSS_L3_Posterior_corona_radiata_R	8	rs6420157	25841053	T	A	0.36497	0.36497	0.987336	8.1523	7.04206e-09	-0.0867	0.014957	0.16634	0.6818	-0.0095848	0.023375	FALSE	FALSE	0.17428	0.669453	-0.019179	0.04491	---
1	218	1433	NET100_0277	8	rs140150672	26949507	A	G	0.010151	0.010151	0.984204	7.7804	1.65806e-08	-0.44613	0.078957	0.80856	0.1554	-0.19356	0.1362	FALSE	TRUE	0.17788	0.663926	0.083312	0.19168	--+
	218	17	IDP_T1_FIRST_left_pallidum_volume	8	rs2923405	42448126	T	G	0.41666	0.58334	0.998411	16.014	9.68278e-17	0.11159	0.013403	2.9157	0.0012142	0.067838	0.020949	TRUE		2.1415	0.00721938	0.1037	0.038514	+++
	218	18	IDP_T1_FIRST_right_pallidum_volume	8	rs2923405	42448126	T	G	0.41666	0.58334	0.998411	11.912	1.22462e-12	0.094614	0.013301	3.7036	0.00019788	0.078063	0.020953	TRUE		1.7066	0.0196517	0.091296	0.039065	+++
	218	2645	IDP_T1_FIRST_left_pallidum_volume_plus_IDP_T1_FIRST_right_pallidum_volume	8	rs2923405	42448126	T	G	0.41666	0.58334	0.998411	16.48	3.31131e-17	0.20621	0.024394	3.8728	0.00013403	0.1459	0.038161	TRUE		2.223	0.00598412	0.19499	0.070778	+++
	218	2663	volume_Left-Pallidum	8	rs2974312	42455846	C	T	0.49451	0.49451	0.997881	7.8111	1.5449e-08	0.06896	0.012179	0.17163	0.67355	0.008127	0.01929	FALSE		2.0044	0.0098992	0.093365	0.036122	+++
1	219	1150	NET25_0204	8	rs576272362	51424340	C	T	0.010703	0.010703	0.918928	8.1678	6.79516e-09	0.47193	0.081336	0.27014	0.53686	0.074594	0.12077	FALSE	FALSE	0.47449	0.335359	-0.23302	0.24174	++-
1	220	206	IDP_dMRI_TBSS_FA_Inferior_cerebellar_peduncle_R	8	rs12546463	61805324	T	C	0.37447	0.62553	1	7.798	1.59221e-08	0.088966	0.015725	0.40859	0.39031	0.020885	0.024308	FALSE	FALSE	0.47049	0.338462	0.042222	0.044083	+++
	220	398	IDP_dMRI_TBSS_L2_Inferior_cerebellar_peduncle_R	8	rs12546463	61805324	T	C	0.37447	0.62553	1	7.8254	1.49486e-08	-0.088779	0.015662	0.19414	0.63953	-0.011456	0.024458	FALSE		0.0279	0.937778	-0.0035307	0.045214	---
1	221	2799	a2009s_lh_S_front_middle_area	8	rs145802044	62936366	A	G	0.01089	0.01089	0.965075	7.9877	1.02873e-08	-0.3596	0.062739	0.26652	0.54135	-0.063703	0.10429	FALSE	FALSE	0.15948	0.69266	0.12217	0.30898	--+
1	222	1465	NET100_0309	8	rs118114209	69467874	T	G	0.016132	0.016132	0.964252	8.8529	1.40314e-09	0.38541	0.063575	0.24471	0.56923	0.061432	0.10792	FALSE	FALSE	0.05533	0.88038	0.025309	0.16814	+++
1	223	2675	volume_Right-Inf-Lat-Vent	8	rs148022793	74506189	T	C	0.025633	0.025633	0.9636	8.0564	8.78213e-09	0.2527	0.043882	0.40637	0.39231	-0.060121	0.070273	FALSE	FALSE	0.06828	0.854516	0.021145	0.11529	+-+
1	224	2685	volume_Right-VentralDC	8	rs1597751	82782460	C	G	0.40715	0.59285	0.990225	9.1211	7.56659e-10	-0.06567	0.010659	0.80403	0.15703	-0.024787	0.017512	FALSE	FALSE	1.0747	0.0841977	-0.054561	0.031563	---
1	225	601	IDP_dMRI_TBSS_ISOVF_Retrolenticular_part_of_internal_capsule_L	8	rs113200645	90446891	A	G	0.034615	0.034615	0.899686	7.5186	3.0297e-08	0.23334	0.042076	0.50753	0.31079	0.06825	0.067325	FALSE	FALSE	0.23606	0.580684	-0.054752	0.099078	++-
1	226	172	IDP_SWI_T2star_left_pallidum	8	rs2978098	101676675	A	C	0.46889	0.46889	0.995192	9.6475	2.25165e-10	0.1008	0.01587	3.4609	0.00034602	0.089884	0.025091	TRUE	TRUE	0.04711	0.897202	0.0058046	0.044912	+++
	226	2652	IDP_SWI_T2star_left_pallidum_plus_IDP_SWI_T2star_right_pallidum	8	rs2978098	101676675	A	C	0.46889	0.46889	0.995192	14.192	6.42688e-15	0.22389	0.028663	4.9647	1.08e-05	0.20289	0.046037	TRUE		0.49115	0.322738	0.081229	0.082098	+++
	226	173	IDP_SWI_T2star_right_pallidum	8	rs1693567	101677386	T	C	0.46888	0.46888	0.994765	14.053	8.85116e-15	0.12313	0.015847	5.1128	7.71e-06	0.11317	0.025256	TRUE		1.0343	0.092406	0.075374	0.044739	+++
1	227	2658	volume_Left-Cerebellum-White-Matter	8	rs2060687	111055833	G	T	0.18546	0.18546	0.996193	8.4485	3.56041e-09	-0.095938	0.016234	0.84127	0.14412	0.038651	0.026456	FALSE	FALSE	1.1729	0.0671583	-0.084454	0.046081	-+-
1	228	514	IDP_dMRI_TBSS_ICVF_Sagittal_stratum_R	8	rs72714295	130569398	C	A	0.067988	0.067988	1	7.812	1.5417e-08	-0.17065	0.030135	0.90005	0.12588	-0.072417	0.047301	FALSE	TRUE	0.47762	0.332951	-0.081481	0.084108	---
	228	484	IDP_dMRI_TBSS_ICVF_Middle_cerebellar_peduncle	8	rs55705857	130645692	A	G	0.055292	0.055292	1	7.8565	1.39155e-08	-0.18737	0.032984	2.986	0.0010328	-0.17479	0.053215	TRUE		0.32074	0.477815	-0.066097	0.093075	---
	228	494	IDP_dMRI_TBSS_ICVF_Inferior_cerebellar_peduncle_R	8	rs55705857	130645692	A	G	0.055292	0.055292	1	10.631	2.33884e-11	-0.2104	0.031434	2.8825	0.0013107	-0.16425	0.051061	TRUE		0.31558	0.483526	-0.061933	0.088353	---
	228	495	IDP_dMRI_TBSS_ICVF_Inferior_cerebellar_peduncle_L	8	rs55705857	130645692	A	G	0.055292	0.055292	1	9.6422	2.27929e-10	-0.19575	0.030828	2.8062	0.0015624	-0.15889	0.050192	TRUE		0.63828	0.229996	-0.10144	0.084444	---
	228	515	IDP_dMRI_TBSS_ICVF_Sagittal_stratum_L	8	rs55705857	130645692	A	G	0.055292	0.055292	1	7.6186	2.40658e-08	-0.18826	0.033704	3.5807	0.0002626	-0.19579	0.053584	TRUE		0.18029	0.660252	-0.039615	0.09009	---
1	229	1395	NET100_0239	8	rs80047590	131464361	C	T	0.064066	0.064066	0.986144	7.6856	2.06253e-08	0.17668	0.03148	0.17078	0.67487	0.020786	0.049548	FALSE	FALSE	0.23179	0.586422	-0.047976	0.088151	++-
1	230	492	IDP_dMRI_TBSS_ICVF_Medial_lemniscus_R	8	rs184315712	132863939	T	C	0.012038	0.012038	0.991195	7.7454	1.79721e-08	-0.34522	0.061247	0.84851	0.14174	-0.15125	0.10291	FALSE	FALSE	0.44485	0.359046	-0.18515	0.20175	---
1	231	700	IDP_dMRI_ProbtrackX_MO_ml_r	8	rs147595766	141549958	T	C	0.028375	0.028375	0.932603	8.6945	2.02069e-09	0.29261	0.04874	0.00080276	0.99815	-0.00017374	0.075058	FALSE	FALSE	0.69645	0.201164	0.18609	0.14546	+-+
1	232	2665	volume_4th-Ventricle	9	rs74617459	10703696	T	C	0.047873	0.0478734	0.981397	7.9648	1.08443e-08	-0.18594	0.032492	0.08092	0.83	-0.011233	0.052314	FALSE	FALSE	0.01744	0.960639	0.0045641	0.092464	--+
1	233	2677	volume_Right-Cerebellum-Cortex	9	rs1328274	16023669	G	T	0.41429	0.41429	0.991872	8.9672	1.07845e-09	0.07091	0.011616	0.31296	0.48645	0.012869	0.018488	FALSE	FALSE	0.0287	0.936052	-0.0027158	0.033841	++-
1	234	171	IDP_SWI_T2star_right_putamen	9	rs465423	19210177	A	G	0.08269	0.91731	0.95797	8.6604	2.18575e-09	-0.1709	0.028528	0.91506	0.1216	-0.073184	0.047261	FALSE	FALSE	2.9165	0.00121199	-0.26011	0.080107	---
	234	2651	IDP_SWI_T2star_left_putamen_plus_IDP_SWI_T2star_right_putamen	9	rs465423	19210177	A	G	0.08269	0.91731	0.95797	7.9519	1.11712e-08	-0.30531	0.053393	0.98286	0.10403	-0.14332	0.088133	FALSE		2.4712	0.00337909	-0.43531	0.1481	---
1	235	742	IDP_dMRI_ProbtrackX_L2_cgh_l	9	rs10968771	28794226	C	T	0.43755	0.43755	0.987694	7.9076	1.23709e-08	-0.09084	0.015934	0.82315	0.15026	-0.035758	0.02485	FALSE	FALSE	1.6678	0.0214882	-0.10213	0.04433	---
1	236	1489	NET100_0333	9	rs11263329	44867729	C	A	0.017894	0.017894	0.507812	7.5277	2.96688e-08	-0.48821	0.087982	0.93328	0.11661	-0.24382	0.15534	FALSE	FALSE	0.00079	0.998183	0.00050444	0.22091	--+
1	237	2777	a2009s_lh_G_rectus_area	9	rs190684460	88304612	C	G	0.034845	0.034845	0.908106	7.6352	2.31633e-08	-0.20526	0.036707	0.32316	0.47516	-0.042319	0.059255	FALSE	FALSE	0.22702	0.592898	0.054979	0.1028	--+
1	238	684	IDP_dMRI_ProbtrackX_MO_atr_l	9	rs75711070	107362430	A	C	0.035457	0.035457	0.982589	8.2507	5.61436e-09	-0.25111	0.043038	0.21424	0.6106	0.035445	0.069599	FALSE	FALSE	0.23036	0.588356	-0.077204	0.14259	-+-
1	239	866	IDP_dMRI_ProbtrackX_ISOVF_slf_r	9	rs560278	113606668	C	T	0.25018	0.25018	1	8.7722	1.68966e-09	0.093117	0.015436	2.7643	0.0017207	0.077945	0.024843	TRUE	TRUE	1.3868	0.0410393	0.092259	0.045084	+++
	239	859	IDP_dMRI_ProbtrackX_ISOVF_ilf_r	9	rs10980620	113655288	C	G	0.2154	0.2154	0.996788	7.9704	1.07053e-08	0.104	0.018164	3.4435	0.00036016	0.10175	0.028488	TRUE		0.07002	0.851099	0.0099326	0.052898	+++
	239	865	IDP_dMRI_ProbtrackX_ISOVF_slf_l	9	rs10980625	113665018	C	T	0.10971	0.10971	0.994418	8.9678	1.07696e-09	0.1391	0.022784	2.6673	0.0021513	0.11379	0.037051	TRUE		0.47035	0.338571	-0.066009	0.068934	++-
	239	613	IDP_dMRI_TBSS_ISOVF_External_capsule_L	9	rs10465128	113733760	G	C	0.13994	0.13994	0.985608	7.8886	1.29241e-08	0.12444	0.021857	2.6702	0.002137	0.10945	0.035614	TRUE		0.04153	0.908804	-0.0069543	0.060687	++-
1	240	2030	NET100_0874	9	rs1322259	114411891	C	T	0.031028	0.031028	1	7.7984	1.59074e-08	-0.25481	0.04504	0.092264	0.8086	0.018163	0.074978	FALSE	FALSE	0.09182	0.809431	-0.032341	0.13406	-+-
1	241	2665	volume_4th-Ventricle	9	rs117367213	117985893	G	C	0.052355	0.052355	0.910169	7.5332	2.92954e-08	-0.18025	0.032473	0.014926	0.96622	-0.0021425	0.050579	FALSE	FALSE	0.06991	0.851314	-0.016847	0.089855	---
1	242	2659	volume_Left-Cerebellum-Cortex	9	rs10983068	118918479	C	T	0.38865	0.61135	0.98744	8.2941	5.08042e-09	-0.069951	0.011956	0.63187	0.23342	-0.023154	0.019427	FALSE	TRUE	0.00951	0.97834	0.00096427	0.03549	--+
	242	2677	volume_Right-Cerebellum-Cortex	9	rs10983068	118918479	C	T	0.38865	0.61135	0.98744	7.7453	1.79763e-08	-0.066075	0.011724	0.66409	0.21673	-0.023368	0.018913	FALSE		0.1995	0.631684	0.016409	0.034221	--+
	242	2666	volume_Brain-Stem	9	rs10983069	118918536	A	C	0.38856	0.61144	0.987418	9.841	1.44212e-10	-0.071697	0.011169	1.6633	0.021712	-0.041446	0.018048	TRUE		0.95675	0.110471	-0.052806	0.033053	---
1	243	144	IDP_T1_FAST_ROIs_L_cerebellum_crus_I	9	rs72754248	119061396	G	A	0.069469	0.069469	0.996413	16.861	1.37721e-17	0.2225	0.026006	5.3735	4.23e-06	0.18544	0.04025	TRUE	TRUE	0.69667	0.201062	0.095716	0.074811	+++
	243	146	IDP_T1_FAST_ROIs_R_cerebellum_crus_I	9	rs72754248	119061396	G	A	0.069469	0.069469	0.996413	10.613	2.43781e-11	0.16712	0.024994	4.9674	1.08e-05	0.17378	0.039429	TRUE		0.42632	0.374697	0.063254	0.071222	+++
	243	2659	volume_Left-Cerebellum-Cortex	9	rs72754248	119061396	G	A	0.069469	0.069469	0.996413	16.614	2.4322e-17	0.19158	0.022567	10.68	2.09e-11	0.24302	0.036151	TRUE		1.7177	0.0191558	0.15274	0.065091	+++
	243	2665	volume_4th-Ventricle	9	rs72754248	119061396	G	A	0.069469	0.069469	0.996413	7.6169	2.41602e-08	0.15052	0.026954	5.7911	1.62e-06	0.2014	0.041917	TRUE		0.02893	0.935556	0.0062483	0.077256	+++
	243	2677	volume_Right-Cerebellum-Cortex	9	rs72754248	119061396	G	A	0.069469	0.069469	0.996413	15.462	3.45144e-16	0.18089	0.022132	8.7222	1.9e-09	0.21226	0.035241	TRUE		1.508	0.0310456	0.13564	0.0628	+++
1	244	2473	NET100_1317	9	rs145613654	138099027	A	G	0.03723	0.03723	0.891215	9.0997	7.94877e-10	-0.26661	0.043327	0.26205	0.54695	-0.042484	0.070525	FALSE	FALSE	1.4114	0.0387793	-0.31264	0.15105	---
1	245	2552	NET100_1396	10	rs904957	1228296	G	A	0.3254	0.674595	0.997553	7.5979	2.52406e-08	0.094959	0.017026	0.64249	0.22778	-0.032851	0.027232	FALSE	FALSE	0.13435	0.733922	-0.015963	0.046947	+--
1	246	2363	NET100_1207	10	rs117286105	9474097	G	A	0.014781	0.014781	0.966961	7.9222	1.19619e-08	0.37991	0.066578	0.28315	0.52101	-0.073065	0.11383	FALSE	FALSE	0.22268	0.598853	-0.10414	0.19789	+--
1	247	2220	NET100_1064	10	rs71493236	15902425	G	A	0.058936	0.058936	0.930292	8.3356	4.61743e-09	0.19754	0.03367	0.16121	0.68991	0.02138	0.053581	FALSE	FALSE	0.03605	0.920344	-0.0097846	0.097811	++-
1	248	2416	NET100_1260	10	rs76482029	16497405	A	C	0.032498	0.032498	0.871447	7.6871	2.05542e-08	-0.262	0.046678	0.038211	0.91578	-0.0077899	0.073653	FALSE	FALSE	0.34103	0.456005	-0.10864	0.14567	---
1	249	171	IDP_SWI_T2star_right_putamen	10	rs72782503	17717578	G	A	0.028061	0.028061	1	8.0112	9.74541e-09	0.27011	0.047047	1.5942	0.025457	0.16314	0.072977	TRUE	TRUE	0.11244	0.771898	-0.042671	0.14715	++-
	249	173	IDP_SWI_T2star_right_pallidum	10	rs72782503	17717578	G	A	0.028061	0.028061	1	7.9463	1.13162e-08	0.27492	0.048097	4.9195	1.2e-05	0.32755	0.07471	TRUE		0.03646	0.919475	0.015101	0.14934	+++
	249	2651	IDP_SWI_T2star_left_putamen_plus_IDP_SWI_T2star_right_putamen	10	rs72782503	17717578	G	A	0.028061	0.028061	1	8.6948	2.0193e-09	0.5284	0.088018	2.1449	0.0071631	0.36609	0.13604	TRUE		0.11036	0.775604	0.077483	0.27174	+++
	249	2652	IDP_SWI_T2star_left_pallidum_plus_IDP_SWI_T2star_right_pallidum	10	rs72782503	17717578	G	A	0.028061	0.028061	1	8.8466	1.42364e-09	0.52719	0.086994	5.6461	2.26e-06	0.64485	0.13611	TRUE		0.05809	0.874802	0.043157	0.27382	+++
1	250	168	IDP_SWI_T2star_left_caudate	10	rs544995	17962506	A	G	0.359	0.359	0.895958	26.196	6.36796e-27	-0.18239	0.016913	13.65	2.24e-14	-0.21001	0.027367	TRUE	TRUE	0.83791	0.145241	-0.071639	0.049139	---
	250	169	IDP_SWI_T2star_right_caudate	10	rs10508552	17966561	C	G	0.32036	0.32036	1	22.722	1.89671e-23	-0.16484	0.016467	15.409	3.9e-16	-0.2174	0.026554	TRUE		2.9749	0.0010595	-0.1583	0.04818	---
	250	170	IDP_SWI_T2star_left_putamen	10	rs10508552	17966561	C	G	0.32036	0.32036	1	11.203	6.26614e-12	-0.11354	0.016493	8.0005	9.99e-09	-0.15009	0.026117	TRUE		0.99154	0.101967	-0.076848	0.04694	---
	250	171	IDP_SWI_T2star_right_putamen	10	rs10508552	17966561	C	G	0.32036	0.32036	1	11.399	3.99025e-12	-0.11474	0.016513	6.7606	1.74e-07	-0.13922	0.02658	TRUE		1.274	0.0532108	-0.093902	0.048506	---
	250	172	IDP_SWI_T2star_left_pallidum	10	rs10508552	17966561	C	G	0.32036	0.32036	1	12.236	5.80764e-13	-0.12185	0.016883	2.8774	0.0013262	-0.087216	0.027143	TRUE		0.36936	0.427209	-0.039272	0.049438	---
	250	173	IDP_SWI_T2star_right_pallidum	10	rs10508552	17966561	C	G	0.32036	0.32036	1	10.995	1.01158e-11	-0.11506	0.016883	3.8714	0.00013446	-0.10449	0.027332	TRUE		0.28095	0.523661	-0.031466	0.049322	---
	250	2650	IDP_SWI_T2star_left_caudate_plus_IDP_SWI_T2star_right_caudate	10	rs10508552	17966561	C	G	0.32036	0.32036	1	28.558	2.76694e-29	-0.34137	0.030263	16.792	1.61e-17	-0.42507	0.049595	TRUE		1.9655	0.0108268	-0.22451	0.087908	---
	250	2651	IDP_SWI_T2star_left_putamen_plus_IDP_SWI_T2star_right_putamen	10	rs10508552	17966561	C	G	0.32036	0.32036	1	12.793	1.61065e-13	-0.22828	0.030887	8.2465	5.67e-09	-0.28932	0.049514	TRUE		1.2443	0.0569771	-0.17075	0.089581	---
	250	2652	IDP_SWI_T2star_left_pallidum_plus_IDP_SWI_T2star_right_pallidum	10	rs10508552	17966561	C	G	0.32036	0.32036	1	14.029	9.35406e-15	-0.23691	0.030518	3.9156	0.00012145	-0.19171	0.049818	TRUE		0.36224	0.43427	-0.070738	0.090424	---
1	251	168	IDP_SWI_T2star_left_caudate	10	rs4348791	18221908	T	C	0.3914	0.3914	0.971136	24.883	1.30918e-25	-0.16764	0.015969	13.413	3.86e-14	-0.19406	0.025526	TRUE	TRUE	1.4701	0.0338766	-0.097897	0.046068	---
	251	173	IDP_SWI_T2star_right_pallidum	10	rs10430577	18226707	C	T	0.24227	0.24227	0.96987	17.663	2.1727e-18	-0.1629	0.018575	8.7305	1.86e-09	-0.17963	0.029798	TRUE		1.1162	0.0765244	-0.10081	0.056848	---
	251	2652	IDP_SWI_T2star_left_pallidum_plus_IDP_SWI_T2star_right_pallidum	10	rs10430577	18226707	C	T	0.24227	0.24227	0.96987	20.556	2.77971e-21	-0.31894	0.033578	10.039	9.14e-11	-0.35291	0.054262	TRUE		0.86135	0.13761	-0.155	0.10429	---
	251	126	IDP_T1_FAST_ROIs_L_putamen	10	rs10430578	18226714	G	A	0.24307	0.24307	0.970562	7.8728	1.34029e-08	-0.098014	0.017236	4.2015	6.29e-05	-0.10767	0.026873	TRUE		1.747	0.0179061	-0.12073	0.050903	---
	251	169	IDP_SWI_T2star_right_caudate	10	rs10430578	18226714	G	A	0.24307	0.24307	0.970562	27.17	6.76083e-28	-0.19903	0.018108	17.364	4.33e-18	-0.25315	0.029014	TRUE		2.1051	0.00785055	-0.14845	0.05571	---
	251	170	IDP_SWI_T2star_left_putamen	10	rs10430578	18226714	G	A	0.24307	0.24307	0.970562	14.691	2.03704e-15	-0.14433	0.018142	12.041	9.1e-13	-0.20442	0.028493	TRUE		1.8975	0.0126619	-0.13503	0.054045	---
	251	171	IDP_SWI_T2star_right_putamen	10	rs10430578	18226714	G	A	0.24307	0.24307	0.970562	16.916	1.21339e-17	-0.15561	0.018154	10.877	1.33e-11	-0.19694	0.028997	TRUE		1.3734	0.0423253	-0.11377	0.055953	---
	251	2650	IDP_SWI_T2star_left_caudate_plus_IDP_SWI_T2star_right_caudate	10	rs10430578	18226714	G	A	0.24307	0.24307	0.970562	30.564	2.72898e-31	-0.3892	0.033303	18.455	3.51e-19	-0.48847	0.054202	TRUE		1.5902	0.0256921	-0.22687	0.10152	---
	251	2651	IDP_SWI_T2star_left_putamen_plus_IDP_SWI_T2star_right_putamen	10	rs10430578	18226714	G	A	0.24307	0.24307	0.970562	17.903	1.25026e-18	-0.29994	0.033959	12.862	1.37e-13	-0.40136	0.053996	TRUE		1.7918	0.016151	-0.2488	0.10323	---
	251	172	IDP_SWI_T2star_left_pallidum	10	rs10764176	18242311	A	G	0.29752	0.29752	1	18.064	8.62979e-19	0.15412	0.017367	8.3105	4.89e-09	0.15866	0.027039	TRUE		1.0447	0.0902194	0.080292	0.047336	+++
1	252	168	IDP_SWI_T2star_left_caudate	10	rs11012783	18425418	A	G	0.39457	0.39457	0.992231	17.055	8.81049e-18	-0.13696	0.015908	8.6551	2.21e-09	-0.1508	0.025135	TRUE	TRUE	3.2836	0.000520475	-0.16154	0.046375	---
	252	169	IDP_SWI_T2star_right_caudate	10	rs12570727	18425519	G	A	0.39435	0.39435	0.991839	19.922	1.19674e-20	-0.14839	0.015882	8.438	3.65e-09	-0.14911	0.025201	TRUE		2.3137	0.00485624	-0.13205	0.046763	---
	252	2650	IDP_SWI_T2star_left_caudate_plus_IDP_SWI_T2star_right_caudate	10	rs12570727	18425519	G	A	0.39435	0.39435	0.991839	21.663	2.1727e-22	-0.28532	0.029223	9.6582	2.2e-10	-0.2998	0.047075	TRUE		3.2056	0.000622874	-0.29164	0.08492	---
1	253	596	IDP_dMRI_TBSS_ISOVF_Anterior_limb_of_internal_capsule_R	10	rs10829255	18991177	A	G	0.46982	0.46982	0.993088	7.566	2.71644e-08	0.079287	0.014248	0.82423	0.14989	0.033552	0.023296	FALSE	FALSE	0.44955	0.355181	-0.037461	0.040494	++-
1	254	2687	volume_Right-choroid-plexus	10	rs12766229	21769994	C	G	0.26937	0.26937	0.992821	7.8251	1.49589e-08	-0.077138	0.01361	3.1373	0.00072895	-0.07277	0.02152	TRUE	TRUE	0.79113	0.16176	-0.056663	0.040465	---
1	255	1134	NET25_0188	10	rs77963915	69557265	T	C	0.076347	0.076347	0.989946	8.1037	7.8759e-09	-0.17288	0.029924	0.34182	0.45518	0.035613	0.047681	FALSE	FALSE	0.01573	0.964428	0.0036441	0.081668	-++
1	256	1894	NET100_0738	10	rs112678480	78488988	C	A	0.020928	0.020928	0.966825	7.8368	1.45613e-08	0.31334	0.055238	0.018137	0.9591	-0.0046651	0.090958	FALSE	FALSE	0.72033	0.190401	0.21993	0.16783	+-+
1	257	1200	NET100_0044	10	rs76365825	80683208	C	T	0.025028	0.025028	0.961611	7.7377	1.82936e-08	0.28633	0.050829	0.53804	0.28971	0.095565	0.090245	FALSE	FALSE	0.31281	0.48662	0.096005	0.13794	+++
	257	475	IDP_dMRI_TBSS_L3_Fornix_cres+Stria_terminalis_L	10	rs72835262	87879204	G	A	0.028477	0.028477	1	7.5683	2.70209e-08	-0.23413	0.042067	0.61681	0.24165	-0.078032	0.066631	FALSE		0.73759	0.182983	-0.16632	0.1248	---
1	258	877	NODEamps25_0007	10	rs7080472	96012950	G	T	0.42146	0.42146	0.994383	13.189	6.47143e-14	0.11678	0.015546	2.6779	0.0020994	0.076191	0.02475	TRUE	TRUE	2.2838	0.00520235	0.12354	0.044099	+++
	258	883	NODEamps25_0013	10	rs7080472	96012950	G	T	0.42146	0.42146	0.994383	15.42	3.80189e-16	0.12836	0.015726	2.0332	0.009264	0.064714	0.024853	TRUE		1.1226	0.075405	0.079071	0.044419	+++
	258	887	NODEamps25_0017	10	rs7080472	96012950	G	T	0.42146	0.42146	0.994383	8.7436	1.80468e-09	0.091492	0.015194	0.35607	0.44048	0.01858	0.024084	FALSE		2.2557	0.00555009	0.11887	0.042755	+++
	258	894	NODEamps100_0003	10	rs7080472	96012950	G	T	0.42146	0.42146	0.994383	7.983	1.03992e-08	0.086831	0.015153	1.4385	0.036433	0.049847	0.023816	TRUE		0.63102	0.233873	0.051605	0.043319	+++
	258	898	NODEamps100_0007	10	rs7080472	96012950	G	T	0.42146	0.42146	0.994383	9.5379	2.89801e-10	0.095142	0.015073	3.214	0.00061094	0.080881	0.023578	TRUE		0.72815	0.187004	0.056403	0.042711	+++
	258	901	NODEamps100_0010	10	rs7080472	96012950	G	T	0.42146	0.42146	0.994383	11.348	4.48745e-12	0.10312	0.014876	1.4636	0.034387	0.050561	0.023889	TRUE		3.6089	0.000246093	0.15637	0.042471	+++
	258	902	NODEamps100_0011	10	rs7080472	96012950	G	T	0.42146	0.42146	0.994383	12.104	7.87046e-13	0.10731	0.014956	3.5137	0.00030641	0.085913	0.023772	TRUE		3.594	0.000254683	0.15761	0.042912	+++
	258	913	NODEamps100_0022	10	rs7080472	96012950	G	T	0.42146	0.42146	0.994383	9.6121	2.44287e-10	0.095014	0.014989	1.4493	0.035539	0.049771	0.023665	TRUE		1.2669	0.0540879	0.080454	0.041713	+++
	258	919	NODEamps100_0028	10	rs7080472	96012950	G	T	0.42146	0.42146	0.994383	15.012	9.72747e-16	0.12473	0.015501	1.1883	0.064819	0.044708	0.024203	FALSE		1.2719	0.0534687	0.084314	0.0436	+++
	258	929	NODEamps100_0038	10	rs7080472	96012950	G	T	0.42146	0.42146	0.994383	8.128	7.44732e-09	0.078829	0.013622	1.5699	0.026922	0.048181	0.021765	TRUE		0.52496	0.298566	0.037899	0.036436	+++
	258	888	NODEamps25_0018	10	rs10786156	96014622	C	G	0.43192	0.43192	0.998389	10.643	2.2751e-11	0.10082	0.015055	1.8457	0.014266	0.057967	0.023641	TRUE		1.8873	0.0129628	0.10103	0.040572	+++
	258	909	NODEamps100_0018	10	rs10786156	96014622	C	G	0.43192	0.43192	0.998389	10.665	2.16272e-11	0.099716	0.014874	2.6923	0.002031	0.071416	0.023124	TRUE		1.6951	0.020179	0.097648	0.041957	+++
	258	920	NODEamps100_0029	10	rs10786156	96014622	C	G	0.43192	0.43192	0.998389	11.34	4.57088e-12	0.10307	0.014875	1.7335	0.018471	0.055004	0.023334	TRUE		1.2596	0.0550047	0.082128	0.042742	+++
	258	921	NODEamps100_0030	10	rs10786156	96014622	C	G	0.43192	0.43192	0.998389	7.9271	1.18277e-08	0.087806	0.015382	1.152	0.070469	0.043522	0.024052	FALSE		0.75041	0.17766	0.057466	0.042596	+++
	258	938	NODEamps100_0047	10	rs10786156	96014622	C	G	0.43192	0.43192	0.998389	8.3922	4.05322e-09	0.085893	0.014586	1.6027	0.024963	0.050646	0.022579	TRUE		1.2119	0.0613903	0.075694	0.04041	+++
	258	886	NODEamps25_0016	10	rs3891783	96015793	C	G	0.43189	0.43189	0.99839	9.3761	4.2063e-10	0.093726	0.014986	2.6137	0.0024339	0.070543	0.023251	TRUE		1.503	0.0314051	0.092926	0.043112	+++
	258	936	NODEamps100_0045	10	rs3891783	96015793	C	G	0.43189	0.43189	0.99839	7.743	1.80717e-08	0.083562	0.014828	2.4472	0.0035711	0.067284	0.023074	TRUE		0.99519	0.101114	0.069909	0.042595	+++
	258	918	NODEamps100_0027	10	rs57866767	96023077	T	C	0.4319	0.4319	0.998508	15.637	2.30675e-16	0.12473	0.015169	1.9552	0.011087	0.059405	0.023373	TRUE		2.5094	0.00309457	0.13287	0.044788	+++
	258	890	NODEamps25_0020	10	rs11187838	96038686	G	A	0.43169	0.43169	0.998846	14.515	3.05492e-15	0.12031	0.01522	1.7881	0.016289	0.057256	0.02382	TRUE		1.5286	0.0296074	0.093602	0.042957	+++
	258	871	NODEamps25_0001	10	rs2274224	96039597	G	C	0.43195	0.43195	1	12.244	5.70164e-13	0.11179	0.015485	5.1191	7.6e-06	0.1081	0.024109	TRUE		0.95536	0.110826	0.068735	0.043063	+++
	258	873	NODEamps25_0003	10	rs2274224	96039597	G	C	0.43195	0.43195	1	9.8609	1.37753e-10	0.10004	0.015566	4.6784	2.1e-05	0.10368	0.024333	TRUE		1.2241	0.0596898	0.083286	0.04417	+++
	258	875	NODEamps25_0005	10	rs2274224	96039597	G	C	0.43195	0.43195	1	18.056	8.79023e-19	0.13728	0.015474	2.6632	0.0021717	0.074667	0.024335	TRUE		1.0606	0.0869761	0.076049	0.044383	+++
	258	876	NODEamps25_0006	10	rs2274224	96039597	G	C	0.43195	0.43195	1	8.8254	1.49486e-09	0.094118	0.015551	5.3552	4.41e-06	0.11119	0.024176	TRUE		1.7112	0.0194446	0.099384	0.042449	+++
	258	879	NODEamps25_0009	10	rs2274224	96039597	G	C	0.43195	0.43195	1	10.109	7.78037e-11	0.10133	0.015557	2.5602	0.002753	0.073023	0.024369	TRUE		1.2941	0.0508042	0.08771	0.044844	+++
	258	884	NODEamps25_0014	10	rs2274224	96039597	G	C	0.43195	0.43195	1	14.422	3.78443e-15	0.12043	0.015288	2.7153	0.0019262	0.073396	0.023645	TRUE		1.614	0.024322	0.096979	0.042988	+++
	258	891	NODEamps25_0021	10	rs2274224	96039597	G	C	0.43195	0.43195	1	11.576	2.65461e-12	0.10781	0.015389	2.2965	0.0050524	0.067565	0.024081	TRUE		1.1519	0.0704855	0.077527	0.042809	+++
	258	893	NODEamps100_0002	10	rs2274224	96039597	G	C	0.43195	0.43195	1	18.184	6.54636e-19	0.13046	0.01465	2.7631	0.0017254	0.072194	0.023016	TRUE		1.142	0.0721107	0.076961	0.04274	+++
	258	895	NODEamps100_0004	10	rs2274224	96039597	G	C	0.43195	0.43195	1	10.36	4.36516e-11	0.10059	0.01524	2.5665	0.0027133	0.071567	0.023848	TRUE		2.3382	0.00458987	0.12402	0.04364	+++
	258	896	NODEamps100_0005	10	rs2274224	96039597	G	C	0.43195	0.43195	1	9.2685	5.3889e-10	0.089219	0.014355	2.2604	0.0054903	0.063115	0.022713	TRUE		0.69383	0.202381	0.051894	0.040676	+++
	258	900	NODEamps100_0009	10	rs2274224	96039597	G	C	0.43195	0.43195	1	10.169	6.77642e-11	0.097954	0.01499	2.719	0.0019099	0.07356	0.023678	TRUE		1.857	0.0138995	0.10552	0.042809	+++
	258	903	NODEamps100_0012	10	rs2274224	96039597	G	C	0.43195	0.43195	1	15.394	4.03645e-16	0.12374	0.015174	3.9452	0.00011345	0.091392	0.023646	TRUE		1.2732	0.0533089	0.080645	0.041674	+++
	258	904	NODEamps100_0013	10	rs2274224	96039597	G	C	0.43195	0.43195	1	10.082	8.27942e-11	0.097453	0.014983	2.8804	0.001317	0.073961	0.023003	TRUE		1.2677	0.0539883	0.078382	0.040621	+++
	258	906	NODEamps100_0015	10	rs2274224	96039597	G	C	0.43195	0.43195	1	16.292	5.10505e-17	0.12257	0.014587	2.8033	0.0015729	0.072176	0.022813	TRUE		0.7306	0.185952	0.056115	0.042392	+++
	258	910	NODEamps100_0019	10	rs2274224	96039597	G	C	0.43195	0.43195	1	17.12	7.58578e-18	0.12645	0.014659	2.3622	0.0043431	0.066203	0.023194	TRUE		1.4323	0.0369573	0.087331	0.041795	+++
	258	914	NODEamps100_0023	10	rs2274224	96039597	G	C	0.43195	0.43195	1	7.6443	2.2683e-08	0.079288	0.014169	0.93981	0.11487	0.03603	0.022845	FALSE		0.4851	0.327265	0.041264	0.042098	+++
	258	915	NODEamps100_0024	10	rs2274224	96039597	G	C	0.43195	0.43195	1	10.611	2.44906e-11	0.09931	0.014854	4.682	2.08e-05	0.098813	0.023179	TRUE		0.93082	0.117268	0.064965	0.041434	+++
	258	917	NODEamps100_0026	10	rs2274224	96039597	G	C	0.43195	0.43195	1	13.168	6.79204e-14	0.11424	0.015221	2.6254	0.0023692	0.07205	0.023684	TRUE		0.52424	0.299061	0.04521	0.04351	+++
	258	924	NODEamps100_0033	10	rs2274224	96039597	G	C	0.43195	0.43195	1	10.162	6.88652e-11	0.098777	0.015122	1.4522	0.035302	0.050221	0.023849	TRUE		1.129	0.0743019	0.076749	0.04295	+++
	258	926	NODEamps100_0035	10	rs2274224	96039597	G	C	0.43195	0.43195	1	12.165	6.83912e-13	0.10844	0.015072	2.2486	0.0056416	0.064784	0.023389	TRUE		1.1935	0.0640472	0.079916	0.043099	+++
	258	928	NODEamps100_0037	10	rs2274224	96039597	G	C	0.43195	0.43195	1	8.5433	2.8622e-09	0.090037	0.015142	1.7811	0.016554	0.056499	0.023562	TRUE		0.61816	0.240902	0.05054	0.043066	+++
	258	930	NODEamps100_0039	10	rs2274224	96039597	G	C	0.43195	0.43195	1	7.565	2.7227e-08	0.083196	0.014953	3.788	0.00016293	0.089452	0.023694	TRUE		1.1607	0.0690717	0.079822	0.043854	+++
	258	931	NODEamps100_0040	10	rs2274224	96039597	G	C	0.43195	0.43195	1	11.957	1.10408e-12	0.10577	0.014838	3.4509	0.00035408	0.082133	0.022966	TRUE		1.6803	0.0208785	0.097497	0.042126	+++
	258	933	NODEamps100_0042	10	rs2274224	96039597	G	C	0.43195	0.43195	1	9.0997	7.94877e-10	0.091873	0.01493	2.2604	0.0054903	0.065056	0.023412	TRUE		1.5993	0.0251594	0.095302	0.042491	+++
	258	935	NODEamps100_0044	10	rs2274224	96039597	G	C	0.43195	0.43195	1	11.542	2.87078e-12	0.10463	0.014959	3.6352	0.00023163	0.084673	0.02297	TRUE		1.1723	0.0672512	0.076691	0.041854	+++
	258	937	NODEamps100_0046	10	rs2274224	96039597	G	C	0.43195	0.43195	1	8.0591	8.7277e-09	0.085645	0.014869	4.4306	3.71e-05	0.096929	0.023464	TRUE		1.3451	0.0451752	0.081996	0.040875	+++
	258	939	NODEamps100_0048	10	rs2274224	96039597	G	C	0.43195	0.43195	1	9.5452	2.84971e-10	0.096303	0.01525	1.4338	0.03683	0.049808	0.023848	TRUE		1.7873	0.0163192	0.097901	0.040682	+++
	258	940	NODEamps100_0049	10	rs2274224	96039597	G	C	0.43195	0.43195	1	9.1693	6.77174e-10	0.092164	0.014916	2.9954	0.0010106	0.076656	0.023294	TRUE		0.71394	0.193224	0.055544	0.042656	+++
	258	912	NODEamps100_0021	10	rs11187847	96063440	C	G	0.086297	0.086297	0.998957	8.5718	2.6804e-09	0.15531	0.026073	1.1094	0.077732	0.075913	0.043021	FALSE		0.70608	0.196752	0.090192	0.069816	+++
1	259	171	IDP_SWI_T2star_right_putamen	10	rs11196764	116252408	C	T	0.13681	0.13681	1	7.5327	2.93292e-08	-0.12438	0.022407	1.2817	0.052276	-0.071815	0.036988	FALSE	TRUE	0.56493	0.272314	-0.068568	0.062421	---
	259	2651	IDP_SWI_T2star_left_putamen_plus_IDP_SWI_T2star_right_putamen	10	rs11196764	116252408	C	T	0.13681	0.13681	1	8.2341	5.83311e-09	-0.24431	0.04192	1.3986	0.039939	-0.14175	0.068972	TRUE		0.88354	0.130756	-0.17425	0.1152	---
1	260	1145	NET25_0199	10	rs17095112	118449681	C	T	0.18399	0.18399	0.992098	7.6203	2.39718e-08	0.11422	0.020447	0.18361	0.65522	-0.014693	0.032902	FALSE	FALSE	0.07678	0.837954	-0.011657	0.05698	+--
1	261	196	IDP_dMRI_TBSS_FA_Middle_cerebellar_peduncle	10	rs12411477	122872635	G	T	0.11783	0.11783	0.997071	7.5249	2.98607e-08	-0.12798	0.023068	0.47424	0.33555	-0.034616	0.035941	FALSE	FALSE	0.06433	0.862323	0.011214	0.064641	--+
	261	388	IDP_dMRI_TBSS_L2_Middle_cerebellar_peduncle	10	rs7072244	122873026	G	A	0.092979	0.092979	0.997177	7.7016	1.98793e-08	0.14608	0.025997	0.97618	0.10564	0.070172	0.043353	FALSE		0.20863	0.618543	0.03559	0.071452	+++
1	262	2689	volume_CC_Posterior	10	rs4962692	126424823	G	A	0.41368	0.58632	0.991676	8.1582	6.94704e-09	-0.084767	0.01462	3.7857	0.00016379	-0.087332	0.023144	TRUE	TRUE	1.1265	0.0747309	-0.072546	0.040661	---
1	263	2917	a2009s_rh_S_parieto_occipital_area	10	rs12764568	126544646	A	T	0.4274	0.5726	0.990855	7.6085	2.4632e-08	0.074	0.013259	1.4205	0.037975	0.043283	0.02085	TRUE	TRUE	0.13352	0.735326	-0.013954	0.041267	++-
1	264	873	NODEamps25_0003	10	rs11596664	134280157	C	T	0.43901	0.43901	0.991875	9.0435	9.0469e-10	-0.094733	0.015447	4.4964	3.19e-05	-0.1018	0.024437	TRUE	TRUE	3.5352	0.000291608	-0.15987	0.043948	---
	264	876	NODEamps25_0006	10	rs11596664	134280157	C	T	0.43901	0.43901	0.991875	11.315	4.84172e-12	-0.10671	0.015418	3.2592	0.00055055	-0.08409	0.024313	TRUE		3.0008	0.00099816	-0.13982	0.042339	---
	264	877	NODEamps25_0007	10	rs11596664	134280157	C	T	0.43901	0.43901	0.991875	10.218	6.05341e-11	-0.10083	0.01539	1.561	0.027479	-0.054485	0.024702	TRUE		2.7222	0.00189583	-0.13654	0.043821	---
	264	879	NODEamps25_0009	10	rs11596664	134280157	C	T	0.43901	0.43901	0.991875	8.1152	7.67008e-09	-0.089289	0.015443	2.5816	0.0026206	-0.073692	0.02447	TRUE		5.2869	5.16535e-06	-0.20379	0.044427	---
	264	883	NODEamps25_0013	10	rs11596664	134280157	C	T	0.43901	0.43901	0.991875	14.705	1.97242e-15	-0.12383	0.015558	4.6508	2.23e-05	-0.10507	0.02474	TRUE		1.4442	0.0359584	-0.092756	0.044155	---
	264	884	NODEamps25_0014	10	rs11596664	134280157	C	T	0.43901	0.43901	0.991875	9.142	7.21107e-10	-0.093712	0.015191	4.4033	3.95e-05	-0.097619	0.023714	TRUE		1.6672	0.0215179	-0.099042	0.043006	---
	264	886	NODEamps25_0016	10	rs11596664	134280157	C	T	0.43901	0.43901	0.991875	12.366	4.30527e-13	-0.10784	0.014858	3.8687	0.0001353	-0.089053	0.023303	TRUE		3.539	0.000289068	-0.15641	0.04297	---
	264	891	NODEamps25_0021	10	rs11596664	134280157	C	T	0.43901	0.43901	0.991875	11.887	1.29718e-12	-0.10848	0.015267	2.9848	0.0010356	-0.079369	0.024169	TRUE		3.2245	0.000596348	-0.14687	0.04262	---
	264	893	NODEamps100_0002	10	rs11596664	134280157	C	T	0.43901	0.43901	0.991875	9.337	4.60257e-10	-0.090928	0.014572	3.6379	0.0002302	-0.085178	0.023097	TRUE		2.9171	0.00121032	-0.13828	0.042583	---
	264	901	NODEamps100_0010	10	rs11596664	134280157	C	T	0.43901	0.43901	0.991875	8.5561	2.77907e-09	-0.087637	0.014727	2.1691	0.0067749	-0.064524	0.023813	TRUE		4.3204	4.78189e-05	-0.17235	0.042172	---
	264	903	NODEamps100_0012	10	rs11596664	134280157	C	T	0.43901	0.43901	0.991875	10.361	4.35512e-11	-0.099513	0.015076	5.5409	2.88e-06	-0.11119	0.023716	TRUE		1.8778	0.0132495	-0.10335	0.041639	---
	264	906	NODEamps100_0015	10	rs11596664	134280157	C	T	0.43901	0.43901	0.991875	10.56	2.75423e-11	-0.096665	0.014496	3.1035	0.00078795	-0.076965	0.022903	TRUE		3.9992	0.000100184	-0.16449	0.042086	---
	264	915	NODEamps100_0024	10	rs11596664	134280157	C	T	0.43901	0.43901	0.991875	8.6514	2.23152e-09	-0.088277	0.014745	4.0785	8.35e-05	-0.091738	0.023286	TRUE		2.4407	0.00362493	-0.12051	0.041312	---
	264	916	NODEamps100_0025	10	rs11596664	134280157	C	T	0.43901	0.43901	0.991875	7.6721	2.12765e-08	-0.085077	0.015173	2.816	0.0015276	-0.075235	0.023716	TRUE		1.2227	0.0598825	-0.080969	0.042974	---
	264	917	NODEamps100_0026	10	rs11596664	134280157	C	T	0.43901	0.43901	0.991875	9.0171	9.61391e-10	-0.092574	0.015119	4.4336	3.68e-05	-0.098155	0.023751	TRUE		3.5823	0.000261638	-0.15845	0.043224	---
	264	919	NODEamps100_0028	10	rs11596664	134280157	C	T	0.43901	0.43901	0.991875	10.631	2.33884e-11	-0.10274	0.015352	4.1884	6.48e-05	-0.096356	0.024088	TRUE		3.2859	0.000517726	-0.1504	0.043162	---
	264	927	NODEamps100_0036	10	rs11596664	134280157	C	T	0.43901	0.43901	0.991875	8.4009	3.97283e-09	-0.086486	0.014679	3.2853	0.00051844	-0.081757	0.023528	TRUE		4.3346	4.62807e-05	-0.17231	0.042081	---
	264	928	NODEamps100_0037	10	rs11596664	134280157	C	T	0.43901	0.43901	0.991875	9.7832	1.6474e-10	-0.096106	0.015018	1.3648	0.043172	-0.047876	0.023667	TRUE		2.2768	0.00528689	-0.12004	0.042929	---
	264	930	NODEamps100_0039	10	rs11596664	134280157	C	T	0.43901	0.43901	0.991875	9.0687	8.5369e-10	-0.091079	0.014829	2.9187	0.0012059	-0.07715	0.023807	TRUE		2.6509	0.00223409	-0.13408	0.043724	---
	264	933	NODEamps100_0042	10	rs11596664	134280157	C	T	0.43901	0.43901	0.991875	9.8017	1.5787e-10	-0.094872	0.01481	3.9085	0.00012345	-0.090267	0.023481	TRUE		3.4678	0.000340565	-0.15222	0.04232	---
	264	939	NODEamps100_0048	10	rs11596664	134280157	C	T	0.43901	0.43901	0.991875	8.2829	5.21315e-09	-0.088493	0.015136	3.5684	0.00027015	-0.087198	0.023911	TRUE		3.0341	0.000924485	-0.1349	0.040581	---
	264	940	NODEamps100_0049	10	rs11596664	134280157	C	T	0.43901	0.43901	0.991875	7.5127	3.07114e-08	-0.082064	0.014805	2.5696	0.002694	-0.070267	0.023398	TRUE		2.2087	0.00618444	-0.11675	0.042535	---
	264	871	NODEamps25_0001	10	rs9645539	134282867	G	T	0.43957	0.43957	0.995288	9.969	1.07399e-10	-0.099268	0.015355	5.3676	4.29e-06	-0.11117	0.024138	TRUE		2.4319	0.00369913	-0.12501	0.042946	---
	264	896	NODEamps100_0005	10	rs9645539	134282867	G	T	0.43957	0.43957	0.995288	10.954	1.11173e-11	-0.096709	0.014219	5.7112	1.94e-06	-0.10819	0.022688	TRUE		4.2741	5.31986e-05	-0.16392	0.040358	---
	264	925	NODEamps100_0034	10	rs7897891	134284005	T	C	0.44637	0.55363	0.992054	8.7347	1.84204e-09	-0.089286	0.014836	2.3905	0.0040691	-0.068229	0.023732	TRUE		2.3736	0.00423058	-0.13095	0.045656	---
	264	943	NODEamps100_0052	10	rs7897891	134284005	T	C	0.44637	0.55363	0.992054	8.2457	5.67937e-09	-0.078844	0.013518	0.93394	0.11643	-0.033597	0.021394	FALSE		1.8318	0.0147299	-0.095002	0.038873	---
	264	904	NODEamps100_0013	10	rs7083220	134284485	G	A	0.43902	0.43902	0.998365	10.943	1.14025e-11	-0.10079	0.014827	3.6435	0.00022725	-0.084947	0.023014	TRUE		2.2658	0.00542251	-0.113	0.040534	---
	264	935	NODEamps100_0044	10	rs7083220	134284485	G	A	0.43902	0.43902	0.998365	7.9534	1.11327e-08	-0.084757	0.014821	2.419	0.0038107	-0.066639	0.023013	TRUE		2.5344	0.00292146	-0.12454	0.041728	---
	264	938	NODEamps100_0047	10	rs7083220	134284485	G	A	0.43902	0.43902	0.998365	9.5925	2.55564e-10	-0.091394	0.014434	1.488	0.032509	-0.048303	0.022581	TRUE		3.6371	0.000230622	-0.14873	0.040212	---
	264	944	NODEamps100_0053	10	rs10747062	134285515	C	T	0.43858	0.43858	0.996844	7.981	1.04472e-08	-0.08766	0.0153	0.72885	0.1867	-0.032411	0.024541	FALSE		0.10578	0.783827	-0.012006	0.04375	---
	264	913	NODEamps100_0022	10	rs7907962	134287486	A	G	0.47032	0.47032	0.969261	9.6798	2.09026e-10	-0.09453	0.014856	3.9749	0.00010595	-0.092878	0.023927	TRUE		2.8015	0.00157943	-0.13487	0.042547	---
	264	931	NODEamps100_0040	10	rs7907962	134287486	A	G	0.47032	0.47032	0.969261	9.6565	2.20546e-10	-0.0938	0.014761	2.6487	0.0022454	-0.071671	0.023435	TRUE		3.2828	0.000521435	-0.15048	0.043206	---
	264	882	NODEamps25_0012	10	rs7084359	134297562	A	C	0.47355	0.52645	0.992676	9.2812	5.23359e-10	0.094717	0.015228	2.1432	0.0071912	0.06548	0.024345	TRUE		0.92351	0.119259	0.072615	0.046565	+++
	264	888	NODEamps25_0018	10	rs7084359	134297562	A	C	0.47355	0.52645	0.992676	8.786	1.63682e-09	0.090062	0.014917	1.967	0.010789	0.060554	0.023737	TRUE		2.2981	0.00503385	0.11781	0.041894	+++
	264	895	NODEamps100_0004	10	rs7084359	134297562	A	C	0.47355	0.52645	0.992676	7.8812	1.31462e-08	0.085933	0.015102	2.6081	0.0024655	0.072632	0.02397	TRUE		2.8701	0.00134865	0.14476	0.045012	+++
	264	920	NODEamps100_0029	10	rs7084359	134297562	A	C	0.47355	0.52645	0.992676	9.2236	5.97585e-10	0.091371	0.01474	4.0349	9.23e-05	0.091589	0.023392	TRUE		1.4439	0.0359832	0.092751	0.044159	+++
	264	926	NODEamps100_0035	10	rs67221163	134297909	C	G	0.44432	0.44432	0.990363	13.497	3.1842e-14	0.11417	0.015014	4.5907	2.57e-05	0.09847	0.023359	TRUE		3.0778	0.000835988	0.14786	0.044106	+++
	264	909	NODEamps100_0018	10	rs11146395	134299444	T	C	0.47798	0.52202	0.992356	7.7139	1.93241e-08	0.08282	0.014727	4.2529	5.59e-05	0.093698	0.023219	TRUE		5.3287	4.69137e-06	0.19819	0.043014	+++
	264	921	NODEamps100_0030	10	rs4492738	134300136	T	C	0.48099	0.51901	0.995477	10.058	8.74984e-11	0.098691	0.015193	1.6248	0.023725	0.054546	0.024107	TRUE		1.4842	0.0327944	0.093667	0.04381	+++
	264	918	NODEamps100_0027	10	rs7080018	134301505	G	A	0.47948	0.52052	0.994918	12.979	1.04954e-13	0.11158	0.014982	4.4498	3.55e-05	0.096823	0.02338	TRUE		2.523	0.00299916	0.13691	0.045998	+++
	264	924	NODEamps100_0033	10	rs4497325	134302745	G	A	0.48951	0.51049	0.997911	10.506	3.11889e-11	0.09923	0.014921	3.9238	0.00011918	0.091869	0.023844	TRUE		1.7692	0.0170137	0.10525	0.044017	+++
	264	910	NODEamps100_0019	10	rs11146397	134303122	T	C	0.48777	0.51223	0.998899	8.6718	2.12912e-09	0.087033	0.014519	2.8111	0.0015449	0.073513	0.023197	TRUE		2.769	0.00170216	0.13384	0.042518	+++
	264	942	NODEamps100_0051	10	rs11146397	134303122	T	C	0.48777	0.51223	0.998899	8.4229	3.77659e-09	0.078299	0.01327	2.6892	0.0020455	0.066309	0.021485	TRUE		1.0568	0.0877405	0.065363	0.038237	+++
	264	891	NODEamps25_0021	10	rs1133400	134459388	A	G	0.2271	0.2271	1	7.8889	1.29152e-08	-0.10307	0.018104	2.8175	0.0015223	-0.09269	0.029209	TRUE		0.79562	0.160096	-0.076609	0.054489	---
1	265	438	IDP_dMRI_TBSS_L3_Genu_of_corpus_callosum	11	rs7947308	1478565	T	C	0.18256	0.817439	0.993623	7.5643	2.72709e-08	0.10441	0.018766	0.43504	0.36725	-0.026749	0.029663	FALSE	FALSE	0.53812	0.289654	0.056619	0.053436	+-+
1	266	486	IDP_dMRI_TBSS_ICVF_Genu_of_corpus_callosum	11	rs10734456	1607346	C	A	0.27652	0.72348	0.991521	8.2205	6.01866e-09	-0.099974	0.017169	0.056442	0.87813	0.0042803	0.027911	FALSE	FALSE	1.3559	0.0440656	-0.09838	0.048785	-+-
1	267	1033	NET25_0087	11	rs145841753	2325708	C	T	0.01212	0.01212	0.824428	7.6086	2.46263e-08	0.43592	0.078099	0.44574	0.35831	-0.1205	0.13116	FALSE	FALSE	0.16789	0.679376	-0.091418	0.2211	+--
1	268	556	IDP_dMRI_TBSS_OD_Superior_corona_radiata_R	11	rs147415420	7844445	T	C	0.019254	0.019254	0.904457	7.891	1.28529e-08	-0.33438	0.058722	0.63206	0.23331	0.10877	0.091245	FALSE	FALSE	0.05119	0.888812	-0.020836	0.14899	-+-
1	269	359	IDP_dMRI_TBSS_L1_Posterior_limb_of_internal_capsule_L	11	rs2071020	10478228	C	T	0.45064	0.45064	0.996034	10.384	4.13048e-11	0.098086	0.014841	1.4725	0.03369	0.049799	0.023437	TRUE	TRUE	1.2883	0.0514873	0.084862	0.043512	+++
	269	551	IDP_dMRI_TBSS_OD_Posterior_limb_of_internal_capsule_L	11	rs2071020	10478228	C	T	0.45064	0.45064	0.996034	8.4892	3.2419e-09	-0.093037	0.0157	1.3625	0.043401	-0.05044	0.024961	TRUE		1.7752	0.0167803	-0.11035	0.046045	---
	269	358	IDP_dMRI_TBSS_L1_Posterior_limb_of_internal_capsule_R	11	rs12786914	10492320	C	G	0.19675	0.19675	0.989576	8.7485	1.78443e-09	0.11216	0.01862	1.6068	0.024729	0.063809	0.028401	TRUE		0.09365	0.806028	0.013744	0.05595	+++
1	270	3	IDP_T1_SIENAX_CSF_normalised_volume	11	rs7947953	10684060	A	G	0.38937	0.61063	0.995677	7.7056	1.9697e-08	0.073675	0.013109	2.2767	0.0052881	0.057056	0.020445	TRUE	TRUE	0.06162	0.867721	0.0062815	0.037704	+++
	270	4	IDP_T1_SIENAX_CSF_unnormalised_volume	11	rs7947953	10684060	A	G	0.38937	0.61063	0.995677	7.6422	2.27929e-08	0.067495	0.012064	2.3298	0.0046795	0.053098	0.018762	TRUE		0.06469	0.861609	0.0060357	0.034615	+++
	270	929	NODEamps100_0038	11	rs890115	10699696	C	T	0.39194	0.60806	0.993743	8.606	2.47742e-09	-0.080958	0.013561	1.1445	0.071697	-0.040537	0.0225	FALSE		0.44727	0.357051	-0.03497	0.03795	---
1	271	2358	NET100_1202	11	rs2655074	11200858	G	T	0.3606	0.3606	0.979269	9.1747	6.68806e-10	-0.10264	0.016606	0.49882	0.31709	0.026806	0.026789	FALSE	FALSE	0.33568	0.461658	-0.034723	0.047149	-+-
1	272	839	IDP_dMRI_ProbtrackX_OD_slf_r	11	rs1354269	19374244	T	C	0.37483	0.37483	0.988524	7.5583	2.76503e-08	-0.078002	0.014025	0.069085	0.85293	-0.0042163	0.022743	FALSE	FALSE	0.00405	0.990718	-0.00047129	0.040505	---
1	273	2701	volume_rhCerebralWhiteMatterVol	11	rs118142338	24446485	C	A	0.010364	0.010364	0.969009	7.5579	2.76758e-08	-0.22477	0.04042	0.4283	0.37299	-0.058298	0.065429	FALSE	FALSE	0.08364	0.824822	0.021595	0.097537	--+
1	274	2709	volume_BrainSegVol-to-eTIV	11	rs7948420	27276450	C	T	0.36188	0.63812	0.994749	7.717	1.91867e-08	0.083116	0.014777	1.1628	0.068738	0.042611	0.023404	FALSE	FALSE	0.60048	0.250911	0.047954	0.041741	+++
	274	2746	DKTatlas_lh_WhiteSurfArea_area	11	rs1949513	27709271	A	G	0.43091	0.43091	0.991963	10.83	1.47911e-11	0.050864	0.0075251	0.35145	0.44519	0.0098257	0.012869	FALSE		0.06284	0.865287	0.0036401	0.021452	+++
	274	2852	DKTatlas_rh_WhiteSurfArea_area	11	rs1949513	27709271	A	G	0.43091	0.43091	0.991963	9.8686	1.35332e-10	0.048141	0.0074879	0.27389	0.53224	0.0080203	0.01284	FALSE		0.13567	0.731695	0.0073242	0.021355	+++
1	275	973	NET25_0027	11	rs57396141	43325947	C	T	0.058731	0.058731	0.991322	7.6137	2.43388e-08	-0.18737	0.033558	0.060022	0.87092	-0.0085297	0.052489	FALSE	FALSE	0.46984	0.338969	0.11408	0.11924	--+
1	276	278	IDP_dMRI_TBSS_MD_Cingulum_cingulate_gyrus_R	11	rs7935166	44636547	G	A	0.12547	0.12547	1	8.7052	1.97151e-09	0.11535	0.019202	3.0433	0.00090511	0.10622	0.031977	TRUE	TRUE	0.97063	0.106997	0.08864	0.054932	+++
	276	279	IDP_dMRI_TBSS_MD_Cingulum_cingulate_gyrus_L	11	rs7935166	44636547	G	A	0.12547	0.12547	1	9.0698	8.5153e-10	0.12258	0.019954	2.7502	0.0017775	0.10284	0.032877	TRUE		1.4832	0.03287	0.12458	0.058288	+++
	276	288	IDP_dMRI_TBSS_MD_Uncinate_fasciculus_R	11	rs7935166	44636547	G	A	0.12547	0.12547	1	8.6104	2.45245e-09	0.12509	0.020946	1.6406	0.022877	0.071349	0.03134	TRUE		0.13719	0.729138	0.020129	0.058109	+++
	276	289	IDP_dMRI_TBSS_MD_Uncinate_fasciculus_L	11	rs7935166	44636547	G	A	0.12547	0.12547	1	8.3539	4.4269e-09	0.11048	0.018808	3.642	0.00022803	0.10722	0.029054	TRUE		0.02988	0.933512	-0.0044327	0.053123	++-
	276	660	IDP_dMRI_ProbtrackX_MD_cgc_r	11	rs7935166	44636547	G	A	0.12547	0.12547	1	8.8083	1.55489e-09	0.12106	0.020022	5.1222	7.55e-06	0.1478	0.032951	TRUE		0.64716	0.225341	0.070196	0.057852	+++
	276	261	IDP_dMRI_TBSS_MD_Anterior_limb_of_internal_capsule_L	11	rs2303865	44636833	G	A	0.12518	0.12518	0.995876	9.9766	1.05536e-10	0.13044	0.020167	1.8258	0.014935	0.07833	0.032164	TRUE		0.63048	0.234164	0.069323	0.058226	+++
	276	277	IDP_dMRI_TBSS_MD_External_capsule_L	11	rs2303865	44636833	G	A	0.12518	0.12518	0.995876	8.7422	1.81051e-09	0.12047	0.020007	3.027	0.00093972	0.10141	0.030625	TRUE		0.07413	0.843082	0.010932	0.055209	+++
	276	357	IDP_dMRI_TBSS_L1_Anterior_limb_of_internal_capsule_L	11	rs2303865	44636833	G	A	0.12518	0.12518	0.995876	8.2644	5.44001e-09	0.11813	0.020228	2.6533	0.0022218	0.097395	0.031813	TRUE		0.20882	0.618273	0.027905	0.055977	+++
	276	373	IDP_dMRI_TBSS_L1_External_capsule_L	11	rs2303865	44636833	G	A	0.12518	0.12518	0.995876	8.8832	1.30858e-09	0.12719	0.020939	3.6358	0.00023131	0.11729	0.031817	TRUE		0.10214	0.790424	0.01541	0.057968	+++
	276	500	IDP_dMRI_TBSS_ICVF_Anterior_limb_of_internal_capsule_R	11	rs2303865	44636833	G	A	0.12518	0.12518	0.995876	7.5905	2.56744e-08	-0.1227	0.02201	1.1331	0.073604	-0.060554	0.033834	FALSE		1.0969	0.0800018	-0.11396	0.065018	---
	276	501	IDP_dMRI_TBSS_ICVF_Anterior_limb_of_internal_capsule_L	11	rs2303865	44636833	G	A	0.12518	0.12518	0.995876	9.244	5.70164e-10	-0.13874	0.022354	0.99275	0.10168	-0.056208	0.034331	FALSE		1.5199	0.0302065	-0.14224	0.065512	---
	276	516	IDP_dMRI_TBSS_ICVF_External_capsule_R	11	rs2303865	44636833	G	A	0.12518	0.12518	0.995876	8.6973	2.00771e-09	-0.13049	0.021732	2.2671	0.0054063	-0.090661	0.032567	TRUE		0.6009	0.250669	-0.073082	0.063575	---
	276	517	IDP_dMRI_TBSS_ICVF_External_capsule_L	11	rs2303865	44636833	G	A	0.12518	0.12518	0.995876	9.9295	1.17625e-10	-0.13951	0.021624	1.6591	0.021923	-0.074777	0.032613	TRUE		0.55877	0.276204	-0.068574	0.062934	---
	276	659	IDP_dMRI_ProbtrackX_MD_cgc_l	11	rs2303865	44636833	G	A	0.12518	0.12518	0.995876	9.3833	4.13714e-10	0.12852	0.02054	4.0974	7.99e-05	0.13355	0.033808	TRUE		1.7237	0.018893	0.13662	0.05808	+++
	276	734	IDP_dMRI_ProbtrackX_L1_unc_l	11	rs2303865	44636833	G	A	0.12518	0.12518	0.995876	8.3649	4.31618e-09	0.1131	0.01924	1.2916	0.051098	0.057429	0.029429	FALSE		0.3309	0.466767	0.037288	0.051213	+++
	276	735	IDP_dMRI_ProbtrackX_L1_unc_r	11	rs147532338	44662043	G	A	0.12603	0.12603	0.984988	7.816	1.52757e-08	0.11427	0.020173	2.7024	0.0019843	0.092649	0.029933	TRUE		0.406	0.392645	0.046735	0.054642	+++
1	277	1400	NET100_0244	11	rs79720269	45368364	C	G	0.078846	0.078846	0.986753	7.5913	2.56271e-08	0.16243	0.029138	0.29119	0.51146	0.030623	0.046635	FALSE	FALSE	0.09155	0.809935	-0.019558	0.081297	++-
1	278	2649	IDP_SWI_T2star_left_thalamus_plus_IDP_SWI_T2star_right_thalamus	11	rs10160397	61749766	T	C	0.39399	0.39399	0.995483	8.7553	1.75671e-09	0.15632	0.025941	1.4709	0.033814	0.091447	0.043069	TRUE	TRUE	2.3383	0.00458881	0.22251	0.07829	+++
	278	173	IDP_SWI_T2star_right_pallidum	11	rs907638	61769588	T	C	0.33592	0.33592	0.988766	15.127	7.46449e-16	-0.13505	0.016715	2.705	0.0019724	-0.082801	0.026735	TRUE		0.86444	0.136634	-0.07023	0.047139	---
	278	172	IDP_SWI_T2star_left_pallidum	11	rs11230859	61769972	G	A	0.33625	0.66375	0.988748	12.472	3.37287e-13	0.12203	0.016736	1.253	0.055847	0.050803	0.026558	FALSE		1.4076	0.0391201	0.097711	0.047292	+++
	278	2652	IDP_SWI_T2star_left_pallidum_plus_IDP_SWI_T2star_right_pallidum	11	rs11230859	61769972	G	A	0.33625	0.66375	0.988748	16.636	2.31206e-17	0.25687	0.030231	2.1947	0.006387	0.13304	0.04875	TRUE		1.3161	0.0482948	0.1711	0.086515	+++
1	279	2360	NET100_1204	11	rs34346540	67987931	G	A	0.099573	0.099573	0.985809	7.8023	1.57652e-08	-0.14856	0.026252	0.10443	0.78627	-0.011523	0.042491	FALSE	FALSE	0.41278	0.386563	-0.067365	0.077761	---
1	280	2666	volume_Brain-Stem	11	rs10792032	68984602	G	A	0.4901	0.5099	0.997238	7.937	1.15611e-08	0.062113	0.010875	1.5147	0.03057	0.037755	0.017451	TRUE	TRUE	1.6433	0.0227353	0.072945	0.031971	+++
1	281	918	NODEamps100_0027	11	rs35760498	69989135	A	G	0.26249	0.26249	0.994906	7.9443	1.13684e-08	0.096825	0.016942	1.6344	0.023206	0.062126	0.027354	TRUE	TRUE	0.7761	0.167456	0.071157	0.051503	+++
1	282	3138	a2009s_rh_S_temporal_transverse_thickness	11	rs141259394	70989395	G	A	0.011526	0.011526	0.882017	7.706	1.96789e-08	0.40716	0.072445	0.21965	0.60305	-0.05999	0.11535	FALSE	FALSE	0.64242	0.227814	-0.25895	0.21457	+--
1	283	436	IDP_dMRI_TBSS_L3_Middle_cerebellar_peduncle	11	rs34652385	82709884	G	A	0.045675	0.045675	0.963514	7.52	3.01995e-08	-0.20662	0.037255	0.11291	0.77106	0.017332	0.059558	FALSE	FALSE	0.32822	0.469656	0.068198	0.094277	-++
1	284	13	IDP_T1_FIRST_left_caudate_volume	11	rs10830893	92016605	G	A	0.44678	0.44678	1	8.2248	5.95937e-09	0.07427	0.012753	0.55649	0.27766	0.021696	0.019982	FALSE	TRUE	0.019	0.957194	0.001967	0.036632	+++
	284	2643	IDP_T1_FIRST_left_caudate_volume_plus_IDP_T1_FIRST_right_caudate_volume	11	rs1187155	92030247	A	G	0.3251	0.6749	0.995677	8.015	9.66051e-09	0.15006	0.026132	1.3095	0.049034	0.079959	0.04061	TRUE		0.94085	0.114591	0.11645	0.07373	+++
	284	14	IDP_T1_FIRST_right_caudate_volume	11	rs947934	92033162	A	G	0.32127	0.67873	0.99442	7.7885	1.62742e-08	0.077368	0.013686	1.4173	0.038256	0.044301	0.021371	TRUE		1.2317	0.0586543	0.07242	0.038254	+++
1	285	706	IDP_dMRI_ProbtrackX_MO_str_r	11	rs3847528	92510897	G	A	0.33041	0.33041	0.981736	7.5416	2.87343e-08	0.087582	0.015767	0.3533	0.4433	0.019151	0.024978	FALSE	FALSE	0.12619	0.747842	0.01525	0.047419	+++
1	286	285	IDP_dMRI_TBSS_MD_Superior_longitudinal_fasciculus_L	11	rs2848544	98139300	G	A	0.094643	0.094643	0.814428	7.7863	1.63569e-08	0.15869	0.028072	0.065746	0.85952	-0.0076391	0.043157	FALSE	FALSE	0.48951	0.323959	-0.081551	0.082629	+--
	286	667	IDP_dMRI_ProbtrackX_MD_ifo_l	11	rs2848544	98139300	G	A	0.094643	0.094643	0.814428	7.9028	1.25083e-08	0.15964	0.028012	0.78873	0.16266	-0.059192	0.042385	FALSE		0.24899	0.563651	-0.047584	0.082374	+--
	286	668	IDP_dMRI_ProbtrackX_MD_ifo_r	11	rs2848544	98139300	G	A	0.094643	0.094643	0.814428	8.206	6.223e-09	0.16023	0.027543	0.33603	0.46129	-0.030783	0.041778	FALSE		0.50435	0.313076	-0.084269	0.083483	+--
	286	669	IDP_dMRI_ProbtrackX_MD_ilf_l	11	rs2848544	98139300	G	A	0.094643	0.094643	0.814428	8.2896	5.13334e-09	0.16104	0.027529	0.71129	0.19441	-0.053709	0.04138	FALSE		0.08229	0.827389	0.017605	0.080714	+-+
	286	670	IDP_dMRI_ProbtrackX_MD_ilf_r	11	rs2848544	98139300	G	A	0.094643	0.094643	0.814428	7.8412	1.44145e-08	0.15557	0.027414	0.33433	0.46309	-0.030282	0.041263	FALSE		0.03633	0.91975	-0.008214	0.08151	+--
	286	675	IDP_dMRI_ProbtrackX_MD_ptr_r	11	rs2848544	98139300	G	A	0.094643	0.094643	0.814428	7.694	2.02302e-08	0.14985	0.026682	0.88374	0.1307	-0.061414	0.040624	FALSE		0.84234	0.143767	-0.11365	0.077665	+--
	286	722	IDP_dMRI_ProbtrackX_L1_ifo_r	11	rs2848544	98139300	G	A	0.094643	0.094643	0.814428	7.5881	2.58167e-08	0.14732	0.026431	0.085146	0.82197	-0.0091511	0.040665	FALSE		2.2144	0.0061038	-0.22268	0.080992	+--
	286	729	IDP_dMRI_ProbtrackX_L1_ptr_r	11	rs2848544	98139300	G	A	0.094643	0.094643	0.814428	8.1638	6.85804e-09	0.15419	0.02658	0.3825	0.41448	-0.03308	0.040532	FALSE		1.3617	0.043481	-0.1569	0.077589	+--
	286	803	IDP_dMRI_ProbtrackX_ICVF_ifo_r	11	rs2848544	98139300	G	A	0.094643	0.094643	0.814428	8.1147	7.67892e-09	-0.16889	0.029209	0.46656	0.34154	0.042184	0.044344	FALSE		0.44249	0.361002	0.081075	0.088707	-++
1	287	652	IDP_dMRI_ProbtrackX_FA_str_r	11	rs78412738	101656167	G	T	0.015408	0.015408	0.982144	7.7502	1.77746e-08	-0.35506	0.062971	0.12055	0.75762	0.029931	0.096975	FALSE	FALSE	0.98936	0.10248	-0.30391	0.1859	-+-
1	288	906	NODEamps100_0015	11	rs10895201	101688535	G	A	0.12348	0.12348	0.98914	7.5444	2.85496e-08	0.12019	0.021634	3.0859	0.00082054	0.11585	0.034589	TRUE	TRUE	0.7418	0.181217	0.087423	0.065334	+++
	288	929	NODEamps100_0038	11	rs10895201	101688535	G	A	0.12348	0.12348	0.98914	9.1053	7.84693e-10	0.12365	0.020087	2.3409	0.0045614	0.093002	0.032763	TRUE		0.28155	0.522938	0.035695	0.055853	+++
1	289	891	NODEamps25_0021	11	rs72972140	101972732	G	A	0.14133	0.14133	0.966284	7.5691	2.69712e-08	0.12188	0.021898	0.57141	0.26828	0.0391	0.035313	FALSE	FALSE	0.32125	0.477254	-0.045957	0.064633	++-
1	290	102	IDP_T1_FAST_ROIs_L_temp_occ_fusif_cortex	11	rs7123402	110962056	A	T	0.30964	0.30964	0.996576	7.6369	2.30728e-08	0.080231	0.014346	0.57684	0.26495	0.025262	0.022658	FALSE	FALSE	0.0226	0.949292	-0.0026208	0.041197	++-
1	291	29	IDP_T1_FAST_ROIs_R_insular_cortex	11	rs11827673	111083785	C	A	0.059161	0.059161	0.967945	7.6373	2.30515e-08	0.12979	0.023208	0.75434	0.17606	0.047854	0.035362	FALSE	FALSE	0.79704	0.159573	0.092074	0.06541	+++
1	292	2933	DKTatlas_lh_inferiortemporal_thickness	11	rs73003226	115906168	G	A	0.037572	0.037572	0.95979	7.6067	2.47343e-08	0.21458	0.038452	0.17481	0.66864	0.028658	0.06695	FALSE	FALSE	0.68647	0.20584	0.13235	0.10454	+++
1	293	293	IDP_dMRI_TBSS_MO_Pontine_crossing_tract	11	rs4935898	124742385	G	A	0.04852	0.04852	0.977001	18.754	1.76198e-19	-0.31528	0.03483	4.6069	2.47e-05	-0.23106	0.054703	TRUE	TRUE	0.60801	0.246598	-0.11375	0.098106	---
	293	533	IDP_dMRI_TBSS_OD_Pontine_crossing_tract	11	rs4935898	124742385	G	A	0.04852	0.04852	0.977001	8.2106	6.15744e-09	0.19321	0.033202	2.0939	0.0080556	0.13638	0.051435	TRUE		0.57943	0.263372	0.10577	0.094507	+++
1	294	2456	NET100_1300	11	rs111725117	127082919	G	C	0.022888	0.022888	0.913444	8.1254	7.49204e-09	0.31457	0.054369	0.23487	0.58228	-0.046932	0.085313	FALSE	FALSE	0.19463	0.638807	0.077403	0.16485	+-+
1	295	2502	NET100_1346	12	rs117241834	24063118	G	A	0.028631	0.0286305	0.990241	7.6002	2.51073e-08	0.26662	0.047797	0.41702	0.38281	0.065663	0.075226	FALSE	FALSE	0.01234	0.971986	0.0046799	0.13322	+++
1	296	28	IDP_T1_FAST_ROIs_L_insular_cortex	12	rs144556647	32450900	G	C	0.021165	0.021165	0.959269	7.5929	2.55329e-08	0.21024	0.037712	0.091378	0.81026	-0.013564	0.056488	FALSE	FALSE	0.05748	0.876032	0.017976	0.11521	+-+
1	297	841	IDP_dMRI_ProbtrackX_OD_str_r	12	rs2544094	45980639	A	C	0.35592	0.64408	0.987631	7.5569	2.77396e-08	0.082176	0.014777	0.18967	0.64615	-0.010763	0.023441	FALSE	FALSE	1.0317	0.0929608	0.072371	0.043028	+-+
1	298	171	IDP_SWI_T2star_right_putamen	12	rs224454	51393116	C	T	0.15535	0.15535	0.992417	10.264	5.44503e-11	0.14021	0.021349	0.84115	0.14416	0.050398	0.034499	FALSE	FALSE	1.7158	0.0192398	0.13909	0.059305	+++
1	299	2651	IDP_SWI_T2star_left_putamen_plus_IDP_SWI_T2star_right_putamen	12	rs7397054	51431740	G	C	0.15816	0.15816	0.989884	9.561	2.74789e-10	0.25171	0.039823	0.55851	0.27637	0.069211	0.063572	FALSE	FALSE	1.7121	0.0194044	0.25574	0.10919	+++
1	300	2325	NET100_1169	12	rs140229969	55596169	T	A	0.010064	0.010064	0.934551	8.5692	2.6965e-09	0.47465	0.079693	1.2659	0.054213	0.26097	0.1355	FALSE	FALSE	0.23489	0.582251	-0.16816	0.30558	++-
1	301	1096	NET25_0150	12	rs6581449	62839221	T	A	0.17776	0.82224	0.986181	7.639	2.29615e-08	-0.11137	0.01991	0.37279	0.42385	0.025954	0.032448	FALSE	FALSE	0.3257	0.472389	-0.043676	0.060752	-+-
1	302	2667	volume_Left-Hippocampus	12	rs17178006	65718299	T	G	0.12221	0.12221	1	9.6412	2.28455e-10	-0.11746	0.018502	2.6118	0.0024446	-0.086535	0.028537	TRUE	TRUE	0.05843	0.874118	0.0085855	0.054178	--+
	302	2682	volume_Right-Hippocampus	12	rs17178006	65718299	T	G	0.12221	0.12221	1	7.8743	1.33567e-08	-0.10542	0.018538	3.6422	0.00022793	-0.10633	0.028817	TRUE		0.54052	0.288058	-0.059485	0.05596	---
1	303	312	IDP_dMRI_TBSS_MO_Retrolenticular_part_of_internal_capsule_R	12	rs11176866	68172526	A	T	0.39754	0.39754	0.984083	7.972	1.0666e-08	0.093178	0.016272	0.28787	0.51538	0.016933	0.026029	FALSE	FALSE	0.04547	0.900596	-0.0057515	0.046035	++-
1	304	2915	a2009s_rh_S_orbital_med-olfact_area	12	rs11609649	85576492	G	A	0.1764	0.1764	0.982209	8.1236	7.52315e-09	-0.10152	0.01755	1.0766	0.08383	-0.048108	0.027819	FALSE	FALSE	0.72006	0.19052	-0.065028	0.04964	---
1	305	1822	NET100_0666	12	rs12369618	90923654	T	C	0.31258	0.31258	0.997374	8.9379	1.15372e-09	0.10276	0.016864	0.24359	0.5707	-0.015435	0.027219	FALSE	FALSE	0.33194	0.46565	-0.033432	0.045804	+--
1	306	3143	netmat_ICA_09Aug2017_003	12	rs7311258	98903699	G	C	0.30875	0.69125	0.999215	7.5334	2.9282e-08	0.095391	0.017184	0.96132	0.10932	0.039431	0.024618	FALSE	FALSE	1.1492	0.0709251	0.095688	0.052918	+++
1	307	2666	volume_Brain-Stem	12	rs11111090	102326461	A	C	0.48699	0.48699	0.999176	11.442	3.6141e-12	-0.076164	0.010941	4.1456	7.15e-05	-0.069736	0.017539	TRUE	TRUE	1.709	0.0195434	-0.075089	0.032102	---
	307	2658	volume_Left-Cerebellum-White-Matter	12	rs4301837	102336310	T	C	0.49816	0.50184	0.985765	11.497	3.1842e-12	-0.089832	0.012871	3.9936	0.00010148	-0.07939	0.0204	TRUE		2.3674	0.00429141	-0.10478	0.036599	---
	307	2676	volume_Right-Cerebellum-White-Matter	12	rs4301837	102336310	T	C	0.49816	0.50184	0.985765	12.468	3.40408e-13	-0.095496	0.013101	3.473	0.00033651	-0.074626	0.020793	TRUE		1.9113	0.0122659	-0.091721	0.036552	---
1	308	2658	volume_Left-Cerebellum-White-Matter	12	rs142665966	102885114	T	C	0.091816	0.091816	0.98015	7.7786	1.66495e-08	0.1254	0.022199	3.5269	0.00029724	0.12707	0.035088	TRUE	TRUE	1.9596	0.0109749	0.151	0.059245	+++
	308	2676	volume_Right-Cerebellum-White-Matter	12	rs142665966	102885114	T	C	0.091816	0.091816	0.98015	9.402	3.96278e-10	0.1415	0.022592	2.8123	0.0015406	0.11336	0.035767	TRUE		1.8213	0.0150904	0.14396	0.059127	+++
	308	3	IDP_T1_SIENAX_CSF_normalised_volume	12	rs12146713	106476805	T	C	0.092905	0.092905	1	8.1679	6.7936e-09	0.12774	0.022016	3.0864	0.0008196	0.10943	0.032676	TRUE		0.22385	0.597242	-0.033352	0.063101	++-
	308	4	IDP_T1_SIENAX_CSF_unnormalised_volume	12	rs12146713	106476805	T	C	0.092905	0.092905	1	8.1384	7.2711e-09	0.11732	0.020261	3.1233	0.00075284	0.10113	0.029986	TRUE		0.22612	0.594128	-0.03088	0.057931	++-
	308	840	IDP_dMRI_ProbtrackX_OD_str_l	12	rs12146713	106476805	T	C	0.092905	0.092905	1	9.2423	5.724e-10	-0.15432	0.024866	1.64	0.022909	-0.083447	0.036663	TRUE		0.40182	0.396442	0.061124	0.072042	--+
	308	841	IDP_dMRI_ProbtrackX_OD_str_r	12	rs12146713	106476805	T	C	0.092905	0.092905	1	7.6764	2.10669e-08	-0.13736	0.024488	2.316	0.0048306	-0.10202	0.036174	TRUE		0.33848	0.458691	0.053657	0.072377	--+
	308	2656	volume_Left-Lateral-Ventricle	12	rs12146713	106476805	T	C	0.092905	0.092905	1	8.4536	3.51884e-09	0.12667	0.021427	3.0805	0.00083081	0.10891	0.032556	TRUE		0.66559	0.215978	-0.074214	0.05994	++-
	308	2674	volume_Right-Lateral-Ventricle	12	rs12146713	106476805	T	C	0.092905	0.092905	1	9.2297	5.89251e-10	0.13257	0.02138	3.2198	0.00060284	0.11107	0.032349	TRUE		0.00288	0.99339	0.00052268	0.063113	+++
1	309	483	IDP_dMRI_TBSS_L3_Tapetum_L	12	rs10774750	114747533	A	C	0.47155	0.47155	0.982408	7.6444	2.26778e-08	0.085975	0.015363	0.17979	0.66101	0.01053	0.02401	FALSE	FALSE	0.39935	0.398703	0.038589	0.045701	+++
1	310	124	IDP_T1_FAST_ROIs_L_caudate	12	rs9669457	114776282	A	G	0.22455	0.77545	0.974976	7.6823	2.07826e-08	0.094516	0.016845	1.4359	0.036652	-0.056498	0.027027	TRUE	TRUE	0.76163	0.173129	0.06185	0.045369	+-+
	310	130	IDP_T1_FAST_ROIs_L_hippocampus	12	rs7315280	117320938	A	G	0.11573	0.11573	0.987164	12.733	1.84927e-13	0.13819	0.018747	4.413	3.86e-05	0.11657	0.028288	TRUE		0.38033	0.416553	-0.045171	0.055576	++-
	310	131	IDP_T1_FAST_ROIs_R_hippocampus	12	rs7315280	117320938	A	G	0.11573	0.11573	0.987164	13.151	7.06318e-14	0.14202	0.018937	4.1675	6.8e-05	0.116	0.029087	TRUE		0.17428	0.669453	-0.023598	0.05526	++-
	310	2682	volume_Right-Hippocampus	12	rs7315280	117320938	A	G	0.11573	0.11573	0.987164	10.638	2.30144e-11	0.12704	0.018976	4.2074	6.2e-05	0.11783	0.029383	TRUE		0.0247	0.944713	0.0038516	0.055537	+++
	310	2667	volume_Left-Hippocampus	12	rs77956314	117323367	T	C	0.077526	0.077526	0.996563	10.915	1.21619e-11	0.15285	0.022518	3.6	0.00025119	0.1237	0.033752	TRUE		0.60513	0.248239	-0.070293	0.060841	++-
1	311	1052	NET25_0106	12	rs4765033	125760992	C	T	0.32196	0.32196	1	7.7065	1.96562e-08	-0.094082	0.016738	0.41026	0.38881	0.023732	0.027535	FALSE	FALSE	1.867	0.0135831	0.12061	0.048767	-++
1	312	1620	NET100_0464	13	rs61945274	22643951	T	C	0.11764	0.117644	1	8.016	9.63829e-09	0.13707	0.023867	0.74172	0.18125	0.054252	0.04057	FALSE	FALSE	0.76795	0.170628	0.11052	0.080594	+++
1	313	121	IDP_T1_FAST_ROIs_R_occ_pole	13	rs2806903	46484184	G	A	0.33347	0.66653	0.995992	8.3817	4.15241e-09	0.078595	0.013357	0.78594	0.1637	-0.029466	0.021153	FALSE	FALSE	0.68661	0.205774	0.049272	0.038914	+-+
1	314	2423	NET100_1267	13	rs117847195	64836282	A	T	0.041644	0.041644	0.984592	8.5426	2.86682e-09	-0.23277	0.039148	0.076203	0.83907	0.012612	0.062099	FALSE	FALSE	0.34028	0.456794	-0.084659	0.11372	-+-
1	315	1513	NET100_0357	13	rs7992548	74382307	G	A	0.39589	0.60411	0.984994	7.5157	3.05e-08	0.08895	0.016044	0.78562	0.16382	0.035797	0.025704	FALSE	FALSE	0.19563	0.637338	0.022216	0.047109	+++
1	316	907	NODEamps100_0016	13	rs565373967	76334307	C	T	0.011491	0.011491	0.942884	8.1648	6.84227e-09	0.43445	0.074891	0.10191	0.79084	-0.031631	0.11925	FALSE	FALSE	1.0155	0.0964939	-0.39027	0.23455	+--
1	317	1936	NET100_0780	13	rs80268796	76996554	G	A	0.016353	0.016353	0.970009	7.6891	2.04597e-08	-0.35162	0.062635	0.46315	0.34423	-0.10197	0.1078	FALSE	FALSE	1.1468	0.0713181	-0.34128	0.189	---
1	318	1939	NET100_0783	13	rs9318510	78588657	G	C	0.27812	0.72188	0.997851	8.0354	9.21722e-09	0.099595	0.017319	0.05767	0.87565	0.0044734	0.028584	FALSE	FALSE	0.99455	0.101263	0.083646	0.050987	+++
1	319	2860	a2009s_rh_G&S_cingul-Mid-Post_area	13	rs7322717	89600304	G	A	0.20109	0.79891	0.993911	8.0702	8.50746e-09	-0.087537	0.015187	0.45409	0.35149	0.022537	0.024186	FALSE	FALSE	1.3434	0.0453524	-0.086204	0.043014	-+-
1	320	848	IDP_dMRI_ProbtrackX_ISOVF_cgc_l	13	rs515317	94799932	G	A	0.11374	0.88626	0.979297	7.7645	1.71989e-08	0.13175	0.023342	0.19148	0.64346	0.017504	0.037813	FALSE	FALSE	0.81926	0.151614	-0.09871	0.068778	++-
1	321	865	IDP_dMRI_ProbtrackX_ISOVF_slf_l	13	rs117707791	107123082	G	A	0.038087	0.038087	1	7.8164	1.52616e-08	0.20818	0.036749	0.30044	0.50068	0.037954	0.056352	FALSE	FALSE	0.49742	0.318112	0.12303	0.12316	+++
1	322	926	NODEamps100_0035	13	rs383353	113479548	A	G	0.39861	0.60139	1	7.7158	1.92398e-08	0.085145	0.015138	0.35824	0.43829	0.018625	0.024027	FALSE	FALSE	0.27765	0.527655	-0.027328	0.04325	++-
1	323	1055	NET25_0109	14	rs6573990	25212506	T	G	0.3588	0.6412	0.99594	7.7363	1.83527e-08	-0.090562	0.016078	0.11774	0.76254	0.0079579	0.026334	FALSE	FALSE	0.35068	0.445985	-0.035537	0.046607	-+-
1	324	128	IDP_T1_FAST_ROIs_L_pallidum	14	rs12882145	30294886	G	A	0.44848	0.44848	0.986067	8.0708	8.49572e-09	-0.086126	0.014942	1.7934	0.016092	0.055818	0.02318	TRUE	TRUE	0.21366	0.611421	-0.021611	0.042522	-+-
1	325	121	IDP_T1_FAST_ROIs_R_occ_pole	14	rs60376488	48491142	A	T	0.019981	0.019981	0.987343	7.8013	1.58016e-08	0.25562	0.045177	0.22644	0.59369	0.041906	0.078541	FALSE	FALSE	0.00949	0.978385	-0.0033471	0.12354	++-
1	326	2669	volume_CSF	14	rs6572912	53996110	C	T	0.30035	0.30035	0.960724	8.1285	7.43875e-09	-0.082962	0.014337	1.3345	0.046291	-0.044826	0.022487	TRUE	TRUE	1.5635	0.0273212	-0.088571	0.040071	---
1	327	15	IDP_T1_FIRST_left_putamen_volume	14	rs945270	56200473	C	G	0.41939	0.41939	0.993244	8.2333	5.84386e-09	-0.070736	0.012139	3.4663	0.00034174	-0.06743	0.018809	TRUE	TRUE	0.66427	0.216636	-0.042952	0.034741	---
	327	16	IDP_T1_FIRST_right_putamen_volume	14	rs945270	56200473	C	G	0.41939	0.41939	0.993244	12.084	8.24138e-13	-0.085422	0.011917	3.7418	0.00018122	-0.069625	0.018577	TRUE		0.51567	0.305021	-0.035345	0.03444	---
	327	2644	IDP_T1_FIRST_left_putamen_volume_plus_IDP_T1_FIRST_right_putamen_volume	14	rs945270	56200473	C	G	0.41939	0.41939	0.993244	11.399	3.99025e-12	-0.15616	0.022476	4.0425	9.07e-05	-0.13706	0.034973	TRUE		0.63867	0.229789	-0.078297	0.065156	---
	327	2662	volume_Left-Putamen	14	rs945270	56200473	C	G	0.41939	0.41939	0.993244	11.787	1.63305e-12	-0.088428	0.012501	5.0388	9.15e-06	-0.087506	0.019694	TRUE		1.2304	0.0588302	-0.067606	0.035736	---
	327	2680	volume_Right-Putamen	14	rs945270	56200473	C	G	0.41939	0.41939	0.993244	13.435	3.67282e-14	-0.09556	0.012598	5.0327	9.27e-06	-0.088101	0.019842	TRUE		2.4793	0.00331665	-0.10477	0.035582	---
1	328	150	IDP_T1_FAST_ROIs_L_cerebellum_VIIb	14	rs79390563	57534863	G	A	0.073454	0.073454	0.996188	7.9646	1.08493e-08	0.14154	0.024734	4.3689	4.28e-05	0.15775	0.038502	TRUE	TRUE	1.2241	0.0596898	0.12799	0.067884	+++
	328	147	IDP_T1_FAST_ROIs_L_cerebellum_crus_II	14	rs76684157	57535254	C	T	0.046856	0.046856	0.966072	9.0395	9.13061e-10	0.19509	0.03182	3.4877	0.00032531	0.17398	0.048356	TRUE		0.9413	0.114472	0.13907	0.088024	+++
	328	149	IDP_T1_FAST_ROIs_R_cerebellum_crus_II	14	rs76684157	57535254	C	T	0.046856	0.046856	0.966072	8.0558	8.79427e-09	0.18289	0.031761	2.3198	0.0047885	0.13763	0.048758	TRUE		0.77338	0.168508	0.12548	0.091053	+++
	328	152	IDP_T1_FAST_ROIs_R_cerebellum_VIIb	14	rs7159562	57541143	T	A	0.073382	0.073382	0.997146	9.173	6.71429e-10	0.15274	0.024716	3.9368	0.00011566	0.14886	0.038569	TRUE		1.2162	0.0607855	0.12888	0.068651	+++
	328	144	IDP_T1_FAST_ROIs_L_cerebellum_crus_I	14	rs76025319	57606103	T	C	0.073683	0.073683	1	8.5605	2.75106e-09	-0.15151	0.025454	5.1905	6.45e-06	-0.18228	0.040346	TRUE		0.40048	0.397667	-0.063542	0.075093	---
	328	146	IDP_T1_FAST_ROIs_R_cerebellum_crus_I	14	rs76025319	57606103	T	C	0.073683	0.073683	1	8.3283	4.6957e-09	-0.14322	0.024424	6.284	5.2e-07	-0.19854	0.039485	TRUE		1.3046	0.0495907	-0.14025	0.071337	---
	328	746	IDP_dMRI_ProbtrackX_L2_fma	14	rs17095711	59580311	G	A	0.068377	0.068377	0.98211	8.0695	8.52119e-09	0.17503	0.030365	0.37398	0.42269	0.039244	0.04894	FALSE		0.03859	0.914977	-0.0093433	0.087491	++-
1	329	1770	NET100_0614	14	rs17255311	59598931	C	T	0.13025	0.13025	0.987247	9.1041	7.86865e-10	0.14136	0.022967	2.0396	0.0091285	0.097292	0.037292	TRUE	TRUE	0.12399	0.75164	-0.022343	0.070577	++-
1	330	2776	a2009s_lh_G_precuneus_area	14	rs73313052	59625997	G	A	0.12417	0.12417	0.991593	12.703	1.98153e-13	0.1443	0.0196	4.0397	9.13e-05	0.12292	0.031378	TRUE	TRUE	1.698	0.0200447	0.13597	0.058368	+++
	330	2923	a2009s_rh_S_subparietal_area	14	rs73313052	59625997	G	A	0.12417	0.12417	0.991593	7.6943	2.02162e-08	0.11326	0.020169	1.5814	0.026218	0.072143	0.032438	TRUE		0.72992	0.186243	0.081332	0.061487	+++
	330	2717	DKTatlas_lh_cuneus_area	14	rs2164950	59627631	G	A	0.12542	0.12542	1	14.617	2.41546e-15	-0.15943	0.020097	4.2366	5.8e-05	-0.12774	0.031729	TRUE		1.2488	0.0563897	-0.10935	0.057242	---
	330	2862	a2009s_rh_G_cingul-Post-ventral_area	14	rs2164950	59627631	G	A	0.12542	0.12542	1	7.8895	1.28973e-08	-0.11647	0.020459	4.3704	4.26e-05	-0.13192	0.03219	TRUE		2.7962	0.00159882	-0.1963	0.062012	---
	330	72	IDP_T1_FAST_ROIs_L_intracalc_cortex	14	rs74826997	59628609	T	C	0.12515	0.12515	0.9956	13.511	3.08319e-14	-0.15811	0.020782	7.2382	5.78e-08	-0.1752	0.032221	TRUE		2.7364	0.00183485	-0.19161	0.06132	---
	330	73	IDP_T1_FAST_ROIs_R_intracalc_cortex	14	rs74826997	59628609	T	C	0.12515	0.12515	0.9956	15.609	2.46037e-16	-0.16772	0.02042	6.5119	3.08e-07	-0.1641	0.031995	TRUE		1.5409	0.0287806	-0.13956	0.06373	---
	330	2723	DKTatlas_lh_lateraloccipital_area	14	rs74826997	59628609	T	C	0.12515	0.12515	0.9956	9.2593	5.50427e-10	-0.11343	0.018262	2.1638	0.006858	-0.079921	0.029542	TRUE		3.5736	0.000266932	-0.20155	0.055076	---
	330	2725	DKTatlas_lh_lingual_area	14	rs74826997	59628609	T	C	0.12515	0.12515	0.9956	9.3952	4.02532e-10	-0.12627	0.020169	3.5963	0.00025334	-0.1185	0.032354	TRUE		2.1747	0.00668806	-0.1617	0.059489	---
	330	2733	DKTatlas_lh_pericalcarine_area	14	rs74826997	59628609	T	C	0.12515	0.12515	0.9956	12.508	3.10456e-13	-0.15627	0.021403	5.997	1.01e-06	-0.16828	0.034348	TRUE		2.0802	0.00831381	-0.17307	0.06544	---
	330	2790	a2009s_lh_S_calcarine_area	14	rs74826997	59628609	T	C	0.12515	0.12515	0.9956	12.765	1.71791e-13	-0.1584	0.02146	5.1836	6.55e-06	-0.15497	0.034324	TRUE		2.3903	0.00407099	-0.19054	0.066164	---
	330	2817	a2009s_lh_S_subparietal_area	14	rs74826997	59628609	T	C	0.12515	0.12515	0.9956	11.88	1.31826e-12	0.14091	0.019838	1.7145	0.019297	0.074185	0.031691	TRUE		1.0571	0.0876799	0.10247	0.05994	+++
	330	2823	DKTatlas_rh_cuneus_area	14	rs74826997	59628609	T	C	0.12515	0.12515	0.9956	8.5824	2.61577e-09	-0.11474	0.01925	5.3711	4.26e-06	-0.14283	0.031009	TRUE		0.54781	0.283263	-0.064249	0.059842	---
	330	2839	DKTatlas_rh_pericalcarine_area	14	rs74826997	59628609	T	C	0.12515	0.12515	0.9956	11.204	6.25173e-12	-0.14569	0.021164	4.0703	8.51e-05	-0.13409	0.034081	TRUE		2.0227	0.00949074	-0.16862	0.064874	---
	330	2863	a2009s_rh_G_cuneus_area	14	rs74826997	59628609	T	C	0.12515	0.12515	0.9956	10.184	6.54636e-11	-0.13001	0.019882	6.278	5.27e-07	-0.16205	0.032244	TRUE		1.4	0.0398107	-0.1268	0.061596	---
	330	2894	a2009s_rh_Pole_occipital_area	14	rs74826997	59628609	T	C	0.12515	0.12515	0.9956	10.085	8.22243e-11	-0.12832	0.019727	2.4702	0.0033869	-0.092558	0.031565	TRUE		1.2449	0.0568984	-0.11411	0.059853	---
	330	2757	a2009s_lh_G_cuneus_area	14	rs76341705	59628679	G	A	0.12523	0.12523	0.995209	14.443	3.60579e-15	-0.16274	0.020645	5.8308	1.48e-06	-0.15769	0.032696	TRUE		1.9731	0.010639	-0.15038	0.058754	---
	330	2831	DKTatlas_rh_lingual_area	14	rs76341705	59628679	G	A	0.12523	0.12523	0.995209	11.168	6.79204e-12	-0.13732	0.019983	2.5522	0.0028041	-0.096217	0.032173	TRUE		0.88542	0.130191	-0.091469	0.060388	---
	330	2874	a2009s_rh_G_oc-temp_med-Lingual_area	14	rs76341705	59628679	G	A	0.12523	0.12523	0.995209	9.1248	7.5024e-10	-0.12651	0.020529	1.922	0.011967	-0.082969	0.032997	TRUE		0.45736	0.348851	-0.05872	0.062648	---
	330	2896	a2009s_rh_S_calcarine_area	14	rs76341705	59628679	G	A	0.12523	0.12523	0.995209	11.773	1.68655e-12	-0.1489	0.021064	4.0395	9.13e-05	-0.13183	0.033654	TRUE		1.5452	0.0284971	-0.14167	0.064575	---
	330	2829	DKTatlas_rh_lateraloccipital_area	14	rs113269922	59638174	A	G	0.12176	0.12176	0.988022	9.9313	1.17139e-10	-0.11948	0.018521	2.3516	0.0044504	-0.084391	0.02965	TRUE		1.6142	0.0243108	-0.12482	0.055332	---
1	331	144	IDP_T1_FAST_ROIs_L_cerebellum_crus_I	14	rs1547050	69274950	C	T	0.31978	0.31978	0.993362	9.3198	4.78851e-10	0.089823	0.01441	3.2192	0.00060367	0.075898	0.022108	TRUE	TRUE	0.28263	0.521639	0.027483	0.042872	+++
1	332	145	IDP_T1_FAST_ROIs_V_cerebellum_crus_I	14	rs3783988	77734580	T	C	0.21101	0.21101	0.993372	7.561	2.74789e-08	-0.10393	0.018686	0.73178	0.18545	0.038131	0.02879	FALSE	FALSE	0.51401	0.306189	0.053511	0.052266	-++
1	333	2899	a2009s_rh_S_circular_insula_ant_area	14	rs141663620	96568135	T	C	0.017716	0.017716	0.910822	7.8319	1.47265e-08	-0.31229	0.055075	0.49136	0.32258	-0.074858	0.075667	FALSE	FALSE	0.40284	0.395512	-0.13083	0.15391	---
1	334	327	IDP_dMRI_TBSS_MO_Cingulum_cingulate_gyrus_L	14	rs12885878	104007555	A	G	0.22409	0.77591	0.944523	8.165	6.83912e-09	0.1106	0.019063	0.55639	0.27772	0.033262	0.030638	FALSE	FALSE	0.28517	0.518597	-0.034338	0.053171	++-
1	335	1168	NET100_0012	14	rs111639861	104553196	A	G	0.012575	0.012575	0.947016	7.8078	1.55668e-08	-0.39503	0.069779	0.012196	0.97231	-0.0037571	0.10822	FALSE	FALSE	0.02705	0.939615	-0.012813	0.16909	---
1	336	1094	NET25_0148	15	rs28671569	27597927	A	G	0.47163	0.528368	0.967738	7.5982	2.52232e-08	0.087204	0.015635	0.048654	0.89402	-0.003458	0.025955	FALSE	FALSE	0.83357	0.1467	0.068544	0.047187	+-+
1	337	1269	NET100_0113	15	rs77521085	27632008	C	T	0.017442	0.017442	1	8.0308	9.31537e-09	0.34486	0.059986	0.76919	0.17014	-0.14176	0.10332	FALSE	FALSE	0.32503	0.473119	0.10698	0.14906	+-+
1	338	2741	DKTatlas_lh_superiorparietal_area	15	rs7182018	39632269	A	G	0.09007	0.09007	0.996123	10.434	3.68129e-11	-0.14763	0.022284	7.5384	2.89e-08	-0.19944	0.035866	TRUE	TRUE	1.7839	0.0164475	-0.153	0.063665	---
	338	2773	a2009s_lh_G_parietal_sup_area	15	rs7182018	39632269	A	G	0.09007	0.09007	0.996123	9.228	5.91562e-10	-0.14443	0.023296	6.5868	2.59e-07	-0.19333	0.037455	TRUE		1.6024	0.0249804	-0.1509	0.067207	---
	338	2802	a2009s_lh_S_intrapariet&P_trans_area	15	rs7182018	39632269	A	G	0.09007	0.09007	0.996123	8.9	1.25893e-09	-0.14408	0.023699	5.7319	1.85e-06	-0.17999	0.037677	TRUE		1.4509	0.0354079	-0.13485	0.064009	---
	338	38	IDP_T1_FAST_ROIs_L_precentral_gyrus	15	rs2033939	39633904	G	A	0.081111	0.081111	0.995824	22.528	2.96483e-23	0.22176	0.022258	12.139	7.26e-13	0.2518	0.034964	TRUE		1.269	0.053827	0.12649	0.065512	+++
	338	2840	DKTatlas_rh_postcentral_area	15	rs2033939	39633904	G	A	0.081111	0.081111	0.995824	8.0275	9.38642e-09	0.12053	0.020972	5.7374	1.83e-06	0.15628	0.032698	TRUE		1.066	0.0859014	0.1011	0.058804	+++
	338	2856	a2009s_rh_G&S_subcentral_area	15	rs2033939	39633904	G	A	0.081111	0.081111	0.995824	14.932	1.1695e-15	0.18057	0.022506	8.7288	1.87e-09	0.21437	0.035578	TRUE		0.17707	0.665166	0.029852	0.068952	+++
	338	2946	DKTatlas_lh_postcentral_thickness	15	rs2033939	39633904	G	A	0.081111	0.081111	0.995824	15.439	3.63915e-16	0.20888	0.025578	4.9567	1.1e-05	0.19024	0.043214	TRUE		2.6311	0.0023383	0.23077	0.075613	+++
	338	2986	a2009s_lh_G_postcentral_thickness	15	rs2033939	39633904	G	A	0.081111	0.081111	0.995824	33.078	8.35603e-34	0.31849	0.026165	12.178	6.64e-13	0.31068	0.043062	TRUE		4.0105	9.76113e-05	0.29456	0.075267	+++
	338	3025	a2009s_lh_S_postcentral_thickness	15	rs2033939	39633904	G	A	0.081111	0.081111	0.995824	7.8009	1.58161e-08	0.14248	0.025182	1.5409	0.028781	0.093938	0.042944	TRUE		1.8194	0.0151565	0.18241	0.07497	+++
	338	3052	DKTatlas_rh_postcentral_thickness	15	rs2033939	39633904	G	A	0.081111	0.081111	0.995824	13.893	1.27938e-14	0.19922	0.0258	7.042	9.08e-08	0.23005	0.042952	TRUE		1.5087	0.0309956	0.16682	0.077219	+++
	338	3092	a2009s_rh_G_postcentral_thickness	15	rs1080066	39634222	A	G	0.090532	0.090532	1	30.288	5.15229e-31	0.2926	0.025165	14.084	8.24e-15	0.31896	0.040897	TRUE		1.2688	0.0538518	0.14137	0.073231	+++
	338	2734	DKTatlas_lh_postcentral_area	15	rs1440802	39635124	T	C	0.09203	0.09203	0.990813	12.881	1.31522e-13	0.14089	0.018995	6.831	1.48e-07	0.1559	0.029602	TRUE		1.7383	0.0182684	0.13047	0.055183	+++
	338	2774	a2009s_lh_G_postcentral_area	15	rs1440802	39635124	T	C	0.09203	0.09203	0.990813	9.4409	3.62326e-10	0.13628	0.021711	4.3793	4.18e-05	0.13864	0.03379	TRUE		1.24	0.057544	0.11794	0.062021	+++
	338	39	IDP_T1_FAST_ROIs_R_precentral_gyrus	15	rs4924345	39639898	A	C	0.081185	0.081185	0.990587	25.946	1.1324e-26	0.23977	0.022352	13.113	7.71e-14	0.26225	0.034938	TRUE		2.3732	0.00423448	0.19916	0.06946	+++
	338	2736	DKTatlas_lh_precentral_area	15	rs4924345	39639898	A	C	0.081185	0.081185	0.990587	40.723	1.89234e-41	0.27586	0.020344	18.804	1.57e-19	0.29673	0.032626	TRUE		4.6095	2.45754e-05	0.25188	0.059404	+++
	338	2750	a2009s_lh_G&S_subcentral_area	15	rs4924345	39639898	A	C	0.081185	0.081185	0.990587	13.083	8.26038e-14	0.16457	0.022006	7.5411	2.88e-08	0.19333	0.03476	TRUE		1.0949	0.0803711	0.11099	0.063408	+++
	338	2775	a2009s_lh_G_precentral_area	15	rs4924345	39639898	A	C	0.081185	0.081185	0.990587	32.262	5.47016e-33	0.2701	0.022479	14.242	5.73e-15	0.28269	0.036031	TRUE		4.2874	5.15941e-05	0.27342	0.067222	+++
	338	2791	a2009s_lh_S_central_area	15	rs4924345	39639898	A	C	0.081185	0.081185	0.990587	52.485	3.27341e-53	0.35321	0.022841	26.773	1.69e-27	0.38681	0.035289	TRUE		5.9965	1.00809e-06	0.32959	0.066948	+++
	338	2842	DKTatlas_rh_precentral_area	15	rs4924345	39639898	A	C	0.081185	0.081185	0.990587	36.766	1.71396e-37	0.26321	0.020468	20.25	5.62e-21	0.30893	0.032661	TRUE		4.2651	5.43125e-05	0.2469	0.060887	+++
	338	2881	a2009s_rh_G_precentral_area	15	rs4924345	39639898	A	C	0.081185	0.081185	0.990587	23.561	2.74789e-24	0.23099	0.022646	14.023	9.48e-15	0.27877	0.035827	TRUE		3.9226	0.000119509	0.2596	0.067191	+++
	338	2897	a2009s_rh_S_central_area	15	rs4924345	39639898	A	C	0.081185	0.081185	0.990587	49.502	3.14775e-50	0.34292	0.022858	29.284	5.2e-30	0.41324	0.035961	TRUE		8.2193	6.03532e-09	0.39542	0.067353	+++
	338	2921	a2009s_rh_S_precentral-sup-part_area	15	rs4924345	39639898	A	C	0.081185	0.081185	0.990587	7.7573	1.74864e-08	0.1456	0.025812	4.6564	2.21e-05	0.1743	0.041021	TRUE		3.5654	0.000272019	0.2921	0.079928	+++
	338	2813	a2009s_lh_S_postcentral_area	15	rs1837636	39661779	C	T	0.06573	0.93427	1	7.6425	2.27772e-08	0.14269	0.025503	3.4958	0.0003193	0.1472	0.040858	TRUE		2.3987	0.00399301	0.22152	0.076758	+++
	338	2743	DKTatlas_lh_supramarginal_area	15	rs34680120	39664000	C	A	0.06548	0.06548	0.994602	8.0097	9.77913e-09	-0.13616	0.02372	3.5062	0.00031175	-0.13789	0.038206	TRUE		4.1353	7.32318e-05	-0.27475	0.068972	---
	338	2772	a2009s_lh_G_pariet_inf-Supramar_area	15	rs34680120	39664000	C	A	0.06548	0.06548	0.994602	8.8184	1.51915e-09	-0.14943	0.024703	4.2627	5.46e-05	-0.15868	0.039276	TRUE		4.1345	7.33669e-05	-0.28595	0.071791	---
	338	2849	DKTatlas_rh_supramarginal_area	15	rs34680120	39664000	C	A	0.06548	0.06548	0.994602	7.8741	1.33629e-08	-0.1368	0.024055	7.9414	1.14e-08	-0.22163	0.038734	TRUE		1.943	0.0114025	-0.17625	0.069523	---
1	339	2791	a2009s_lh_S_central_area	15	rs4924363	39790908	G	A	0.13391	0.86609	0.96109	9.3344	4.6302e-10	-0.11609	0.018609	3.0119	0.00097297	-0.095306	0.028871	TRUE	TRUE	2.2898	0.00513098	-0.15557	0.055455	---
1	340	3116	a2009s_rh_S_front_inf_thickness	15	rs1918641	47074844	A	G	0.35352	0.64648	0.989424	7.9513	1.11866e-08	0.083038	0.014524	1.5789	0.026369	0.053889	0.024256	TRUE	TRUE	0.31183	0.487719	-0.029122	0.041949	++-
1	341	2665	volume_4th-Ventricle	15	rs2464469	58362025	G	A	0.41277	0.58723	0.986045	15.501	3.155e-16	-0.11548	0.014111	2.4994	0.0031666	-0.065004	0.022012	TRUE	TRUE	0.64176	0.22816	-0.050375	0.041773	---
1	342	859	IDP_dMRI_ProbtrackX_ISOVF_ilf_r	15	rs3848125	61957236	G	A	0.42572	0.57428	0.993944	8.3714	4.25207e-09	0.089515	0.015221	0.51224	0.30744	0.024175	0.023683	FALSE	FALSE	0.10098	0.792538	0.011627	0.04419	+++
1	343	815	IDP_dMRI_ProbtrackX_ICVF_unc_l	15	rs7170743	67126339	T	G	0.095587	0.095587	0.991879	7.9119	1.2249e-08	0.14258	0.025002	1.8671	0.01358	0.094013	0.038067	TRUE	TRUE	0.73669	0.183362	-0.095679	0.071853	++-
1	344	1428	NET100_0272	15	rs34148263	79850933	G	A	0.066733	0.066733	0.960099	8.127	7.46449e-09	0.18565	0.032084	1.4606	0.034626	-0.11052	0.052289	TRUE	TRUE	0.33691	0.460352	0.070999	0.096126	+-+
1	345	2499	NET100_1343	15	rs924404	87709999	G	A	0.14369	0.14369	1	8.0503	8.90635e-09	0.12719	0.022095	0.22736	0.59243	-0.018729	0.034983	FALSE	FALSE	0.59402	0.254671	0.070078	0.061481	+-+
1	346	1572	NET100_0416	15	rs8039312	94037596	G	A	0.13972	0.13972	0.995317	7.5498	2.81968e-08	-0.1263	0.022724	0.17782	0.66402	-0.016161	0.0372	FALSE	FALSE	0.01254	0.971538	0.0023439	0.065691	--+
1	347	1007	NET25_0061	16	rs541688816	3069819	G	A	0.015713	0.0157128	0.928042	7.721	1.90108e-08	0.3684	0.065474	0.57706	0.26481	-0.12122	0.10869	FALSE	FALSE	1.4874	0.0325537	-0.54377	0.25398	+--
1	348	1834	NET100_0678	16	rs117817592	25505119	T	C	0.016694	0.016694	0.846347	7.5025	3.14413e-08	-0.35981	0.064962	0.024897	0.94428	0.0074452	0.10653	FALSE	FALSE	0.01406	0.968144	-0.0086667	0.2169	-+-
1	349	1121	NET25_0175	16	rs35046022	26124310	A	G	0.13331	0.13331	0.993643	7.6414	2.28349e-08	-0.12864	0.022993	1.9204	0.012012	0.09355	0.037222	TRUE	TRUE	0.51325	0.306726	0.072343	0.070735	-++
1	350	2643	IDP_T1_FIRST_left_caudate_volume_plus_IDP_T1_FIRST_right_caudate_volume	16	rs11645302	28951457	C	T	0.18931	0.18931	0.951111	7.6599	2.18827e-08	0.18022	0.032172	0.19073	0.64457	-0.02326	0.050417	FALSE	FALSE	0.74628	0.179358	0.12555	0.093432	+-+
1	351	1146	NET25_0200	16	rs41215	49333885	C	T	0.01507	0.98493	1	8.2379	5.78229e-09	-0.37392	0.064145	0.20716	0.62064	-0.053305	0.10769	FALSE	FALSE	0.45114	0.353883	-0.1741	0.1877	---
1	352	613	IDP_dMRI_TBSS_ISOVF_External_capsule_L	16	rs1948948	51442679	C	T	0.43359	0.43359	0.995369	7.663	2.1727e-08	0.08562	0.015279	0.82329	0.15021	0.034655	0.024081	FALSE	TRUE	4.0512	8.88792e-05	0.16483	0.041847	+++
	352	858	IDP_dMRI_ProbtrackX_ISOVF_ilf_l	16	rs1948948	51442679	C	T	0.43359	0.43359	0.995369	7.6161	2.42047e-08	0.085979	0.015395	1.2897	0.051322	0.046982	0.024099	FALSE		2.3964	0.00401421	0.12602	0.043676	+++
	352	865	IDP_dMRI_ProbtrackX_ISOVF_slf_l	16	rs1948948	51442679	C	T	0.43359	0.43359	0.995369	8.8329	1.46926e-09	0.08673	0.014323	2.0421	0.0090761	0.059216	0.02268	TRUE		3.0352	0.000922147	0.13996	0.042086	+++
	352	866	IDP_dMRI_ProbtrackX_ISOVF_slf_r	16	rs1948948	51442679	C	T	0.43359	0.43359	0.995369	8.553	2.79898e-09	0.080364	0.013506	2.3277	0.0047022	0.061657	0.021796	TRUE		2.3464	0.00450402	0.11088	0.038927	+++
	352	869	IDP_dMRI_ProbtrackX_ISOVF_unc_l	16	rs1948948	51442679	C	T	0.43359	0.43359	0.995369	11.756	1.75388e-12	0.10658	0.015087	1.6891	0.02046	0.054974	0.023705	TRUE		2.5773	0.00264667	0.1235	0.040957	+++
	352	844	IDP_dMRI_ProbtrackX_ISOVF_ar_l	16	rs8062435	51446083	T	C	0.34385	0.34385	1	7.6309	2.33938e-08	-0.091955	0.016448	1.3276	0.047033	-0.05293	0.026641	TRUE		0.07591	0.839634	-0.0099232	0.049021	---
	352	681	IDP_dMRI_ProbtrackX_MD_unc_r	16	rs7196814	51449760	A	G	0.43401	0.56599	0.990691	11.148	7.11214e-12	-0.097754	0.014237	1.8589	0.013839	-0.053856	0.021867	TRUE		0.75138	0.177264	-0.051793	0.038354	---
	352	762	IDP_dMRI_ProbtrackX_L2_unc_r	16	rs7196814	51449760	A	G	0.43401	0.56599	0.990691	9.3141	4.85177e-10	-0.091508	0.014683	1.6591	0.021923	-0.051788	0.022586	TRUE		0.55545	0.278324	-0.043373	0.039982	---
	352	789	IDP_dMRI_ProbtrackX_L3_unc_r	16	rs7196814	51449760	A	G	0.43401	0.56599	0.990691	11.138	7.2778e-12	-0.10286	0.014987	1.8083	0.015549	-0.056125	0.023185	TRUE		0.24708	0.566135	-0.023245	0.040497	---
	352	735	IDP_dMRI_ProbtrackX_L1_unc_r	16	rs7197215	51449978	A	G	0.43395	0.56605	0.990382	8.0829	8.26228e-09	-0.078559	0.013616	1.3333	0.046419	-0.041717	0.020938	TRUE		1.3235	0.0474788	-0.072545	0.036547	---
	352	870	IDP_dMRI_ProbtrackX_ISOVF_unc_r	16	rs7197215	51449978	A	G	0.43395	0.56605	0.990382	14.649	2.24388e-15	-0.12513	0.015752	1.3464	0.04504	-0.049417	0.024645	TRUE		3.8434	0.000143417	-0.16666	0.043623	---
	352	856	IDP_dMRI_ProbtrackX_ISOVF_ifo_l	16	rs17616633	51451683	T	C	0.43375	0.56625	0.986353	7.7483	1.78525e-08	-0.089051	0.015796	1.374	0.042267	-0.049999	0.024608	TRUE		2.1471	0.00712689	-0.11805	0.043759	---
	352	614	IDP_dMRI_TBSS_ISOVF_Cingulum_cingulate_gyrus_R	16	rs12445948	51463710	G	A	0.48627	0.51373	0.984628	9.5447	2.85299e-10	0.087386	0.013838	0.52126	0.30112	0.023305	0.022534	FALSE		0.18983	0.645907	0.01797	0.039097	+++
	352	859	IDP_dMRI_ProbtrackX_ISOVF_ilf_r	16	rs12445948	51463710	G	A	0.48627	0.51373	0.984628	8.2291	5.90065e-09	0.087875	0.015083	2.1156	0.007663	0.063392	0.023757	TRUE		1.0361	0.0920238	0.074851	0.044375	+++
	352	612	IDP_dMRI_TBSS_ISOVF_External_capsule_R	16	rs8053277	51469726	T	C	0.30708	0.69292	0.992821	8.6357	2.31366e-09	0.096589	0.016148	1.0373	0.09177	0.044416	0.026333	FALSE		0.52321	0.299771	0.049196	0.047413	+++
	352	857	IDP_dMRI_ProbtrackX_ISOVF_ifo_r	16	rs1073990	51479949	T	C	0.29809	0.70191	0.993834	8.112	7.72681e-09	0.096058	0.016616	0.8252	0.14955	0.037958	0.026333	FALSE		0.4238	0.376877	0.043637	0.049355	+++
1	353	122	IDP_T1_FAST_ROIs_L_thalamus	16	rs12598172	70658161	A	G	0.46055	0.46055	0.986225	8.02	9.54993e-09	0.077115	0.013424	1.068	0.085507	0.036687	0.021329	FALSE	FALSE	1.1587	0.0693905	0.069968	0.038487	+++
	353	136	IDP_T1_FAST_ROIs_brain_stem	16	rs4985546	70662038	A	T	0.36037	0.36037	0.997688	7.7756	1.67649e-08	0.076422	0.013531	0.028164	0.93721	-0.0016232	0.020603	FALSE		0.49953	0.31657	0.038649	0.038569	+-+
1	354	2388	NET100_1232	16	rs386153	73778503	T	G	0.041251	0.041251	0.989577	7.9532	1.11378e-08	0.22682	0.039665	1.6755	0.021111	0.14972	0.064889	TRUE	TRUE	1.266	0.0542001	-0.20846	0.10813	++-
1	355	2319	NET100_1163	16	rs142398875	77156510	C	T	0.010766	0.010766	0.875559	7.537	2.90402e-08	0.44735	0.080565	0.48336	0.32858	-0.11639	0.11911	FALSE	FALSE	1.3235	0.0474788	-0.43662	0.21998	+--
1	356	1126	NET25_0180	16	rs188625068	77311113	C	T	0.011301	0.011301	0.99061	9.6699	2.13845e-10	-0.47311	0.074397	0.16585	0.68257	-0.047465	0.11606	FALSE	FALSE	0.27155	0.535119	-0.14267	0.22994	---
1	357	1024	NET25_0078	16	rs13335607	81196607	A	T	0.12068	0.12068	0.980664	9.2201	6.02421e-10	0.14915	0.024067	0.21526	0.60917	0.020396	0.039889	FALSE	FALSE	0.28832	0.514849	-0.043172	0.066256	++-
1	358	856	IDP_dMRI_ProbtrackX_ISOVF_ifo_l	16	rs73260633	86983425	A	G	0.011643	0.011643	0.953942	8.915	1.21619e-09	0.44253	0.072716	0.57065	0.26875	0.11782	0.10651	FALSE	FALSE	0.81981	0.151422	0.30793	0.21445	+++
1	359	840	IDP_dMRI_ProbtrackX_OD_str_l	16	rs9933149	87226206	T	C	0.38159	0.61841	1	9.7274	1.87327e-10	-0.094689	0.014841	3.3684	0.00042815	-0.080522	0.022837	TRUE	TRUE	3.043	0.000905733	-0.13799	0.041431	---
	359	287	IDP_dMRI_TBSS_MD_Superior_fronto-occipital_fasciculus_L	16	rs12920553	87227046	G	T	0.41968	0.58032	0.998617	8.2094	6.17447e-09	0.079752	0.013706	0.77233	0.16892	0.029447	0.0214	FALSE		1.4371	0.0365511	0.08328	0.039767	+++
	359	489	IDP_dMRI_TBSS_ICVF_Fornix	16	rs12920553	87227046	G	T	0.41968	0.58032	0.998617	8.5569	2.77396e-09	-0.095715	0.016082	1.714	0.01932	-0.058182	0.024858	TRUE		0.47705	0.333388	-0.042879	0.044302	---
	359	2665	volume_4th-Ventricle	16	rs12920553	87227046	G	T	0.41968	0.58032	0.998617	7.9367	1.15691e-08	0.079631	0.013942	3.7108	0.00019463	0.081443	0.021835	TRUE		1.4496	0.035514	0.086616	0.041137	+++
	359	859	IDP_dMRI_ProbtrackX_ISOVF_ilf_r	16	rs11860417	87230537	T	C	0.28602	0.28602	0.993381	8.0118	9.73195e-09	0.0956	0.01665	3.2701	0.00053691	0.089274	0.025762	TRUE		0.15738	0.696017	0.018267	0.046737	+++
	359	3	IDP_T1_SIENAX_CSF_normalised_volume	16	rs4843552	87233516	G	A	0.4213	0.5787	0.994786	10.472	3.37287e-11	0.085673	0.012906	6.1163	7.65e-07	0.098548	0.019896	TRUE		0.77282	0.168725	0.050879	0.036939	+++
	359	4	IDP_T1_SIENAX_CSF_unnormalised_volume	16	rs4843552	87233516	G	A	0.4213	0.5787	0.994786	10.454	3.5156e-11	0.07877	0.011877	6.1922	6.42e-07	0.091057	0.018258	TRUE		0.77203	0.169032	0.046677	0.033913	+++
	359	2656	volume_Left-Lateral-Ventricle	16	rs4843552	87233516	G	A	0.4213	0.5787	0.994786	10.387	4.10204e-11	0.083044	0.012565	5.921	1.2e-06	0.096565	0.019851	TRUE		0.80165	0.157888	0.049619	0.035107	+++
	359	295	IDP_dMRI_TBSS_MO_Body_of_corpus_callosum	16	rs4843550	87236383	G	C	0.4317	0.5683	0.992955	7.5185	3.0304e-08	-0.082725	0.014917	5.757	1.75e-06	-0.11062	0.023094	TRUE		0.8092	0.155167	-0.058651	0.041221	---
	359	479	IDP_dMRI_TBSS_L3_Superior_fronto-occipital_fasciculus_L	16	rs4843550	87236383	G	C	0.4317	0.5683	0.992955	8.4065	3.92193e-09	0.083703	0.0142	1.5782	0.026412	0.048798	0.021969	TRUE		1.7934	0.0160916	0.096883	0.04017	+++
	359	705	IDP_dMRI_ProbtrackX_MO_str_l	16	rs4843550	87236383	G	C	0.4317	0.5683	0.992955	9.8851	1.30287e-10	0.09648	0.014991	4.1242	7.51e-05	0.091971	0.023196	TRUE		1.6929	0.0202815	0.10161	0.043689	+++
	359	2674	volume_Right-Lateral-Ventricle	16	rs4843550	87236383	G	C	0.4317	0.5683	0.992955	10.101	7.92501e-11	0.081301	0.012488	7.246	5.68e-08	0.10671	0.019613	TRUE		0.43867	0.364192	0.033457	0.036852	+++
	359	367	IDP_dMRI_TBSS_L1_Posterior_corona_radiata_L	16	rs12928520	87237568	C	T	0.44096	0.44096	0.964408	7.9557	1.10739e-08	0.078799	0.013777	0.89151	0.12838	0.033014	0.021706	FALSE		1.6647	0.0216421	0.087844	0.038175	+++
	359	557	IDP_dMRI_TBSS_OD_Superior_corona_radiata_L	16	rs12928520	87237568	C	T	0.44096	0.44096	0.964408	7.9487	1.12538e-08	-0.088642	0.015505	1.8701	0.013487	-0.060789	0.02459	TRUE		2.3484	0.00448332	-0.12579	0.044136	---
	359	2664	volume_3rd-Ventricle	16	rs12928520	87237568	C	T	0.44096	0.44096	0.964408	8.9404	1.1471e-09	0.071427	0.01172	2.2218	0.0060007	0.050504	0.018369	TRUE		0.3993	0.398749	0.028871	0.034198	+++
1	360	237	IDP_dMRI_TBSS_FA_Superior_longitudinal_fasciculus_L	16	rs72813420	89926870	C	T	0.18703	0.18703	0.98841	8.2239	5.97173e-09	0.119	0.020431	0.89598	0.12706	0.049509	0.032439	FALSE	FALSE	0.71672	0.191991	0.079837	0.06114	+++
	360	429	IDP_dMRI_TBSS_L2_Superior_longitudinal_fasciculus_L	16	rs72813420	89926870	C	T	0.18703	0.18703	0.98841	8.3033	4.97393e-09	-0.11666	0.019926	0.6266	0.23627	-0.037441	0.031606	FALSE		0.83774	0.145298	-0.086648	0.059439	---
	360	230	IDP_dMRI_TBSS_FA_Cingulum_cingulate_gyrus_R	16	rs149676234	89933045	C	T	0.024951	0.024951	0.685156	7.5983	2.52174e-08	0.32999	0.059163	0.73172	0.18547	0.13018	0.098295	FALSE		0.54305	0.286385	0.21179	0.19854	+++
1	361	470	IDP_dMRI_TBSS_L3_Cingulum_cingulate_gyrus_R	16	rs4785606	90033438	G	A	0.18202	0.81798	0.992644	7.8244	1.4983e-08	0.10671	0.018827	1.0725	0.084625	0.052256	0.030292	FALSE	FALSE	0.01237	0.971919	0.0020078	0.057033	+++
1	362	721	IDP_dMRI_ProbtrackX_L1_ifo_l	16	rs7196459	90141477	T	G	0.08204	0.91796	0.990937	7.577	2.6485e-08	0.14449	0.025945	0.058574	0.87383	0.0068907	0.043389	FALSE	FALSE	0.37235	0.424277	0.061469	0.076891	+++
1	363	1374	NET100_0218	17	rs9910861	2801009	T	A	0.21669	0.783313	0.851857	7.5269	2.97235e-08	-0.11298	0.020363	0.19108	0.64405	-0.015487	0.033514	FALSE	FALSE	0.00262	0.993985	0.00047096	0.062376	--+
1	364	293	IDP_dMRI_TBSS_MO_Pontine_crossing_tract	17	rs16958048	9111016	C	T	0.061638	0.061638	0.929845	9.5787	2.63815e-10	0.20407	0.032253	1.317	0.048195	0.09995	0.050571	TRUE	TRUE	2.2621	0.0054689	-0.26807	0.096239	++-
1	365	1340	NET100_0184	17	rs75880448	14218051	G	A	0.010323	0.010323	1	7.8541	1.39927e-08	-0.44228	0.077874	0.79674	0.15968	0.17087	0.12148	FALSE	FALSE	0.69819	0.20036	0.32188	0.25117	-++
1	366	2505	NET100_1349	17	rs6502354	14312297	C	T	0.38536	0.38536	0.975084	8.2163	6.07715e-09	-0.095147	0.016345	1.3274	0.047054	-0.05321	0.026784	TRUE	TRUE	0.02983	0.93362	0.0040444	0.048546	--+
1	367	11	IDP_T1_FIRST_left_thalamus_volume	17	rs17713195	14882265	A	T	0.011661	0.011661	0.845123	7.5872	2.58702e-08	0.29685	0.053269	0.38898	0.40834	-0.066553	0.080483	FALSE	FALSE	0.53898	0.289081	-0.17283	0.16293	+--
	367	2642	IDP_T1_FIRST_left_thalamus_volume_plus_IDP_T1_FIRST_right_thalamus_volume	17	rs17713195	14882265	A	T	0.011661	0.011661	0.845123	7.6022	2.49919e-08	0.56755	0.10174	0.29386	0.50832	-0.10194	0.1541	FALSE		0.41374	0.385709	-0.27069	0.31192	+--
1	368	886	NODEamps25_0016	17	rs12939947	19204531	T	A	0.18348	0.81652	0.99628	7.5038	3.13473e-08	0.10636	0.019202	2.4074	0.0039138	0.088708	0.030723	TRUE	TRUE	1.6136	0.0243445	0.12128	0.053767	+++
1	369	1934	NET100_0778	17	rs9899649	19253613	C	T	0.19905	0.80095	0.996809	7.8876	1.29539e-08	0.11061	0.019431	0.33408	0.46336	-0.023418	0.03193	FALSE	FALSE	0.45622	0.349768	0.052293	0.055895	+-+
1	370	645	IDP_dMRI_ProbtrackX_FA_ml_l	17	rs62065049	26350420	C	T	0.16307	0.16307	0.973698	8.0064	9.85372e-09	0.12186	0.021231	0.5065	0.31153	0.032859	0.032463	FALSE	FALSE	0.56332	0.273325	0.066292	0.060475	+++
1	371	2745	DKTatlas_lh_insula_area	17	rs2447937	28088859	A	G	0.44731	0.44731	0.891157	7.5101	3.08958e-08	0.062629	0.011302	0.69562	0.20155	0.022491	0.017607	FALSE	FALSE	0.01882	0.957591	0.0016627	0.031262	+++
1	372	160	IDP_T1_FAST_ROIs_V_cerebellum_IX	17	rs8074144	35258114	C	T	0.2256	0.2256	0.97716	11.347	4.4978e-12	0.10767	0.015535	1.8588	0.013842	0.060834	0.024703	TRUE	TRUE	0.58537	0.259795	0.0554	0.049132	+++
	372	148	IDP_T1_FAST_ROIs_V_cerebellum_crus_II	17	rs8064679	35259093	G	T	0.22805	0.22805	1	8.6087	2.46207e-09	-0.10152	0.017004	4.1517	7.05e-05	-0.11045	0.027755	TRUE		0.52643	0.297557	-0.058867	0.056479	---
	372	161	IDP_T1_FAST_ROIs_R_cerebellum_IX	17	rs8064679	35259093	G	T	0.22805	0.22805	1	9.298	5.03501e-10	0.094161	0.015125	5.4057	3.93e-06	0.114	0.024662	TRUE		2.6854	0.00206348	0.14685	0.047531	+++
	372	159	IDP_T1_FAST_ROIs_L_cerebellum_IX	17	rs9905515	35261073	G	C	0.23044	0.23044	0.985775	12.479	3.31894e-13	0.10906	0.014956	5.007	9.84e-06	0.10867	0.024546	TRUE		3.5688	0.000269898	0.17437	0.047687	+++
1	373	293	IDP_dMRI_TBSS_MO_Pontine_crossing_tract	17	rs11658219	37709782	G	A	0.24848	0.75152	0.998769	9.7658	1.71475e-10	-0.11095	0.017353	4.8461	1.43e-05	-0.11458	0.026358	TRUE	TRUE	0.00789	0.981997	0.0011351	0.050288	--+
	373	316	IDP_dMRI_TBSS_MO_Superior_corona_radiata_R	17	rs12453682	37770005	C	T	0.29998	0.70002	0.985563	8.5776	2.64484e-09	0.099374	0.016675	0.4733	0.33628	-0.025402	0.026414	FALSE		0.20339	0.626051	-0.023769	0.048759	+--
1	374	168	IDP_SWI_T2star_left_caudate	17	rs684214	40696915	C	T	0.27989	0.27989	0.995486	11.86	1.38038e-12	-0.12236	0.017239	3.0216	0.00095148	-0.092081	0.027838	TRUE	TRUE	2.3807	0.00416198	-0.14228	0.049517	---
	374	2650	IDP_SWI_T2star_left_caudate_plus_IDP_SWI_T2star_right_caudate	17	rs684214	40696915	C	T	0.27989	0.27989	0.995486	13.321	4.77529e-14	-0.23935	0.031694	2.9438	0.0011382	-0.16988	0.052157	TRUE		3.1393	0.000725605	-0.30682	0.090448	---
	374	169	IDP_SWI_T2star_right_caudate	17	rs668799	40716235	C	T	0.27828	0.27828	0.997599	11.03	9.33254e-12	-0.11727	0.017178	2.407	0.0039174	-0.080878	0.028015	TRUE		3.5774	0.000264606	-0.18023	0.0492	---
	374	170	IDP_SWI_T2star_left_putamen	17	rs668799	40716235	C	T	0.27828	0.27828	0.997599	15.309	4.90908e-16	-0.13926	0.017127	3.5411	0.00028767	-0.0994	0.02738	TRUE		2.4625	0.00344747	-0.14032	0.04784	---
	374	171	IDP_SWI_T2star_right_putamen	17	rs668799	40716235	C	T	0.27828	0.27828	0.997599	14.409	3.89942e-15	-0.13506	0.017153	3.2056	0.00062287	-0.095377	0.027847	TRUE		2.943	0.00114025	-0.16129	0.049407	---
	374	2651	IDP_SWI_T2star_left_putamen_plus_IDP_SWI_T2star_right_putamen	17	rs668799	40716235	C	T	0.27828	0.27828	0.997599	16.845	1.42889e-17	-0.27432	0.032074	3.7481	0.00017861	-0.19478	0.051911	TRUE		3.0063	0.000985598	-0.30161	0.091225	---
1	375	514	IDP_dMRI_TBSS_ICVF_Sagittal_stratum_R	17	rs75042717	42923807	A	C	0.16033	0.16033	0.998927	8.1788	6.62522e-09	0.12121	0.020874	4.0741	8.43e-05	0.12521	0.031802	TRUE	TRUE	0.24663	0.566722	0.0346	0.060373	+++
	375	855	IDP_dMRI_ProbtrackX_ISOVF_fmi	17	rs7218001	43008905	C	A	0.18527	0.18527	0.998519	7.7746	1.68035e-08	0.10317	0.018266	0.93859	0.11519	0.044657	0.02834	FALSE		0.68328	0.207358	0.067361	0.053382	+++
	375	505	IDP_dMRI_TBSS_ICVF_Retrolenticular_part_of_internal_capsule_L	17	rs8067539	43029056	G	A	0.14353	0.14353	0.995014	7.8695	1.35052e-08	0.12695	0.022328	5.3836	4.13e-06	0.15933	0.034538	TRUE		0.13854	0.726875	-0.024523	0.070185	++-
1	376	723	IDP_dMRI_ProbtrackX_L1_ilf_l	17	rs7225735	43101281	A	C	0.38384	0.61616	0.995698	7.8615	1.37562e-08	0.082707	0.014554	1.6494	0.022418	0.050856	0.022262	TRUE	TRUE	0.24819	0.56469	0.023602	0.040966	+++
	376	412	IDP_dMRI_TBSS_L2_Superior_corona_radiata_R	17	rs7225329	43101382	C	T	0.38443	0.61557	0.99606	9.7763	1.67379e-10	0.095969	0.015001	1.747	0.017906	0.056385	0.023803	TRUE		0.32863	0.469213	0.030963	0.042761	+++
	376	413	IDP_dMRI_TBSS_L2_Superior_corona_radiata_L	17	rs730953	43102286	A	C	0.38442	0.61558	0.996246	7.8068	1.56027e-08	0.087288	0.015419	1.5612	0.027466	0.053868	0.02442	TRUE		0.32428	0.473936	0.0312	0.043549	+++
	376	510	IDP_dMRI_TBSS_ICVF_Posterior_corona_radiata_R	17	rs55897749	43136303	T	C	0.37233	0.62767	1	9.2612	5.48025e-10	-0.097554	0.015702	1.2218	0.060007	-0.045625	0.02425	FALSE		0.62215	0.238699	-0.05442	0.046153	---
	376	511	IDP_dMRI_TBSS_ICVF_Posterior_corona_radiata_L	17	rs55897749	43136303	T	C	0.37233	0.62767	1	8.4103	3.88776e-09	-0.093252	0.015816	1.7587	0.01743	-0.05754	0.024188	TRUE		0.53431	0.292207	-0.047728	0.045284	---
	376	802	IDP_dMRI_ProbtrackX_ICVF_ifo_l	17	rs55897749	43136303	T	C	0.37233	0.62767	1	7.6447	2.26621e-08	-0.089052	0.015913	2.2626	0.0054626	-0.067915	0.024426	TRUE		1.1048	0.0785597	-0.082115	0.04662	---
	376	804	IDP_dMRI_ProbtrackX_ICVF_ilf_l	17	rs55897749	43136303	T	C	0.37233	0.62767	1	7.5825	2.61517e-08	-0.08929	0.016027	1.6034	0.024923	-0.055147	0.024578	TRUE		0.72761	0.187236	-0.062302	0.047202	---
	376	801	IDP_dMRI_ProbtrackX_ICVF_fmi	17	rs6503417	43144218	T	C	0.37192	0.62808	0.998263	7.805	1.56675e-08	-0.089738	0.015854	3.748	0.00017865	-0.09189	0.02449	TRUE		2.0199	0.00955212	-0.12025	0.046288	---
	376	831	IDP_dMRI_ProbtrackX_OD_ilf_l	17	rs7213273	43155914	G	A	0.34751	0.65249	0.9987	8.1279	7.44903e-09	-0.090256	0.015596	0.30767	0.49241	-0.016741	0.024383	FALSE		0.00012	0.999724	-1.62e-05	0.045609	---
1	377	452	IDP_dMRI_TBSS_L3_Anterior_limb_of_internal_capsule_R	17	rs79742625	43657257	C	T	0.20365	0.20365	0.967161	8.3648	4.31718e-09	0.10316	0.017549	1.8095	0.015506	0.06693	0.027637	TRUE	TRUE	0.78612	0.163636	0.067612	0.048495	+++
	377	170	IDP_SWI_T2star_left_putamen	17	rs1724390	43663247	C	A	0.22502	0.22502	1	8.1186	7.61027e-09	-0.10716	0.018529	1.6108	0.024502	-0.064419	0.028627	TRUE		1.4773	0.0333196	-0.10659	0.050003	---
	377	2651	IDP_SWI_T2star_left_putamen_plus_IDP_SWI_T2star_right_putamen	17	rs1724390	43663247	C	A	0.22502	0.22502	1	8.4352	3.67113e-09	-0.20498	0.034712	1.7283	0.018694	-0.12771	0.054279	TRUE		1.7814	0.0165425	-0.22913	0.095412	---
	377	2829	DKTatlas_rh_lateraloccipital_area	17	rs382362	43691377	T	C	0.19528	0.19528	0.916916	7.8151	1.53073e-08	-0.090321	0.015947	1.6548	0.022141	-0.056912	0.024864	TRUE		0.20613	0.622114	-0.022435	0.045505	---
1	378	380	IDP_dMRI_TBSS_L1_Superior_longitudinal_fasciculus_R	17	rs1724409	43740565	G	T	0.25544	0.74456	0.999026	9.3593	4.3722e-10	-0.10229	0.01637	1.9086	0.012342	-0.065127	0.026012	TRUE	TRUE	1.0149	0.0966273	-0.075281	0.045258	---
	378	561	IDP_dMRI_TBSS_OD_Posterior_thalamic_radiation_L	17	rs1724409	43740565	G	T	0.25544	0.74456	0.999026	7.5144	3.05914e-08	0.099834	0.018008	1.9494	0.011236	0.07093	0.02796	TRUE		0.38669	0.410497	0.040394	0.049054	+++
	378	572	IDP_dMRI_TBSS_OD_Superior_longitudinal_fasciculus_R	17	rs1724409	43740565	G	T	0.25544	0.74456	0.999026	7.7517	1.77133e-08	0.10122	0.017951	1.3223	0.04761	0.05561	0.028062	TRUE		1.5637	0.0273086	0.11136	0.050365	+++
	378	731	IDP_dMRI_ProbtrackX_L1_slf_r	17	rs79172804	43828764	G	A	0.19018	0.19018	0.973253	9.3082	4.91813e-10	0.10549	0.016933	4.0806	8.31e-05	0.10869	0.02758	TRUE		0.20565	0.622802	0.023132	0.047011	+++
	378	558	IDP_dMRI_TBSS_OD_Posterior_corona_radiata_R	17	rs62055876	43832940	A	G	0.2226	0.2226	0.99783	7.7683	1.7049e-08	-0.097523	0.017274	3.3549	0.00044167	-0.096318	0.027381	TRUE		0.91652	0.121194	-0.078997	0.050919	---
	378	373	IDP_dMRI_TBSS_L1_External_capsule_L	17	rs9899833	43992943	G	A	0.32902	0.32902	0.991042	8.8939	1.27673e-09	0.090686	0.01492	4.0208	9.53e-05	0.091027	0.023296	TRUE		1.2203	0.0602143	0.078631	0.041784	+++
1	379	2796	a2009s_lh_S_collat_transv_ant_area	17	rs35838379	44040184	A	G	0.18062	0.18062	0.965704	9.042	9.07821e-10	0.11241	0.018333	1.5203	0.030179	0.061379	0.028303	TRUE	TRUE	1.9136	0.0122011	0.13793	0.054927	+++
	379	2902	a2009s_rh_S_collat_transv_ant_area	17	rs35838379	44040184	A	G	0.18062	0.18062	0.965704	9.0194	9.56313e-10	0.11555	0.018869	3.2084	0.00061887	0.098383	0.028713	TRUE		1.7301	0.0186166	0.1268	0.05379	+++
	379	170	IDP_SWI_T2star_left_putamen	17	rs117124984	44051588	C	G	0.21796	0.21796	0.982305	8.3846	4.12477e-09	-0.11136	0.018919	1.5045	0.031297	-0.06275	0.029128	TRUE		1.5878	0.0258345	-0.11403	0.051072	---
	379	2651	IDP_SWI_T2star_left_putamen_plus_IDP_SWI_T2star_right_putamen	17	rs117124984	44051588	C	G	0.21796	0.21796	0.982305	8.9867	1.0311e-09	-0.21661	0.03544	1.6129	0.024384	-0.12438	0.055229	TRUE		2.0332	0.00926403	-0.25408	0.097418	---
	379	380	IDP_dMRI_TBSS_L1_Superior_longitudinal_fasciculus_R	17	rs17573509	44081224	G	A	0.18819	0.18819	0.894213	9.17	6.76083e-10	0.11908	0.01927	3.4539	0.00035164	0.11114	0.031061	TRUE		0.94663	0.113076	0.083823	0.052844	+++
	379	572	IDP_dMRI_TBSS_OD_Superior_longitudinal_fasciculus_R	17	rs17573509	44081224	G	A	0.18819	0.18819	0.894213	8.0998	7.94694e-09	-0.12203	0.021127	2.2646	0.0054375	-0.09326	0.033523	TRUE		1.3482	0.0448539	-0.1182	0.05883	---
1	380	171	IDP_SWI_T2star_right_putamen	17	rs80028338	44161470	A	C	0.20491	0.20491	0.94214	7.8172	1.52335e-08	-0.11229	0.019822	1.4309	0.037077	-0.064572	0.030957	TRUE	TRUE	2.0029	0.00993345	-0.14348	0.055528	---
1	381	731	IDP_dMRI_ProbtrackX_L1_slf_r	17	rs62073157	44334052	G	A	0.22217	0.22217	0.972663	8.7838	1.64513e-09	0.096173	0.015931	3.8539	0.00013999	0.098591	0.025856	TRUE	TRUE	0.69905	0.199963	0.056962	0.044408	+++
1	382	558	IDP_dMRI_TBSS_OD_Posterior_corona_radiata_R	17	rs36123991	44359663	G	T	0.20072	0.20072	0.9104	8.6284	2.35288e-09	-0.11189	0.018715	2.5818	0.0026194	-0.090334	0.029995	TRUE	TRUE	1.1095	0.0777141	-0.097393	0.055138	---
1	383	2829	DKTatlas_rh_lateraloccipital_area	17	rs117300236	44753350	A	G	0.27156	0.72844	0.871496	8.0909	8.11148e-09	0.084308	0.014606	1.6234	0.023801	0.05242	0.023181	TRUE	TRUE	0.10387	0.787281	0.01145	0.042419	+++
1	384	453	IDP_dMRI_TBSS_L3_Anterior_limb_of_internal_capsule_L	17	rs199504	44861003	C	T	0.21589	0.78411	0.995548	8.3963	4.01513e-09	-0.1005	0.017061	2.7089	0.0019548	-0.084279	0.027189	TRUE	TRUE	1.427	0.0374111	-0.10373	0.049757	---
	384	452	IDP_dMRI_TBSS_L3_Anterior_limb_of_internal_capsule_R	17	rs916888	44863133	T	C	0.24792	0.24792	1	9.1819	6.57809e-10	0.098863	0.015987	1.335	0.046238	0.050561	0.025356	TRUE		0.95817	0.110111	0.071059	0.044427	+++
	384	526	IDP_dMRI_TBSS_ICVF_Superior_fronto-occipital_fasciculus_R	17	rs199498	44865603	T	C	0.22055	0.22055	0.888386	8.3682	4.28351e-09	-0.10594	0.018017	3.2441	0.00057003	-0.096539	0.027989	TRUE		0.28744	0.515893	-0.034614	0.053253	---
1	385	3141	netmat_ICA_09Aug2017_001	17	rs137856453	68202197	G	A	0.03562	0.03562	0.887246	8.3137	4.85624e-09	-0.26673	0.045528	0.10153	0.79153	-0.015957	0.060362	FALSE	FALSE	0.12908	0.742882	-0.047129	0.14362	---
1	386	165	IDP_T2_FLAIR_BIANCA_WMH_volume	17	rs3744020	73871773	G	A	0.18849	0.18849	0.998035	11.94	1.14815e-12	0.11742	0.016484	5.2181	6.05e-06	0.11359	0.025065	TRUE	TRUE	1.4736	0.0336047	0.10048	0.04721	+++
1	387	532	IDP_dMRI_TBSS_OD_Middle_cerebellar_peduncle	17	rs140976490	77840247	G	A	0.028475	0.028475	0.934607	7.7447	1.80011e-08	0.24466	0.043408	1.0634	0.086417	0.11196	0.06528	FALSE	FALSE	0.0725	0.846253	-0.025032	0.12906	++-
1	388	2432	NET100_1276	18	rs72869991	4604076	T	G	0.11005	0.11005	1	7.5838	2.60735e-08	-0.13983	0.025098	0.023576	0.94716	0.002655	0.04006	FALSE	FALSE	0.3111	0.48854	0.049328	0.071186	-++
1	389	656	IDP_dMRI_ProbtrackX_MD_ar_r	18	rs335930	24436925	A	C	0.20853	0.20853	0.995805	7.7461	1.79432e-08	-0.10243	0.018171	0.27911	0.52588	0.018707	0.029488	FALSE	FALSE	0.0454	0.900741	0.0067838	0.05437	-++
1	390	104	IDP_T1_FAST_ROIs_L_occ_fusif_gyrus	18	rs1401005	40830622	C	T	0.21055	0.21055	0.993951	7.6723	2.12667e-08	-0.091155	0.016258	1.0084	0.098084	0.041685	0.025193	FALSE	FALSE	1.3351	0.0462275	-0.090491	0.045337	-+-
1	391	64	IDP_T1_FAST_ROIs_L_supramarg_gyrus_post	18	rs35751700	43003167	C	T	0.39269	0.39269	0.997841	7.6806	2.08641e-08	-0.079434	0.014159	1.6785	0.020965	-0.051664	0.022368	TRUE	TRUE	0.24183	0.57302	0.022603	0.04009	--+
1	392	293	IDP_dMRI_TBSS_MO_Pontine_crossing_tract	18	rs2928990	49421125	T	G	0.10186	0.89814	0.996325	15.401	3.97192e-16	0.20234	0.024804	4.4019	3.96e-05	0.1539	0.037394	TRUE	TRUE	2.6448	0.00226569	0.21413	0.069915	+++
	392	533	IDP_dMRI_TBSS_OD_Pontine_crossing_tract	18	rs1351434	49430320	G	A	0.14289	0.85711	0.995311	8.4458	3.58261e-09	-0.12043	0.020379	0.92952	0.11762	-0.048385	0.030911	FALSE		0.64232	0.227866	-0.071861	0.059547	---
1	393	15	IDP_T1_FIRST_left_putamen_volume	18	rs56327309	50630791	C	G	0.37772	0.37772	0.992229	8.8397	1.44644e-09	0.075029	0.012387	1.0625	0.086596	0.033115	0.019319	FALSE	FALSE	0.2928	0.509565	0.022749	0.03448	+++
	393	2644	IDP_T1_FIRST_left_putamen_volume_plus_IDP_T1_FIRST_right_putamen_volume	18	rs62098013	50863861	G	A	0.36615	0.36615	0.980977	8.7843	1.64324e-09	0.13981	0.023161	1.1946	0.063885	0.066856	0.036069	FALSE		0.5442	0.285627	0.070386	0.065881	+++
1	394	2469	NET100_1313	18	rs79713836	57822604	C	T	0.023968	0.023968	1	7.7928	1.61139e-08	-0.28904	0.051111	0.24571	0.56792	0.04894	0.085683	FALSE	FALSE	0.30806	0.491972	0.1059	0.15405	-++
1	395	1233	NET100_0077	18	rs12953502	61485865	T	G	0.013649	0.013649	0.929819	8.1857	6.52079e-09	-0.4075	0.070148	0.15565	0.6988	0.040857	0.10558	FALSE	FALSE	0.28478	0.519063	0.10236	0.15868	-++
1	396	1035	NET25_0089	18	rs4892129	71389341	C	T	0.01485	0.98515	0.957888	7.8379	1.45245e-08	0.36849	0.064956	0.043399	0.9049	0.012063	0.10096	FALSE	FALSE	0.53886	0.289161	-0.19935	0.18796	++-
1	397	690	IDP_dMRI_ProbtrackX_MO_cst_l	18	rs4892138	71458785	A	G	0.46001	0.46001	1	7.5049	3.1268e-08	-0.087653	0.015822	0.16098	0.69027	0.010002	0.025097	FALSE	FALSE	0.24095	0.574183	-0.026383	0.046934	-+-
1	398	147	IDP_T1_FAST_ROIs_L_cerebellum_crus_II	18	rs4891262	73017380	C	T	0.35287	0.35287	1	8.7823	1.65082e-09	0.084134	0.01394	5.8212	1.51e-06	0.10945	0.022715	TRUE	TRUE	0.81389	0.153501	0.057546	0.040286	+++
	398	149	IDP_T1_FAST_ROIs_R_cerebellum_crus_II	18	rs4891262	73017380	C	T	0.35287	0.35287	1	9.133	7.36207e-10	0.085753	0.013909	5.8373	1.45e-06	0.11045	0.022887	TRUE		1.1705	0.0675305	0.076192	0.04163	+++
1	399	327	IDP_dMRI_TBSS_MO_Cingulum_cingulate_gyrus_L	18	rs8095391	76506530	C	T	0.1804	0.1804	0.97233	8.8524	1.40475e-09	-0.12432	0.020506	0.59335	0.25506	-0.037941	0.03333	FALSE	FALSE	0.10231	0.790114	-0.016093	0.060443	---
1	400	1672	NET100_0516	18	rs74692517	77730915	G	C	0.024561	0.024561	1	7.5627	2.73716e-08	0.28504	0.051238	0.071186	0.84882	0.015524	0.081427	FALSE	FALSE	1.3071	0.049306	0.28328	0.14389	+++
1	401	131	IDP_T1_FAST_ROIs_R_hippocampus	19	rs1806980	18566804	T	G	0.35883	0.358825	0.994879	7.6278	2.35613e-08	-0.070876	0.012682	0.92587	0.11861	-0.030612	0.01961	FALSE	FALSE	0.0876	0.817335	0.0089278	0.038643	--+
1	402	2660	volume_Left-Thalamus-Proper	19	rs2457786	22040429	G	A	0.010299	0.010299	0.916417	7.5235	2.99571e-08	-0.30318	0.054657	0.017553	0.96039	-0.0044647	0.089889	FALSE	FALSE	0.31921	0.479502	-0.10105	0.14285	---
1	403	214	IDP_dMRI_TBSS_FA_Posterior_limb_of_internal_capsule_R	19	rs10401695	36160834	A	G	0.43086	0.56914	0.990631	9.8056	1.56459e-10	0.1013	0.015809	1.3832	0.041381	0.051358	0.025169	TRUE	TRUE	0.32334	0.474963	0.032465	0.045421	+++
	403	406	IDP_dMRI_TBSS_L2_Posterior_limb_of_internal_capsule_R	19	rs10401695	36160834	A	G	0.43086	0.56914	0.990631	8.565	2.7227e-09	-0.094109	0.015804	0.69747	0.20069	-0.032089	0.025072	FALSE		0.05236	0.886421	-0.006496	0.045465	---
	403	550	IDP_dMRI_TBSS_OD_Posterior_limb_of_internal_capsule_R	19	rs2242523	36231646	C	T	0.45401	0.45401	0.989589	7.6014	2.5038e-08	-0.087744	0.015728	1.9725	0.010654	-0.062839	0.02459	TRUE		1.9781	0.0105172	-0.11797	0.046006	---
1	404	2011	NET100_0855	19	rs67953948	39170029	C	T	0.1293	0.1293	0.993759	7.7713	1.69317e-08	-0.13357	0.023655	0.49356	0.32095	-0.037434	0.03771	FALSE	FALSE	0.98265	0.104076	-0.11303	0.069467	---
1	405	733	IDP_dMRI_ProbtrackX_L1_str_r	19	rs8100321	39275345	A	C	0.42086	0.57914	0.998559	8.0796	8.3253e-09	-0.069636	0.012072	0.1441	0.71763	0.0072819	0.020134	FALSE	FALSE	0.64795	0.224931	-0.04106	0.03381	-+-
1	406	69	IDP_T1_FAST_ROIs_R_latocc_cortex_sup	19	rs145379081	50170197	G	C	0.019926	0.019926	0.987578	7.5533	2.79705e-08	-0.25352	0.045605	0.197	0.63533	-0.034589	0.072929	FALSE	FALSE	0.29879	0.502586	0.079859	0.11907	--+
1	407	1307	NET100_0151	19	rs1551156	52230483	T	G	0.29126	0.70874	0.974762	7.9601	1.09623e-08	-0.099823	0.017448	1.8701	0.013487	0.068262	0.027613	TRUE	TRUE	0.27097	0.535834	0.031169	0.050324	-++
1	408	3111	a2009s_rh_S_circular_insula_ant_thickness	19	rs4427928	54736387	G	A	0.26943	0.26943	0.820942	8.0376	9.17065e-09	0.10338	0.017976	0.061809	0.86734	0.004765	0.028525	FALSE	FALSE	0.01224	0.97221	-0.001804	0.051752	++-
1	409	1546	NET100_0390	20	rs6516190	6697111	A	C	0.032351	0.0323506	0.646926	8.4628	3.44509e-09	-0.32941	0.055685	0.040056	0.91189	-0.010023	0.090578	FALSE	FALSE	0.19559	0.637397	0.074085	0.15713	--+
1	410	2406	NET100_1250	20	rs74986658	12294069	A	G	0.032399	0.032399	0.914426	7.5764	2.65216e-08	0.25224	0.045296	0.12368	0.75218	0.024216	0.076683	FALSE	FALSE	0.12344	0.752593	0.042776	0.13566	+++
1	411	3068	a2009s_rh_G&S_subcentral_thickness	20	rs149818	15179964	A	C	0.49749	0.50251	0.997462	7.6629	2.1732e-08	0.081122	0.014478	0.33034	0.46737	0.016953	0.023324	FALSE	FALSE	0.32529	0.472835	-0.029787	0.041476	++-
1	412	613	IDP_dMRI_TBSS_ISOVF_External_capsule_L	20	rs76657242	20339609	C	T	0.062932	0.062932	0.883356	7.721	1.90108e-08	-0.1845	0.032788	0.33086	0.46681	0.03736	0.051334	FALSE	FALSE	0.68149	0.208214	0.12055	0.095717	-++
1	413	103	IDP_T1_FAST_ROIs_R_temp_occ_fusif_cortex	20	rs80220464	21657385	C	T	0.012155	0.012155	0.969993	8.1968	6.35624e-09	0.35054	0.060303	0.41518	0.38443	-0.081829	0.09407	FALSE	FALSE	0.17263	0.672001	0.07723	0.18234	+-+
1	414	865	IDP_dMRI_ProbtrackX_ISOVF_slf_l	20	rs2425884	45258292	C	T	0.42923	0.42923	0.977052	7.6013	2.50438e-08	-0.080775	0.014479	4.3778	4.19e-05	-0.093565	0.022805	TRUE	TRUE	0.24223	0.572493	0.024279	0.043002	--+
1	415	734	IDP_dMRI_ProbtrackX_L1_unc_l	20	rs11906955	47939664	A	G	0.29663	0.29663	0.99518	7.5283	2.96278e-08	-0.078777	0.014195	0.034381	0.92389	-0.0021681	0.022692	FALSE	FALSE	1.0706	0.0849963	0.065845	0.038181	--+
1	416	208	IDP_dMRI_TBSS_FA_Superior_cerebellar_peduncle_R	20	rs12479469	61145196	G	A	0.34047	0.34047	0.955789	10.86	1.38038e-11	-0.11103	0.016399	1.9416	0.011439	-0.064104	0.025332	TRUE	TRUE	0.32151	0.476969	-0.032648	0.045885	---
	416	209	IDP_dMRI_TBSS_FA_Superior_cerebellar_peduncle_L	20	rs12479469	61145196	G	A	0.34047	0.34047	0.955789	8.2314	5.86949e-09	-0.095041	0.01631	2.4975	0.0031805	-0.074324	0.025177	TRUE		0.70687	0.196395	-0.059192	0.04578	---
	416	400	IDP_dMRI_TBSS_L2_Superior_cerebellar_peduncle_R	20	rs12479469	61145196	G	A	0.34047	0.34047	0.955789	9.3552	4.41367e-10	0.10405	0.016656	0.97458	0.10603	0.042104	0.026042	FALSE		0.19722	0.635009	0.022727	0.04786	+++
	416	448	IDP_dMRI_TBSS_L3_Superior_cerebellar_peduncle_R	20	rs12479469	61145196	G	A	0.34047	0.34047	0.955789	8.7973	1.59478e-09	0.1012	0.01675	1.3779	0.041889	0.053405	0.026237	TRUE		0.14398	0.717827	0.017451	0.048277	+++
	416	497	IDP_dMRI_TBSS_ICVF_Superior_cerebellar_peduncle_L	20	rs12479469	61145196	G	A	0.34047	0.34047	0.955789	7.7352	1.83992e-08	-0.093731	0.016641	1.753	0.01766	-0.062219	0.026209	TRUE		1.8746	0.0133475	-0.12122	0.048884	---
	416	2685	volume_Right-VentralDC	20	rs6062264	61154871	C	T	0.28331	0.28331	0.983747	7.9565	1.10535e-08	-0.06702	0.011718	2.655	0.0022131	-0.058989	0.019263	TRUE		1.0877	0.0817147	-0.06037	0.034642	---
	416	2671	volume_Left-VentralDC	20	rs6122011	61156946	G	T	0.41108	0.41108	0.986062	7.899	1.26183e-08	0.061689	0.010829	4.2893	5.14e-05	0.069198	0.017067	TRUE		1.7084	0.0195704	0.077358	0.033079	+++
	416	449	IDP_dMRI_TBSS_L3_Superior_cerebellar_peduncle_L	20	rs6062289	61168076	A	G	0.38523	0.61477	0.995313	7.9157	1.21423e-08	-0.087319	0.015308	2.3865	0.0041068	-0.071534	0.024907	TRUE		0.44309	0.360504	-0.039727	0.043421	---
	416	496	IDP_dMRI_TBSS_ICVF_Superior_cerebellar_peduncle_R	20	rs28469708	61197053	G	A	0.41079	0.58921	0.98899	9.3471	4.49676e-10	-0.093439	0.014965	2.1639	0.0068565	-0.06546	0.024194	TRUE		0.2874	0.515941	-0.02955	0.045469	---
1	417	520	IDP_dMRI_TBSS_ICVF_Cingulum_hippocampus_R	21	rs2823076	16506536	G	A	0.3412	0.341198	0.987436	8.1047	7.85778e-09	-0.093498	0.016182	0.072696	0.84587	0.0047742	0.024558	FALSE	FALSE	0.22939	0.589671	-0.024714	0.045808	-+-
1	418	474	IDP_dMRI_TBSS_L3_Fornix_cres+Stria_terminalis_R	21	rs62216392	17776285	T	C	0.096737	0.096737	0.988651	8.3849	4.12192e-09	0.13965	0.023725	0.18063	0.65974	-0.015964	0.036256	FALSE	FALSE	0.17163	0.67355	0.028889	0.068548	+-+
1	419	379	IDP_dMRI_TBSS_L1_Fornix_cres+Stria_terminalis_L	21	rs71331632	25750893	G	A	0.044969	0.044969	1	8.1706	6.7515e-09	0.21827	0.03761	0.12458	0.75062	0.018967	0.059673	FALSE	FALSE	0.60738	0.246956	-0.12539	0.10822	++-
1	420	1843	NET100_0687	21	rs112483711	31782429	A	T	0.043002	0.043002	0.916409	7.7446	1.80053e-08	-0.22869	0.040578	0.087026	0.81842	0.015206	0.066227	FALSE	FALSE	0.7226	0.189409	0.15445	0.1176	-++
1	421	1397	NET100_0241	21	rs117681100	32787666	G	A	0.012413	0.012413	0.794165	7.6035	2.49172e-08	0.43649	0.078232	0.028901	0.93562	-0.010724	0.13275	FALSE	FALSE	0.29302	0.509307	-0.18586	0.28153	+--
1	422	1821	NET100_0665	21	rs234783	44503243	T	C	0.45847	0.54153	1	7.764	1.72187e-08	0.088902	0.015752	0.059812	0.87134	-0.0041551	0.025653	FALSE	FALSE	1.6334	0.0232595	-0.098894	0.043504	+--
1	423	148	IDP_T1_FAST_ROIs_V_cerebellum_crus_II	22	rs134016	28038356	G	A	0.20346	0.796537	0.972915	9.1606	6.90876e-10	0.11027	0.017856	3.2642	0.00054425	0.10002	0.028896	TRUE	TRUE	2.313	0.00486407	0.158	0.055973	+++
1	424	514	IDP_dMRI_TBSS_ICVF_Sagittal_stratum_R	22	rs9608859	30667277	T	C	0.44653	0.55347	0.988748	10.206	6.223e-11	0.10017	0.015298	0.76277	0.17268	0.033108	0.024273	FALSE	TRUE	0.3126	0.486855	0.030843	0.044339	+++
	424	515	IDP_dMRI_TBSS_ICVF_Sagittal_stratum_L	22	rs9608859	30667277	T	C	0.44653	0.55347	0.988748	8.4374	3.65258e-09	0.090851	0.015382	1.2687	0.053864	0.047101	0.024422	FALSE		0.12526	0.749445	0.014308	0.044784	+++
	424	488	IDP_dMRI_TBSS_ICVF_Splenium_of_corpus_callosum	22	rs6006426	30669883	G	A	0.46494	0.53506	1	8.1567	6.97108e-09	0.089842	0.015495	3.6609	0.00021832	0.090936	0.024568	TRUE		0.14914	0.709349	-0.016589	0.044492	++-
	424	512	IDP_dMRI_TBSS_ICVF_Posterior_thalamic_radiation_R	22	rs6006426	30669883	G	A	0.46494	0.53506	1	7.6527	2.22485e-08	0.084041	0.015009	2.4337	0.0036838	0.068722	0.023646	TRUE		0.22161	0.60033	0.022877	0.043647	+++
	424	513	IDP_dMRI_TBSS_ICVF_Posterior_thalamic_radiation_L	22	rs6006426	30669883	G	A	0.46494	0.53506	1	9.4986	3.17249e-10	0.095247	0.015122	2.0707	0.0084977	0.062675	0.023801	TRUE		0.07327	0.844754	-0.0084058	0.042914	++-
	424	799	IDP_dMRI_ProbtrackX_ICVF_cst_r	22	rs6006426	30669883	G	A	0.46494	0.53506	1	8.3864	4.10771e-09	0.090021	0.015292	1.3285	0.046935	0.048827	0.024565	TRUE		0.43642	0.366083	-0.040363	0.044632	++-
	424	200	IDP_dMRI_TBSS_FA_Splenium_of_corpus_callosum	22	rs2074733	30738587	T	C	0.49757	0.49757	1	8.5731	2.67239e-09	0.094689	0.015893	1.1696	0.067671	0.046104	0.025222	FALSE		0.10728	0.781124	-0.013002	0.046778	++-
	424	392	IDP_dMRI_TBSS_L2_Splenium_of_corpus_callosum	22	rs2074733	30738587	T	C	0.49757	0.49757	1	10.277	5.28445e-11	-0.10405	0.015831	0.89162	0.12835	-0.038287	0.025171	FALSE		0.08298	0.826076	0.010141	0.046134	--+
	424	504	IDP_dMRI_TBSS_ICVF_Retrolenticular_part_of_internal_capsule_R	22	rs2074733	30738587	T	C	0.49757	0.49757	1	9.3297	4.68058e-10	0.095915	0.015377	0.55587	0.27805	0.026419	0.024351	FALSE		0.25101	0.561035	0.026569	0.045687	+++
	424	226	IDP_dMRI_TBSS_FA_Sagittal_stratum_R	22	rs59731356	30764664	T	C	0.32755	0.32755	0.998695	8.7395	1.8218e-09	0.10104	0.016783	0.37098	0.42562	0.021191	0.026594	FALSE		0.15801	0.695008	-0.018249	0.046528	++-
1	425	170	IDP_SWI_T2star_left_putamen	22	rs4820268	37469591	G	A	0.46553	0.53447	1	9.7381	1.82768e-10	-0.098751	0.015469	2.2851	0.0051868	-0.067624	0.024175	TRUE	TRUE	1.3043	0.0496249	-0.081142	0.041272	---
	425	2651	IDP_SWI_T2star_left_putamen_plus_IDP_SWI_T2star_right_putamen	22	rs4820268	37469591	G	A	0.46553	0.53447	1	8.991	1.02094e-09	-0.17723	0.028989	2.323	0.0047534	-0.12952	0.04584	TRUE		1.3188	0.0479954	-0.15606	0.078806	---
	425	2649	IDP_SWI_T2star_left_thalamus_plus_IDP_SWI_T2star_right_thalamus	22	rs2072860	37470604	G	A	0.46559	0.53441	0.99189	9.7586	1.74341e-10	-0.16266	0.025452	1.4736	0.033605	-0.089357	0.042036	TRUE		0.03175	0.929501	-0.006435	0.072714	---
1	426	486	IDP_dMRI_TBSS_ICVF_Genu_of_corpus_callosum	22	rs2018980	38450620	A	G	0.36918	0.63082	0.997169	7.679	2.09411e-08	0.089806	0.016008	5.148	7.11e-06	0.11232	0.02497	TRUE	TRUE	2.1537	0.0070194	0.12753	0.047184	+++
1	427	498	IDP_dMRI_TBSS_ICVF_Cerebral_peduncle_R	22	rs58484441	51141611	A	G	0.18131	0.18131	0.991304	8.6043	2.48714e-09	0.11756	0.019694	1.522	0.030061	0.070044	0.032274	TRUE	TRUE	0.20759	0.620026	0.028739	0.057942	+++
	Supplementary Table 5: Results for the univariate genome wide association study on image derived phenotypes. This table provides the results of the univariate genome wide association study on 3,144 IDPs for lead SNPs with -log10 p-values > 7.5 in the discovery sample, resulting in 1,262 associations. For each of these SNP/IDP associations, the details about the association in the discovery sample…
