# Supplementary material for: Genome-wide association studies of brain imaging phenotypes in UK Biobank
Source: Nature. 2018 Oct 10;562(7726):210–6. doi: 10.1038/s41586-018-0571-7 (PMC6786974; doi:10.1038/s41586-018-0571-7)
Supplement: Supplementary file 4 — This file contains Supplementary Tables S1-S13. [file 41586_2018_571_MOESM4_ESM.zip › SuppTable_6.xlsx]

## Sheet: Sheet1
cluster index	cluster name	# IDPs	IDP	pheno index	chr	rsid	pos	ref allele	nonref allele	maf	nonref AF	imputation info score	p-value (-log10)	p-value	beta	se	replication p-value (-log10) (N = 3456)	replication p-value (N = 3456)	replication beta (N = 3456)	replication se (N = 3456)	replication p-value (-log10) (N = 930)	replication p-value (N = 930)	replication beta (N = 930)	replication se (N = 930)	beta signs (discovery/ replications)
1	Volume Cerebellum VIIIa (vermis)	1	IDP_T1_FAST_ROIs_V_cerebellum_VIIIa	154	1	rs76934732	76013268	G	A	0.145451	0.14545	0.99881	12.07	8.51138e-13	-0.12853	0.017942	3.215	0.00060954	-0.096698	0.028188	1.2824	0.0521915	-0.096428	0.049601	---
2	dMRI Corpus callosum (genu)	1	IDP_dMRI_TBSS_ICVF_Genu_of_corpus_callosum	486	1	rs2365715	156615114	A	G	0.38892	0.38892	0.903242	11.269	5.3827e-12	0.1131	0.016377	2.3471	0.0044968	0.07544	0.026534	1.8762	0.0132984	0.11967	0.048232	+++
3	Volume WM lesions	1	IDP_T2_FLAIR_BIANCA_WMH_volume	165	2	rs146896516	56152750	C	A	0.104043	0.10404	0.988896	13.339	4.58142e-14	0.16036	0.021219	1.5513	0.0281	0.071376	0.03249	0.45485	0.350873	0.056999	0.061064	+++
4	rfMRI Cortical and cerebellar motor nodes and edges	1	NODEamps25_0012	882	2	rs60873293	114092549	G	T	0.217425	0.21742	0.997878	14.006	9.86279e-15	-0.14012	0.018066	6.509	3.0974e-07	-0.15154	0.029545	1.0222	0.0950167	-0.093654	0.056035	---
4			netmat_edge_ICA_001	3141	2	rs12615370	114068017	T	G	0.244598	0.2446	0.991031	11.901	1.25603e-12	-0.12958	0.018222	3.9999	0.00010002	-0.10033	0.025759	1.1917	0.0643132	-0.10839	0.058511	---
5	T2* Pallidum	1	IDP_SWI_T2star_left_pallidum_plus_IDP_SWI_T2star_right_pallidum	2652	2	rs6740926	190326498	C	T	0.038195	0.038195	0.99134	13.884	1.30617e-14	-0.56671	0.073405	8.4561	3.4986e-09	-0.7464	0.126	3.4221	0.000378355	-0.76069	0.21313	---
5			IDP_SWI_T2star_left_pallidum	172	2	rs6740926	190326498	C	T	0.038195	0.038195	0.99134	13.246	5.67545e-14	-0.30565	0.040595	7.9223	1.1959e-08	-0.39227	0.068625	2.8843	0.00130527	-0.37639	0.11669	---
6	rfMRI Middle temporal sulcus nodes and edges	1	netmat_edge_ICA_003	3143	3	rs66499884	89659012	T	G	0.402676	0.40268	0.992639	22.557	2.77332e-23	0.16183	0.016229	8.3121	4.8742e-09	0.13622	0.02322	2.3165	0.00482503	0.14252	0.050435	+++
6			NET100_1011	2167	3	rs35124509	89521693	T	C	0.394103	0.3941	1	11.691	2.03704e-12	-0.11223	0.015935	2.599	0.0025177	-0.078599	0.025994	2.6236	0.00237903	-0.13921	0.045681	---
7	T2* Putamen and pallidum	7	IDP_SWI_T2star_left_putamen_plus_IDP_SWI_T2star_right_putamen	2651	3	rs4428180	133466374	A	G	0.15219	0.15219	0.98802	21.652	2.22844e-22	-0.3948	0.040448	8.2214	6.0062e-09	-0.37159	0.063701	2.9856	0.00103371	-0.39641	0.12039	---
7			IDP_SWI_T2star_left_putamen	170	3	rs4428180	133466374	A	G	0.15219	0.15219	0.98802	20.025	9.44061e-21	-0.20235	0.021599	6.9295	1.1763e-07	-0.17855	0.033626	2.4372	0.00365426	-0.18403	0.063137	---
7			IDP_SWI_T2star_right_putamen	171	3	rs4428180	133466374	A	G	0.15219	0.15219	0.98802	18.14	7.24436e-19	-0.19245	0.021638	7.7547	1.7591e-08	-0.19304	0.03417	2.932	0.0011695	-0.21239	0.065203	---
7			IDP_SWI_T2star_left_pallidum_plus_IDP_SWI_T2star_right_pallidum	2652	3	rs4428180	133466374	A	G	0.15219	0.15219	0.98802	14.737	1.83231e-15	-0.31922	0.04006	6.2142	6.1066e-07	-0.31983	0.063984	1.4993	0.0316738	-0.26202	0.12175	---
7			IDP_SWI_T2star_right_pallidum	173	3	rs4428180	133466374	A	G	0.15219	0.15219	0.98802	12.638	2.30144e-13	-0.16269	0.022156	5.3789	4.1793e-06	-0.16195	0.035125	1.7809	0.0165615	-0.15933	0.066358	---
7			IDP_SWI_T2star_left_pallidum	172	3	rs4428180	133466374	A	G	0.15219	0.15219	0.98802	11.744	1.80302e-12	-0.15653	0.02217	5.2102	6.1631e-06	-0.15787	0.034861	0.90735	0.12378	-0.10269	0.066656	---
8	rfMRI Prefrontal and parietal edges	1	netmat_edge_ICA_002	3142	3	rs2279829	147106319	C	T	0.221355	0.22136	0.993791	11.079	8.33681e-12	0.13222	0.019322	4.2632	5.4551e-05	0.11123	0.027531	2.6007	0.00250784	0.18133	0.059818	+++
9	dMRI Superior cerebellar peduncles	8	IDP_dMRI_TBSS_ICVF_Superior_cerebellar_peduncle_L	497	4	rs4697414	23724255	C	T	0.176722	0.82328	0.986674	23.234	5.83445e-24	-0.20212	0.019954	5.8757	1.3314e-06	-0.1537	0.031725	1.3343	0.0463127	-0.1288	0.064544	---
9			IDP_dMRI_TBSS_FA_Superior_cerebellar_peduncle_R	208	4	rs4697414	23724255	C	T	0.176722	0.82328	0.986674	20.441	3.62243e-21	-0.18658	0.019699	5.6852	2.0644e-06	-0.14588	0.030672	0.95676	0.110469	-0.096554	0.060428	---
9			IDP_dMRI_TBSS_L3_Superior_cerebellar_peduncle_L	449	4	rs34221784	23724518	A	C	0.17612	0.82388	0.986131	20.054	8.8308e-21	0.18302	0.019519	4.1683	6.7873e-05	0.12358	0.030978	0.94085	0.114591	0.096683	0.061208	+++
9			IDP_dMRI_TBSS_FA_Superior_cerebellar_peduncle_L	209	4	rs4697414	23724255	C	T	0.176722	0.82328	0.986674	19.934	1.16413e-20	-0.18301	0.019579	3.9322	0.0001169	-0.11779	0.030534	0.69088	0.203761	-0.076783	0.060367	---
9			IDP_dMRI_TBSS_L3_Superior_cerebellar_peduncle_R	448	4	rs34221784	23724518	A	C	0.17612	0.82388	0.986131	19.917	1.2106e-20	0.18826	0.020151	6.9962	1.0088e-07	0.16915	0.031688	0.90409	0.124713	0.097742	0.063598	+++
9			IDP_dMRI_TBSS_L2_Superior_cerebellar_peduncle_R	400	4	rs34221784	23724518	A	C	0.17612	0.82388	0.986131	18.951	1.11944e-19	0.18246	0.020047	5.0716	8.4801e-06	0.14045	0.031489	0.67613	0.2108	0.079002	0.063083	+++
9			IDP_dMRI_TBSS_L2_Superior_cerebellar_peduncle_L	401	4	rs34221784	23724518	A	C	0.17612	0.82388	0.986131	17.828	1.48594e-18	0.17259	0.019582	3.9411	0.00011452	0.11987	0.031034	0.94285	0.114064	0.097357	0.061544	+++
9			IDP_dMRI_TBSS_ICVF_Superior_cerebellar_peduncle_R	496	4	rs4697414	23724255	C	T	0.176722	0.82328	0.986674	17.385	4.12098e-18	-0.16838	0.01936	5.7273	1.8737e-06	-0.14533	0.030428	0.34654	0.450257	-0.047868	0.063371	---
10	Volume Putamen, ventral striatum, cerebellum VIIIb, IX, X; T2* Pallidum; dMRI Cerebral peduncles	21	IDP_T1_FAST_ROIs_L_ventral_striatum	134	4	rs13107325	103188709	C	T	0.073861	0.073861	1	41.981	1.04472e-42	0.33842	0.024567	19.178	6.6374e-20	0.35473	0.038601	5.0471	8.97222e-06	0.31413	0.070347	+++
10			IDP_T1_FAST_ROIs_R_ventral_striatum	135	4	rs13107325	103188709	C	T	0.073861	0.073861	1	40.696	2.01372e-41	0.33352	0.024606	19.131	7.3961e-20	0.34979	0.038114	5.5104	3.08745e-06	0.32963	0.070228	+++
10			IDP_T1_FAST_ROIs_R_putamen	127	4	rs13107325	103188709	C	T	0.073861	0.073861	1	38.767	1.71002e-39	0.36694	0.027761	21.628	2.355e-22	0.42723	0.043627	6.1146	7.68069e-07	0.3989	0.080143	+++
10			IDP_T1_FAST_ROIs_L_putamen	126	4	rs13107325	103188709	C	T	0.073861	0.073861	1	38.168	6.79204e-39	0.37008	0.028226	19.52	3.02e-20	0.4092	0.044114	6.1849	6.53281e-07	0.39729	0.079307	+++
10			IDP_SWI_T2star_left_pallidum_plus_IDP_SWI_T2star_right_pallidum	2652	4	rs35225200	103146888	A	C	0.083513	0.083513	0.942632	27.578	2.64241e-28	-0.59405	0.053629	6.5841	2.6056e-07	-0.45568	0.088281	3.0538	0.000883487	-0.48364	0.14493	---
10			IDP_SWI_T2star_right_pallidum	173	4	rs35518360	103146890	A	T	0.083694	0.083694	0.944301	25.529	2.95801e-26	-0.31481	0.029589	5.6927	2.0291e-06	-0.23038	0.048402	1.8914	0.012841	-0.19703	0.079017	---
10			IDP_T1_FAST_ROIs_V_cerebellum_IX	160	4	rs13107325	103188709	C	T	0.073861	0.073861	1	25.283	5.21195e-26	0.26458	0.025001	17.455	3.5075e-18	0.34143	0.039055	1.5452	0.0284971	0.16211	0.073896	+++
10			IDP_T1_FAST_ROIs_R_putamen	127	4	rs17199964	102707791	G	A	0.077717	0.077717	1	20.648	2.24905e-21	0.25857	0.027165	13.487	3.2584e-14	0.32679	0.042886	1.8534	0.0140152	0.19625	0.07973	+++
10			IDP_T1_FAST_ROIs_L_putamen	126	4	rs17199964	102707791	G	A	0.077717	0.077717	1	20.212	6.13762e-21	0.25996	0.027619	12.53	2.9512e-13	0.31742	0.043332	2.0572	0.00876597	0.20718	0.078876	+++
10			IDP_T1_FAST_ROIs_L_ventral_striatum	134	4	rs17199964	102707791	G	A	0.077717	0.077717	1	20.171	6.74528e-21	0.22626	0.024064	13.18	6.6069e-14	0.28521	0.037892	2.2439	0.00570296	0.19325	0.069746	+++
10			IDP_SWI_T2star_left_pallidum	172	4	rs35225200	103146888	A	C	0.083513	0.083513	0.942632	20.075	8.41395e-21	-0.27879	0.029718	5.5009	3.1557e-06	-0.22459	0.048101	3.8125	0.000153993	-0.30066	0.079086	---
10			IDP_T1_FAST_ROIs_R_ventral_striatum	135	4	rs17199964	102707791	G	A	0.077717	0.077717	1	19.16	6.91831e-20	0.22055	0.0241	12.478	3.3266e-13	0.27358	0.03743	2.2581	0.0055195	0.19388	0.069703	+++
10			IDP_T1_FAST_ROIs_V_cerebellum_X	163	4	rs13107325	103188709	C	T	0.073861	0.073861	1	16.929	1.17761e-17	0.2338	0.027268	6.8831	1.3089e-07	0.22283	0.042134	0.6288	0.235072	0.092844	0.078141	+++
10			IDP_T1_FAST_ROIs_R_cerebellum_VIIIb	158	4	rs13107325	103188709	C	T	0.073861	0.073861	1	14.699	1.99986e-15	0.1927	0.02422	5.6891	2.046e-06	0.1823	0.038322	0.81664	0.152532	0.099397	0.06942	+++
10			IDP_dMRI_TBSS_ICVF_Cerebral_peduncle_L	499	4	rs13135092	103198082	A	G	0.082458	0.082458	0.989709	14.645	2.26464e-15	0.22623	0.028482	3.1397	0.00072494	0.15612	0.046141	3.0096	0.000978138	0.27205	0.082219	+++
10			IDP_T1_FAST_ROIs_L_cerebellum_VIIIb	156	4	rs13135092	103198082	A	G	0.082458	0.082458	0.989709	14.443	3.60579e-15	0.18201	0.023091	5.5761	2.654e-06	0.17139	0.036436	1.0886	0.0815455	0.11339	0.065029	+++
10			IDP_dMRI_TBSS_ICVF_Cerebral_peduncle_R	498	4	rs13135092	103198082	A	G	0.082458	0.082458	0.989709	13.371	4.25598e-14	0.21242	0.02807	2.9779	0.0010522	0.14925	0.045511	2.4609	0.00346019	0.23774	0.081078	+++
10			volume_Left-Accumbens-area	2670	4	rs13107325	103188709	C	T	0.073861	0.073861	1	12.888	1.2942e-13	0.18479	0.024907	3.2646	0.00054375	0.13584	0.039244	1.8884	0.01293	0.17553	0.07048	+++
10			IDP_T1_FAST_ROIs_R_cerebellum_IX	161	4	rs13135092	103198082	A	G	0.082458	0.082458	0.989709	11.713	1.93642e-12	0.16674	0.023653	8.4622	3.4498e-09	0.22511	0.037999	2.0046	0.00989464	0.17496	0.067688	+++
10			IDP_T1_FAST_ROIs_L_cerebellum_IX	159	4	rs13135092	103198082	A	G	0.082458	0.082458	0.989709	11.119	7.60326e-12	0.15999	0.023338	8.6555	2.2105e-09	0.22612	0.037702	1.1457	0.071499	0.12159	0.067389	+++
11	dMRI Most WM tracts	199	IDP_dMRI_ProbtrackX_ICVF_ilf_r	805	5	rs67827860	82860485	C	T	0.188386	0.18839	0.995199	36.391	4.06443e-37	-0.24844	0.019412	11.406	3.9264e-12	-0.20989	0.030122	3.6587	0.000219432	-0.20699	0.055759	---
11			IDP_dMRI_ProbtrackX_ICVF_ilf_l	804	5	rs13164785	82861400	T	G	0.188593	0.18859	0.991269	36.096	8.01678e-37	-0.24945	0.019573	11.847	1.4223e-12	-0.21547	0.030296	3.3239	0.000474351	-0.19881	0.056656	---
11			IDP_dMRI_TBSS_ICVF_Cingulum_cingulate_gyrus_R	518	5	rs13164785	82861400	T	G	0.188593	0.18859	0.991269	35.863	1.37088e-36	-0.23966	0.018868	9.1195	7.5945e-10	-0.18265	0.029588	3.0527	0.000885727	-0.17837	0.053454	---
11			IDP_dMRI_ProbtrackX_ICVF_ifo_l	802	5	rs13164785	82861400	T	G	0.188593	0.18859	0.991269	35.644	2.26986e-36	-0.2461	0.019437	11.517	3.0409e-12	-0.21105	0.030129	3.8432	0.000143483	-0.21366	0.055927	---
11			IDP_dMRI_ProbtrackX_ICVF_ar_l	790	5	rs13164785	82861400	T	G	0.188593	0.18859	0.991269	35.342	4.54988e-36	-0.24622	0.019533	9.6017	2.5021e-10	-0.19233	0.030296	3.2875	0.000515822	-0.19666	0.056408	---
11			IDP_dMRI_TBSS_ICVF_Cingulum_hippocampus_R	520	5	rs13164785	82861400	T	G	0.188593	0.18859	0.991269	34.971	1.06905e-35	-0.2407	0.0192	10.831	1.4757e-11	-0.20005	0.029522	2.2503	0.00561953	-0.15304	0.05512	---
11			IDP_dMRI_ProbtrackX_ICVF_unc_r	816	5	rs13164785	82861400	T	G	0.188593	0.18859	0.991269	34.641	2.2856e-35	-0.23549	0.018877	11.17	6.7608e-12	-0.20027	0.029066	4.1469	7.13017e-05	-0.21906	0.054866	---
11			IDP_dMRI_ProbtrackX_ICVF_ifo_r	803	5	rs13164785	82861400	T	G	0.188593	0.18859	0.991269	34.369	4.27563e-35	-0.2392	0.019253	11.224	5.9704e-12	-0.20619	0.029848	3.8314	0.000147435	-0.21343	0.055966	---
11			IDP_dMRI_TBSS_ICVF_Cingulum_hippocampus_L	521	5	rs13164785	82861400	T	G	0.188593	0.18859	0.991269	33.753	1.76604e-34	-0.23851	0.019379	9.552	2.8054e-10	-0.19127	0.030214	3.2445	0.000569508	-0.19164	0.055396	---
11			IDP_dMRI_TBSS_ICVF_External_capsule_R	516	5	rs13164785	82861400	T	G	0.188593	0.18859	0.991269	32.781	1.65577e-33	-0.22341	0.01843	10.38	4.1687e-11	-0.18723	0.028273	2.701	0.00199067	-0.1671	0.053873	---
11			IDP_dMRI_ProbtrackX_ICVF_ptr_r	810	5	rs10052710	82860025	T	G	0.19114	0.19114	0.995832	32.686	2.06063e-33	-0.2303	0.019027	8.5873	2.5864e-09	-0.17718	0.029658	3.3755	0.000421211	-0.18918	0.053425	---
11			IDP_dMRI_ProbtrackX_ICVF_ar_r	791	5	rs13164785	82861400	T	G	0.188593	0.18859	0.991269	31.97	1.07152e-32	-0.23301	0.019474	9.238	5.781e-10	-0.18762	0.03018	2.8112	0.00154454	-0.176	0.055399	---
11			IDP_dMRI_ProbtrackX_ICVF_cgh_l	796	5	rs13164785	82861400	T	G	0.188593	0.18859	0.991269	31.918	1.20781e-32	-0.23419	0.01959	10.615	2.4266e-11	-0.20393	0.030424	2.8316	0.00147367	-0.17162	0.053787	---
11			IDP_dMRI_TBSS_ICVF_External_capsule_L	517	5	rs13164785	82861400	T	G	0.188593	0.18859	0.991269	31.091	8.10961e-32	-0.21646	0.018355	8.3216	4.7687e-09	-0.16644	0.028344	3.132	0.000737904	-0.18047	0.053265	---
11			IDP_dMRI_TBSS_ICVF_Sagittal_stratum_L	515	5	rs13164785	82861400	T	G	0.188593	0.18859	0.991269	31.04	9.12011e-32	-0.22962	0.019488	11.381	4.1591e-12	-0.21	0.030172	3.0919	0.000809282	-0.1855	0.055172	---
11			IDP_dMRI_ProbtrackX_ICVF_fmi	801	5	rs13164785	82861400	T	G	0.188593	0.18859	0.991269	30.796	1.59956e-31	-0.22733	0.019373	9.7751	1.6784e-10	-0.19395	0.030255	3.6719	0.000212863	-0.2073	0.055724	---
11			IDP_dMRI_TBSS_ICVF_Cingulum_cingulate_gyrus_L	519	5	rs13164785	82861400	T	G	0.188593	0.18859	0.991269	30.464	3.43558e-31	-0.22248	0.019068	8.2922	5.1027e-09	-0.1754	0.029928	2.5774	0.00264606	-0.16653	0.055225	---
11			IDP_dMRI_ProbtrackX_ICVF_cgh_r	797	5	rs13164785	82861400	T	G	0.188593	0.18859	0.991269	30.28	5.24807e-31	-0.22548	0.019385	11.869	1.3521e-12	-0.21396	0.030054	2.4955	0.00319521	-0.16087	0.054401	---
11			IDP_dMRI_ProbtrackX_ICVF_cgc_r	795	5	rs67827860	82860485	C	T	0.188386	0.18839	0.995199	29.975	1.05925e-30	-0.22203	0.01919	8.8238	1.5004e-09	-0.18017	0.029716	3.3591	0.000437421	-0.18999	0.053808	---
11			IDP_dMRI_ProbtrackX_ICVF_unc_l	815	5	rs13164785	82861400	T	G	0.188593	0.18859	0.991269	29.861	1.37721e-30	-0.21445	0.018572	9.4411	3.6216e-10	-0.18188	0.028913	3.5809	0.000262482	-0.19995	0.054542	---
11			IDP_dMRI_ProbtrackX_ICVF_ptr_l	809	5	rs67827860	82860485	C	T	0.188386	0.18839	0.995199	29.531	2.94442e-30	-0.22142	0.019286	10.11	7.7625e-11	-0.19492	0.029856	3.962	0.000109144	-0.20988	0.053974	---
11			IDP_dMRI_TBSS_ICVF_Retrolenticular_part_of_internal_capsule_R	504	5	rs13164785	82861400	T	G	0.188593	0.18859	0.991269	29.371	4.25598e-30	-0.22367	0.019537	8.5482	2.8301e-09	-0.18171	0.030493	2.5901	0.0025698	-0.17243	0.057013	---
11			IDP_dMRI_TBSS_ICVF_Retrolenticular_part_of_internal_capsule_L	505	5	rs13164785	82861400	T	G	0.188593	0.18859	0.991269	29.121	7.56833e-30	-0.22643	0.019867	9.6649	2.1632e-10	-0.19891	0.03122	3.8149	0.000153144	-0.2271	0.059702	---
11			IDP_dMRI_TBSS_ICVF_Fornix_cres+Stria_terminalis_L	523	5	rs13164785	82861400	T	G	0.188593	0.18859	0.991269	28.654	2.2182e-29	-0.21429	0.018961	4.4479	3.5653e-05	-0.12345	0.029816	2.3189	0.00479844	-0.15886	0.05617	---
11			IDP_dMRI_TBSS_ICVF_Posterior_thalamic_radiation_R	512	5	rs10052710	82860025	T	G	0.19114	0.19114	0.995832	28.576	2.65461e-29	-0.21445	0.019002	10.28	5.2481e-11	-0.19371	0.029405	2.7421	0.00181092	-0.16966	0.054206	---
11			IDP_dMRI_ProbtrackX_ICVF_fma	800	5	rs10052710	82860025	T	G	0.19114	0.19114	0.995832	28.211	6.15177e-29	-0.22372	0.019957	8.6093	2.4587e-09	-0.18357	0.030685	4.0665	8.58025e-05	-0.21633	0.054801	---
11			IDP_dMRI_ProbtrackX_ICVF_slf_l	811	5	rs13164785	82861400	T	G	0.188593	0.18859	0.991269	28.04	9.12011e-29	-0.22008	0.019695	9.4371	3.6551e-10	-0.1918	0.030498	2.893	0.00127938	-0.18445	0.057072	---
11			IDP_dMRI_ProbtrackX_ICVF_atr_l	792	5	rs13164785	82861400	T	G	0.188593	0.18859	0.991269	27.886	1.30017e-28	-0.20617	0.018503	6.0785	8.3464e-07	-0.14212	0.028784	2.9823	0.0010416	-0.17411	0.052905	---
11			IDP_dMRI_ProbtrackX_ICVF_atr_r	793	5	rs13164785	82861400	T	G	0.188593	0.18859	0.991269	26.987	1.03039e-27	-0.20224	0.018463	6.7108	1.9463e-07	-0.1491	0.028583	2.2966	0.00505126	-0.15036	0.05348	---
11			IDP_dMRI_TBSS_ICVF_Uncinate_fasciculus_R	528	5	rs13164785	82861400	T	G	0.188593	0.18859	0.991269	26.878	1.32434e-27	-0.20871	0.019094	5.3808	4.161e-06	-0.13549	0.029381	2.2674	0.00540256	-0.15376	0.055122	---
11			IDP_dMRI_TBSS_ICVF_Inferior_cerebellar_peduncle_R	494	5	rs10052710	82860025	T	G	0.19114	0.19114	0.995832	26.445	3.58922e-27	-0.19658	0.018137	6.2811	5.2348e-07	-0.14404	0.028645	1.7358	0.0183738	-0.12732	0.053888	---
11			IDP_dMRI_TBSS_ICVF_Anterior_corona_radiata_L	507	5	rs13164785	82861400	T	G	0.188593	0.18859	0.991269	26.229	5.90201e-27	-0.20281	0.018792	8.2352	5.8184e-09	-0.17021	0.029151	1.9808	0.010452	-0.13705	0.053401	---
11			IDP_dMRI_ProbtrackX_ICVF_slf_r	812	5	rs67827860	82860485	C	T	0.188386	0.18839	0.995199	25.97	1.07152e-26	-0.21099	0.019652	8.9461	1.1321e-09	-0.18755	0.030702	2.2218	0.00600067	-0.15633	0.056743	---
11			IDP_dMRI_TBSS_ICVF_Superior_longitudinal_fasciculus_L	525	5	rs13164785	82861400	T	G	0.188593	0.18859	0.991269	25.709	1.95434e-26	-0.20871	0.019542	7.9924	1.0177e-08	-0.1738	0.030259	2.7022	0.00198518	-0.17361	0.055957	---
11			IDP_dMRI_TBSS_ICVF_Anterior_corona_radiata_R	506	5	rs13164785	82861400	T	G	0.188593	0.18859	0.991269	25.707	1.96336e-26	-0.20032	0.018758	8.7459	1.7951e-09	-0.17536	0.029062	1.7671	0.0170962	-0.12928	0.0541	---
11			IDP_dMRI_TBSS_ICVF_Sagittal_stratum_R	514	5	rs67827860	82860485	C	T	0.188386	0.18839	0.995199	25.57	2.69153e-26	-0.20673	0.019412	9.7394	1.8222e-10	-0.19191	0.029996	3.1253	0.000749376	-0.18472	0.05459	---
11			IDP_dMRI_TBSS_ICVF_Fornix_cres+Stria_terminalis_R	522	5	rs67827860	82860485	C	T	0.188386	0.18839	0.995199	25.546	2.84446e-26	-0.20567	0.019322	4.0993	7.9561e-05	-0.12059	0.03052	1.6149	0.0242717	-0.12861	0.056984	---
11			IDP_dMRI_ProbtrackX_L3_ifo_l	775	5	rs13164785	82861400	T	G	0.188593	0.18859	0.991269	25.016	9.63829e-26	0.2018	0.019167	6.8685	1.3536e-07	0.15693	0.029699	1.8676	0.0135644	0.13276	0.053664	+++
11			IDP_dMRI_ProbtrackX_ICVF_cst_l	798	5	rs13164785	82861400	T	G	0.188593	0.18859	0.991269	24.205	6.23735e-25	-0.20461	0.019772	7.3877	4.0954e-08	-0.16922	0.030763	1.9132	0.0122124	-0.14398	0.057325	---
11			IDP_dMRI_ProbtrackX_ICVF_cgc_l	794	5	rs67827860	82860485	C	T	0.188386	0.18839	0.995199	23.661	2.18273e-24	-0.19546	0.019114	8.7799	1.66e-09	-0.18116	0.02996	3.2095	0.000617305	-0.19062	0.055454	---
11			IDP_dMRI_ProbtrackX_ICVF_str_r	814	5	rs13164785	82861400	T	G	0.188593	0.18859	0.991269	23.508	3.10456e-24	-0.18943	0.018587	8.414	3.8548e-09	-0.17515	0.029648	1.0597	0.0871565	-0.091542	0.053449	---
11			IDP_dMRI_TBSS_ICVF_Superior_longitudinal_fasciculus_R	524	5	rs67827860	82860485	C	T	0.188386	0.18839	0.995199	23.474	3.35738e-24	-0.20082	0.01972	7.8878	1.2948e-08	-0.17599	0.030861	2.2894	0.0051357	-0.15824	0.056394	---
11			IDP_dMRI_TBSS_MD_Sagittal_stratum_L	275	5	rs67827860	82860485	C	T	0.188386	0.18839	0.995199	23.441	3.62243e-24	0.1872	0.018395	7.8839	1.3065e-08	0.1627	0.02854	2.0473	0.00896809	0.13777	0.052592	+++
11			IDP_dMRI_ProbtrackX_ICVF_str_l	813	5	rs13164785	82861400	T	G	0.188593	0.18859	0.991269	23.355	4.4157e-24	-0.19256	0.018959	8.8199	1.5139e-09	-0.17928	0.029576	1.671	0.0213304	-0.12659	0.054884	---
11			IDP_dMRI_TBSS_ICVF_Superior_corona_radiata_L	509	5	rs13164785	82861400	T	G	0.188593	0.18859	0.991269	23.284	5.19996e-24	-0.19162	0.018896	8.418	3.8194e-09	-0.17344	0.02935	1.0217	0.0951262	-0.092273	0.055223	---
11			IDP_dMRI_TBSS_ICVF_Posterior_thalamic_radiation_L	513	5	rs10052710	82860025	T	G	0.19114	0.19114	0.995832	23.171	6.74528e-24	-0.19408	0.019188	9.0679	8.5526e-10	-0.18227	0.029618	2.8308	0.00147639	-0.16996	0.053275	---
11			IDP_dMRI_ProbtrackX_L3_ilf_r	778	5	rs67827860	82860485	C	T	0.188386	0.18839	0.995199	23.079	8.33681e-24	0.18983	0.018807	6.3849	4.1219e-07	0.14798	0.029162	1.6945	0.0202069	0.12566	0.053998	+++
11			IDP_dMRI_TBSS_ICVF_Superior_corona_radiata_R	508	5	rs13164785	82861400	T	G	0.188593	0.18859	0.991269	23.075	8.41395e-24	-0.19143	0.018967	8.5379	2.898e-09	-0.17684	0.029695	0.85918	0.138299	-0.080087	0.053981	---
11			IDP_dMRI_TBSS_ICVF_Body_of_corpus_callosum	487	5	rs10052710	82860025	T	G	0.19114	0.19114	0.995832	22.974	1.0617e-23	-0.20316	0.020175	8.654	2.2182e-09	-0.18906	0.031514	2.8164	0.00152616	-0.18471	0.058077	---
11			IDP_dMRI_ProbtrackX_ICVF_ml_r	808	5	rs13164785	82861400	T	G	0.188593	0.18859	0.991269	22.629	2.34963e-23	-0.16441	0.016457	9.146	7.145e-10	-0.1572	0.025425	1.8458	0.0142626	-0.12113	0.049322	---
11			IDP_dMRI_ProbtrackX_L2_ilf_r	751	5	rs67827860	82860485	C	T	0.188386	0.18839	0.995199	22.615	2.42661e-23	0.18354	0.018378	7.1125	7.7179e-08	0.15252	0.028314	2.0916	0.00809841	0.13789	0.051945	+++
11			IDP_dMRI_TBSS_ICVF_Genu_of_corpus_callosum	486	5	rs13164785	82861400	T	G	0.188593	0.18859	0.991269	22.578	2.64241e-23	-0.19503	0.019545	6.8382	1.4514e-07	-0.16217	0.030765	2.1286	0.00743704	-0.15166	0.056518	---
11			IDP_dMRI_ProbtrackX_ICVF_ml_l	807	5	rs13176921	82860348	A	G	0.192414	0.19241	0.992308	22.557	2.77332e-23	-0.17017	0.017062	9.7113	1.944e-10	-0.16729	0.026189	2.5157	0.00305	-0.14987	0.050435	---
11			IDP_dMRI_TBSS_L3_Sagittal_stratum_L	467	5	rs67827860	82860485	C	T	0.188386	0.18839	0.995199	22.543	2.86418e-23	0.18866	0.018922	7.9633	1.0882e-08	0.16878	0.029443	1.9866	0.0103134	0.14008	0.05448	+++
11			IDP_dMRI_ProbtrackX_MD_ifo_l	667	5	rs67827860	82860485	C	T	0.188386	0.18839	0.995199	22.35	4.46684e-23	0.18381	0.018519	6.4211	3.7923e-07	0.14568	0.028618	2.0591	0.0087277	0.13711	0.052157	+++
11			IDP_dMRI_ProbtrackX_FA_ilf_r	643	5	rs10052710	82860025	T	G	0.19114	0.19114	0.995832	22.276	5.29663e-23	-0.19403	0.019583	7.4032	3.9518e-08	-0.16897	0.030682	2.2374	0.00578895	-0.15419	0.055729	---
11			IDP_dMRI_ProbtrackX_L3_ilf_l	777	5	rs67827860	82860485	C	T	0.188386	0.18839	0.995199	21.966	1.08143e-22	0.18496	0.018804	6.9143	1.2181e-07	0.1541	0.029056	1.1412	0.0722437	0.09637	0.05354	+++
11			IDP_dMRI_ProbtrackX_FA_ilf_l	642	5	rs10052710	82860025	T	G	0.19114	0.19114	0.995832	21.851	1.40929e-22	-0.18858	0.019226	6.4647	3.43e-07	-0.15313	0.02997	1.5436	0.0286022	-0.12071	0.055048	---
11			IDP_dMRI_TBSS_ICVF_Splenium_of_corpus_callosum	488	5	rs10052710	82860025	T	G	0.19114	0.19114	0.995832	21.803	1.57398e-22	-0.19263	0.019661	8.1716	6.736e-09	-0.17807	0.030627	2.3191	0.00479623	-0.15643	0.055312	---
11			IDP_dMRI_ProbtrackX_ICVF_cst_r	799	5	rs13164785	82861400	T	G	0.188593	0.18859	0.991269	21.505	3.12608e-22	-0.18961	0.019493	8.166	6.8234e-09	-0.17894	0.030788	1.5868	0.0258941	-0.12509	0.056044	---
11			IDP_dMRI_TBSS_ICVF_Posterior_limb_of_internal_capsule_R	502	5	rs10052710	82860025	T	G	0.19114	0.19114	0.995832	21.283	5.21195e-22	-0.18796	0.019429	6.7151	1.9271e-07	-0.15883	0.030436	2.1313	0.00739095	-0.14841	0.055263	---
11			IDP_dMRI_ProbtrackX_MD_ilf_r	670	5	rs67827860	82860485	C	T	0.188386	0.18839	0.995199	21.159	6.93426e-22	0.17485	0.01813	5.9389	1.1511e-06	0.1358	0.027864	1.523	0.0299916	0.11233	0.051669	+++
11			IDP_dMRI_TBSS_MD_Cingulum_hippocampus_L	281	5	rs67827860	82860485	C	T	0.188386	0.18839	0.995199	21.139	7.26106e-22	0.19131	0.019846	8.1038	7.8741e-09	0.17614	0.030434	1.5158	0.030493	0.11455	0.052851	+++
11			IDP_dMRI_TBSS_MD_Cingulum_hippocampus_R	280	5	rs67827860	82860485	C	T	0.188386	0.18839	0.995199	21.039	9.14113e-22	0.18416	0.019152	7.2897	5.1322e-08	0.15902	0.029121	1.3595	0.0437019	0.1037	0.051334	+++
11			IDP_dMRI_TBSS_ICVF_Inferior_cerebellar_peduncle_L	495	5	rs10052710	82860025	T	G	0.19114	0.19114	0.995832	21	1e-21	-0.17111	0.017811	7.3208	4.7775e-08	-0.15399	0.028134	1.5009	0.0315573	-0.11105	0.051564	---
11			IDP_dMRI_ProbtrackX_L2_ifo_l	748	5	rs67827860	82860485	C	T	0.188386	0.18839	0.995199	20.965	1.08393e-21	0.18178	0.01894	6.7252	1.8828e-07	0.15237	0.029173	2.3176	0.00481282	0.14555	0.051483	+++
11			IDP_dMRI_TBSS_ICVF_Posterior_corona_radiata_L	511	5	rs13164785	82861400	T	G	0.188593	0.18859	0.991269	20.576	2.65461e-21	-0.1845	0.019412	7.9693	1.0732e-08	-0.1715	0.029905	1.3019	0.0498999	-0.10725	0.054614	---
11			IDP_dMRI_ProbtrackX_MD_cgc_r	660	5	rs67827860	82860485	C	T	0.188386	0.18839	0.995199	20.552	2.80543e-21	0.16218	0.017075	6.705	1.9724e-07	0.15062	0.028886	3.4561	0.000349865	0.17706	0.049312	+++
11			IDP_dMRI_TBSS_ICVF_Uncinate_fasciculus_L	529	5	rs13164785	82861400	T	G	0.188593	0.18859	0.991269	20.465	3.42768e-21	-0.17744	0.018723	6.2498	5.626e-07	-0.1438	0.028676	2.9563	0.00110586	-0.17355	0.053011	---
11			IDP_dMRI_ProbtrackX_L3_ifo_r	776	5	rs67827860	82860485	C	T	0.188386	0.18839	0.995199	20.37	4.2658e-21	0.17904	0.018937	6.2271	5.9279e-07	0.14673	0.029322	1.8772	0.0132678	0.13476	0.054297	+++
11			IDP_dMRI_ProbtrackX_FA_ifo_l	640	5	rs10052710	82860025	T	G	0.19114	0.19114	0.995832	20.301	5.00035e-21	-0.18417	0.019515	5.961	1.094e-06	-0.14856	0.030417	1.7736	0.0168422	-0.12842	0.053618	---
11			IDP_dMRI_ProbtrackX_MD_unc_r	681	5	rs13164785	82861400	T	G	0.188593	0.18859	0.991269	20.037	9.18333e-21	0.16804	0.017928	5.413	3.8637e-06	0.12661	0.027362	1.0629	0.0865167	0.0837	0.048771	+++
11			IDP_dMRI_ProbtrackX_L2_ilf_l	750	5	rs67827860	82860485	C	T	0.188386	0.18839	0.995199	19.805	1.56675e-20	0.17047	0.018301	6.1934	6.4062e-07	0.14044	0.028148	1.0256	0.0942758	0.086342	0.051541	+++
11			IDP_dMRI_TBSS_MD_Cingulum_cingulate_gyrus_L	279	5	rs13164785	82861400	T	G	0.188593	0.18859	0.991269	19.68	2.0893e-20	0.15815	0.017034	6.4304	3.7119e-07	0.14671	0.028797	1.6761	0.0210814	0.11566	0.050047	+++
11			IDP_dMRI_ProbtrackX_MD_ilf_l	669	5	rs67827860	82860485	C	T	0.188386	0.18839	0.995199	19.491	3.22849e-20	0.16828	0.018217	6.5868	2.5894e-07	0.14422	0.027935	0.98918	0.102523	0.08374	0.05123	+++
11			IDP_dMRI_TBSS_MD_Cingulum_cingulate_gyrus_R	278	5	rs13164785	82861400	T	G	0.188593	0.18859	0.991269	19.357	4.39542e-20	0.15086	0.016391	6.0628	8.6537e-07	0.13816	0.028022	2.5691	0.00269712	0.14145	0.047001	+++
11			IDP_dMRI_ProbtrackX_MD_cgc_l	659	5	rs13164785	82861400	T	G	0.188593	0.18859	0.991269	19.144	7.17794e-20	0.16009	0.017495	6.0957	8.0223e-07	0.1458	0.029482	1.9715	0.0106782	0.12651	0.049437	+++
11			IDP_dMRI_TBSS_ICVF_Posterior_limb_of_internal_capsule_L	503	5	rs13164785	82861400	T	G	0.188593	0.18859	0.991269	18.863	1.37088e-19	-0.18071	0.019902	6.3934	4.042e-07	-0.15662	0.030842	1.9705	0.0107029	-0.14736	0.057602	---
11			IDP_dMRI_TBSS_MD_Anterior_corona_radiata_R	266	5	rs13164785	82861400	T	G	0.188593	0.18859	0.991269	18.803	1.57398e-19	0.16204	0.017877	7.3194	4.7929e-08	0.14958	0.027332	1.1428	0.071978	0.090302	0.050122	+++
11			IDP_dMRI_TBSS_MD_Anterior_corona_radiata_L	267	5	rs13164785	82861400	T	G	0.188593	0.18859	0.991269	18.803	1.57398e-19	0.15965	0.017613	7.1879	6.4878e-08	0.14687	0.027106	1.4345	0.0367705	0.10425	0.04984	+++
11			IDP_dMRI_TBSS_ICVF_Posterior_corona_radiata_R	510	5	rs13164785	82861400	T	G	0.188593	0.18859	0.991269	18.772	1.69044e-19	-0.17468	0.019287	8.132	7.379e-09	-0.17377	0.029967	1.2131	0.0612209	-0.10438	0.055684	---
11			IDP_dMRI_TBSS_ICVF_Middle_cerebellar_peduncle	484	5	rs10052710	82860025	T	G	0.19114	0.19114	0.995832	18.767	1.71002e-19	-0.1726	0.01906	7.6655	2.1602e-08	-0.16743	0.029825	1.8796	0.0131947	-0.14096	0.056748	---
11			IDP_dMRI_ProbtrackX_MD_ifo_r	668	5	rs67827860	82860485	C	T	0.188386	0.18839	0.995199	18.521	3.01301e-19	0.16395	0.018231	5.7473	1.7894e-06	0.13502	0.028215	1.9306	0.0117328	0.13361	0.052899	+++
11			IDP_dMRI_TBSS_L3_Cingulum_cingulate_gyrus_R	470	5	rs13164785	82861400	T	G	0.188593	0.18859	0.991269	18.475	3.34965e-19	0.16588	0.018471	4.3533	4.433e-05	0.12002	0.029346	1.9196	0.0120337	0.13016	0.051715	+++
11			IDP_dMRI_ProbtrackX_FA_ptr_r	648	5	rs12653308	82858828	A	G	0.191682	0.19168	1	18.456	3.49945e-19	-0.17412	0.019398	5.7416	1.813e-06	-0.14404	0.030118	1.295	0.0506991	-0.1041	0.053195	---
11			IDP_dMRI_TBSS_ICVF_Anterior_limb_of_internal_capsule_R	500	5	rs13164785	82861400	T	G	0.188593	0.18859	0.991269	18.213	6.1235e-19	-0.16706	0.018743	3.9515	0.00011181	-0.11408	0.02949	1.5465	0.0284119	-0.12145	0.055317	---
11			IDP_dMRI_ProbtrackX_L2_unc_r	762	5	rs13164785	82861400	T	G	0.188593	0.18859	0.991269	18.14	7.24436e-19	0.16447	0.018492	5.5036	3.1362e-06	0.13197	0.028256	0.97016	0.107112	0.081998	0.050832	+++
11			IDP_dMRI_TBSS_L3_Posterior_thalamic_radiation_R	464	5	rs10052710	82860025	T	G	0.19114	0.19114	0.995832	18.117	7.63836e-19	0.16423	0.018477	8.6867	2.0573e-09	0.17429	0.028991	1.1145	0.0768245	0.091948	0.0519	+++
11			IDP_dMRI_TBSS_ICVF_Anterior_limb_of_internal_capsule_L	501	5	rs13164785	82861400	T	G	0.188593	0.18859	0.991269	17.966	1.08143e-18	-0.16855	0.019047	3.533	0.00029309	-0.10851	0.029929	2.0009	0.0099793	-0.14393	0.05573	---
11			IDP_dMRI_ProbtrackX_L2_fmi	747	5	rs13164785	82861400	T	G	0.188593	0.18859	0.991269	17.576	2.65461e-18	0.16507	0.018871	6.7695	1.7002e-07	0.15231	0.029056	2.7874	0.00163155	0.16799	0.053147	+++
11			IDP_dMRI_TBSS_L3_Sagittal_stratum_R	466	5	rs67827860	82860485	C	T	0.188386	0.18839	0.995199	17.423	3.77572e-18	0.16745	0.019231	6.6576	2.1999e-07	0.15418	0.029686	2.5944	0.00254449	0.16101	0.053186	+++
11			IDP_dMRI_ProbtrackX_L3_fmi	774	5	rs13164785	82861400	T	G	0.188593	0.18859	0.991269	17.379	4.1783e-18	0.16678	0.019179	7.6436	2.272e-08	0.16398	0.029256	2.9444	0.00113658	0.17757	0.054371	+++
11			IDP_dMRI_ProbtrackX_L3_unc_r	789	5	rs13164785	82861400	T	G	0.188593	0.18859	0.991269	17.32	4.7863e-18	0.16396	0.018889	5.6251	2.3708e-06	0.13714	0.029006	1.5256	0.0298126	0.11185	0.051393	+++
11			IDP_dMRI_TBSS_MD_Uncinate_fasciculus_L	289	5	rs13164785	82861400	T	G	0.188593	0.18859	0.991269	17.171	6.74528e-18	0.1388	0.016064	2.9307	0.001173	0.082931	0.025529	1.8401	0.0144511	0.11144	0.045465	+++
11			IDP_dMRI_ProbtrackX_MD_fmi	666	5	rs13164785	82861400	T	G	0.188593	0.18859	0.991269	17.118	7.62079e-18	0.15759	0.018268	8.3823	4.1467e-09	0.16799	0.028494	2.7231	0.00189191	0.16077	0.051581	+++
11			IDP_dMRI_ProbtrackX_L2_ifo_r	749	5	rs67827860	82860485	C	T	0.188386	0.18839	0.995199	16.987	1.03039e-17	0.16182	0.018835	6.3292	4.686e-07	0.14654	0.029019	2.3957	0.00402068	0.15205	0.052708	+++
11			IDP_dMRI_TBSS_MD_Sagittal_stratum_R	274	5	rs67827860	82860485	C	T	0.188386	0.18839	0.995199	16.869	1.35207e-17	0.15828	0.01849	7.2928	5.0957e-08	0.1544	0.028269	2.3294	0.00468382	0.14475	0.051042	+++
11			IDP_dMRI_ProbtrackX_ICVF_mcp	806	5	rs10052710	82860025	T	G	0.19114	0.19114	0.995832	16.797	1.59588e-17	-0.15518	0.01817	8.2	6.3096e-09	-0.16006	0.027477	2.0327	0.0092747	-0.13832	0.053036	---
11			IDP_dMRI_TBSS_MD_Uncinate_fasciculus_R	288	5	rs10052710	82860025	T	G	0.19114	0.19114	0.995832	16.711	1.94536e-17	0.15174	0.017815	4.2112	6.1489e-05	0.10948	0.027282	1.8627	0.0137183	0.12189	0.04935	+++
11			IDP_dMRI_ProbtrackX_FA_fmi	639	5	rs13164785	82861400	T	G	0.188593	0.18859	0.991269	16.673	2.12324e-17	-0.16674	0.019599	4.0941	8.0519e-05	-0.11987	0.03036	2.0815	0.00828896	-0.14672	0.055436	---
11			IDP_dMRI_TBSS_MD_Retrolenticular_part_of_internal_capsule_R	264	5	rs10052710	82860025	T	G	0.19114	0.19114	0.995832	16.658	2.19786e-17	0.16091	0.018923	5.0385	9.1517e-06	0.13044	0.029352	0.63507	0.231702	0.06432	0.05374	+++
11			IDP_dMRI_TBSS_L3_Cingulum_cingulate_gyrus_L	471	5	rs13164785	82861400	T	G	0.188593	0.18859	0.991269	16.574	2.66686e-17	0.16102	0.018987	4.6192	2.4033e-05	0.12718	0.030063	0.96328	0.108823	0.086971	0.054178	+++
11			IDP_dMRI_ProbtrackX_FA_ifo_r	641	5	rs10052710	82860025	T	G	0.19114	0.19114	0.995832	16.541	2.8774e-17	-0.16809	0.019841	5.9162	1.2128e-06	-0.15053	0.030951	1.8883	0.012933	-0.13722	0.055083	---
11			IDP_dMRI_ProbtrackX_FA_ptr_l	647	5	rs67827860	82860485	C	T	0.188386	0.18839	0.995199	16.494	3.20627e-17	-0.16479	0.019481	5.9483	1.1264e-06	-0.14804	0.030347	1.8794	0.0132008	-0.13701	0.055163	---
11			IDP_dMRI_TBSS_L2_Cingulum_cingulate_gyrus_R	422	5	rs13164785	82861400	T	G	0.188593	0.18859	0.991269	16.331	4.66659e-17	0.15504	0.018425	2.8989	0.0012621	0.094837	0.029384	0.93511	0.116115	0.081394	0.051746	+++
11			IDP_dMRI_TBSS_L3_Anterior_corona_radiata_R	458	5	rs13164785	82861400	T	G	0.188593	0.18859	0.991269	16.26	5.49541e-17	0.15389	0.018331	5.5483	2.8294e-06	0.13037	0.027786	0.47347	0.336148	0.049476	0.051411	+++
11			IDP_dMRI_ProbtrackX_L3_ptr_r	783	5	rs17205972	82859065	G	T	0.189434	0.18943	0.995419	16.233	5.8479e-17	0.15014	0.017899	5.1904	6.4506e-06	0.12636	0.027961	1.5834	0.0260976	0.11151	0.050029	+++
11			IDP_dMRI_TBSS_L3_Superior_longitudinal_fasciculus_L	477	5	rs13164785	82861400	T	G	0.188593	0.18859	0.991269	16.173	6.71429e-17	0.16119	0.019255	5.2396	5.7597e-06	0.13635	0.030012	1.9238	0.0119179	0.13721	0.054442	+++
11			IDP_dMRI_TBSS_L3_Anterior_corona_radiata_L	459	5	rs13164785	82861400	T	G	0.188593	0.18859	0.991269	16.035	9.22571e-17	0.14964	0.017956	5.3833	4.1371e-06	0.12635	0.027391	0.80122	0.158045	0.072377	0.051223	+++
11			IDP_dMRI_ProbtrackX_L2_ptr_r	756	5	rs17205972	82859065	G	T	0.189434	0.18943	0.995419	16.003	9.93116e-17	0.15132	0.018177	5.1818	6.5796e-06	0.12611	0.027933	2.0268	0.00940156	0.12966	0.049805	+++
11			IDP_dMRI_ProbtrackX_L3_slf_l	784	5	rs13164785	82861400	T	G	0.188593	0.18859	0.991269	15.94	1.14815e-16	0.161	0.01938	6.1636	6.8612e-07	0.14958	0.030062	1.3969	0.0400959	0.11624	0.056534	+++
11			IDP_dMRI_TBSS_L3_Posterior_thalamic_radiation_L	465	5	rs67827860	82860485	C	T	0.188386	0.18839	0.995199	15.913	1.2218e-16	0.15523	0.018702	7.4661	3.419e-08	0.16123	0.029139	1.6479	0.0224957	0.11913	0.052108	+++
11			IDP_dMRI_ProbtrackX_MD_slf_l	676	5	rs13164785	82861400	T	G	0.188593	0.18859	0.991269	15.87	1.34896e-16	0.15409	0.018591	6.6993	1.9985e-07	0.15122	0.029016	1.1293	0.0742506	0.096004	0.053714	+++
11			IDP_dMRI_ProbtrackX_MD_unc_l	680	5	rs13164785	82861400	T	G	0.188593	0.18859	0.991269	15.82	1.51356e-16	0.13839	0.016725	5.6518	2.2295e-06	0.12424	0.026207	1.8125	0.0153993	0.11123	0.045813	+++
11			IDP_dMRI_ProbtrackX_L2_cgc_r	741	5	rs67827860	82860485	C	T	0.188386	0.18839	0.995199	15.634	2.32274e-16	0.1544	0.018777	3.6232	0.00023812	0.10853	0.029498	1.5531	0.0279834	0.11214	0.050936	+++
11			IDP_dMRI_TBSS_L3_Cingulum_hippocampus_L	473	5	rs13164785	82861400	T	G	0.188593	0.18859	0.991269	15.599	2.51768e-16	0.165	0.02009	4.8998	1.2595e-05	0.13745	0.031422	1.1696	0.0676706	0.10306	0.056331	+++
11			IDP_dMRI_TBSS_L3_Cingulum_hippocampus_R	472	5	rs13164785	82861400	T	G	0.188593	0.18859	0.991269	15.575	2.66073e-16	0.16311	0.019876	5.0936	8.0612e-06	0.13661	0.030552	0.95873	0.109969	0.08652	0.054072	+++
11			IDP_dMRI_TBSS_L2_Anterior_corona_radiata_R	410	5	rs13164785	82861400	T	G	0.188593	0.18859	0.991269	15.496	3.19154e-16	0.15003	0.018331	6.1625	6.8786e-07	0.13903	0.027943	0.16138	0.689636	0.020164	0.050474	+++
11			IDP_dMRI_TBSS_MD_Genu_of_corpus_callosum	246	5	rs13164785	82861400	T	G	0.188593	0.18859	0.991269	15.416	3.83707e-16	0.1427	0.017483	6.891	1.2853e-07	0.14416	0.027232	0.90158	0.125435	0.076656	0.049973	+++
11			IDP_dMRI_TBSS_L3_Retrolenticular_part_of_internal_capsule_R	456	5	rs10052710	82860025	T	G	0.19114	0.19114	0.995832	15.392	4.05509e-16	0.15936	0.019541	4.6355	2.3147e-05	0.12969	0.030596	1.0171	0.0961391	0.093092	0.055883	+++
11			IDP_dMRI_TBSS_MD_Superior_longitudinal_fasciculus_L	285	5	rs67827860	82860485	C	T	0.188386	0.18839	0.995199	15.347	4.4978e-16	0.15143	0.018597	6.0274	9.3886e-07	0.14319	0.029138	1.5952	0.025398	0.11735	0.052399	+++
11			IDP_dMRI_ProbtrackX_L1_unc_r	735	5	rs67827860	82860485	C	T	0.188386	0.18839	0.995199	15.193	6.4121e-16	0.13885	0.017144	2.6695	0.0021404	0.080571	0.026222	0.42242	0.378077	0.041103	0.046605	+++
11			IDP_dMRI_TBSS_L2_Anterior_corona_radiata_L	411	5	rs13164785	82861400	T	G	0.188593	0.18859	0.991269	15.13	7.4131e-16	0.1457	0.018029	4.1811	6.5902e-05	0.11062	0.027682	0.74244	0.180951	0.067109	0.050119	+++
11			IDP_dMRI_TBSS_L2_Cingulum_hippocampus_R	424	5	rs67827860	82860485	C	T	0.188386	0.18839	0.995199	15.019	9.57194e-16	0.15807	0.019636	7.1876	6.4923e-08	0.16444	0.03035	1.2093	0.061759	0.099599	0.053244	+++
11			IDP_dMRI_TBSS_MD_Superior_corona_radiata_R	268	5	rs13164785	82861400	T	G	0.188593	0.18859	0.991269	15.003	9.93116e-16	0.13304	0.016536	7.252	5.5976e-08	0.14555	0.02673	0.81258	0.153964	0.067188	0.047083	+++
11			IDP_dMRI_TBSS_MD_Posterior_corona_radiata_L	271	5	rs10052710	82860025	T	G	0.19114	0.19114	0.995832	14.972	1.0666e-15	0.14389	0.017905	6.8877	1.2951e-07	0.14733	0.027838	0.90371	0.124822	0.075601	0.049206	+++
11			IDP_dMRI_TBSS_MD_Posterior_thalamic_radiation_R	272	5	rs10052710	82860025	T	G	0.19114	0.19114	0.995832	14.733	1.84927e-15	0.14777	0.018545	7.9439	1.1379e-08	0.1652	0.028857	1.1678	0.0679516	0.092664	0.050698	+++
11			IDP_dMRI_TBSS_MD_Superior_longitudinal_fasciculus_R	284	5	rs10052710	82860025	T	G	0.19114	0.19114	0.995832	14.727	1.87499e-15	0.14341	0.018002	6.5818	2.6194e-07	0.1487	0.028815	1.5145	0.0305844	0.11022	0.050881	+++
11			IDP_dMRI_ProbtrackX_L2_slf_l	757	5	rs13164785	82861400	T	G	0.188593	0.18859	0.991269	14.672	2.12814e-15	0.15214	0.019136	5.4753	3.3473e-06	0.13818	0.029671	0.78248	0.165014	0.076012	0.054698	+++
11			IDP_dMRI_ProbtrackX_L2_unc_l	761	5	rs13164785	82861400	T	G	0.188593	0.18859	0.991269	14.568	2.70396e-15	0.13769	0.017383	3.9173	0.00012098	0.10482	0.027233	1.5918	0.0255976	0.10756	0.048098	+++
11			IDP_dMRI_TBSS_MD_Superior_corona_radiata_L	269	5	rs13164785	82861400	T	G	0.188593	0.18859	0.991269	14.536	2.91072e-15	0.13324	0.016842	6.6308	2.3399e-07	0.13888	0.0268	0.90808	0.123572	0.074194	0.04813	+++
11			IDP_dMRI_TBSS_L3_Retrolenticular_part_of_internal_capsule_L	457	5	rs10052710	82860025	T	G	0.19114	0.19114	0.995832	14.387	4.10204e-15	0.1491	0.01895	4.9355	1.1601e-05	0.13156	0.029953	1.9556	0.0110764	0.13732	0.053935	+++
11			IDP_dMRI_TBSS_FA_Posterior_thalamic_radiation_R	224	5	rs10052710	82860025	T	G	0.19114	0.19114	0.995832	14.368	4.28549e-15	-0.14965	0.019033	8.0206	9.5367e-09	-0.17044	0.029616	1.557	0.0277332	-0.11855	0.053763	---
11			IDP_dMRI_TBSS_L3_Superior_longitudinal_fasciculus_R	476	5	rs10052710	82860025	T	G	0.19114	0.19114	0.995832	14.322	4.76431e-15	0.14896	0.018977	5.8677	1.3561e-06	0.14458	0.029866	1.2601	0.0549414	0.10268	0.053422	+++
11			IDP_dMRI_TBSS_MD_Posterior_thalamic_radiation_L	273	5	rs67827860	82860485	C	T	0.188386	0.18839	0.995199	14.243	5.71479e-15	0.14611	0.018669	7.7628	1.7266e-08	0.16305	0.028844	1.4597	0.0346976	0.10698	0.050572	+++
11			IDP_dMRI_TBSS_MD_Retrolenticular_part_of_internal_capsule_L	265	5	rs10052710	82860025	T	G	0.19114	0.19114	0.995832	14.225	5.95662e-15	0.14582	0.018645	5.362	4.3451e-06	0.13461	0.029247	1.349	0.0447713	0.10708	0.053276	+++
11			IDP_dMRI_ProbtrackX_L3_atr_l	765	5	rs13164785	82861400	T	G	0.188593	0.18859	0.991269	14.221	6.01174e-15	0.1378	0.017622	2.5071	0.003111	0.079618	0.026907	0.71278	0.19374	0.063598	0.048896	+++
11			IDP_dMRI_TBSS_L2_Cingulum_hippocampus_L	425	5	rs13164785	82861400	T	G	0.188593	0.18859	0.991269	14.13	7.4131e-15	0.15527	0.019925	5.2406	5.7465e-06	0.1395	0.030701	0.82763	0.14872	0.07688	0.053188	+++
11			IDP_dMRI_ProbtrackX_L3_cgc_r	768	5	rs10052710	82860025	T	G	0.19114	0.19114	0.995832	14.065	8.60994e-15	0.15031	0.019335	4.792	1.6144e-05	0.13	0.030096	2.9741	0.00106145	0.1773	0.053963	+++
11			IDP_dMRI_TBSS_ICVF_Superior_fronto-occipital_fasciculus_L	527	5	rs67827860	82860485	C	T	0.188386	0.18839	0.995199	13.894	1.27644e-14	-0.14014	0.018144	2.5571	0.0027727	-0.083157	0.027771	0.29498	0.507014	-0.03312	0.049896	---
11			IDP_dMRI_TBSS_MD_Posterior_corona_radiata_R	270	5	rs67827860	82860485	C	T	0.188386	0.18839	0.995199	13.886	1.30017e-14	0.13634	0.017658	8.6074	2.4694e-09	0.16572	0.027705	0.93975	0.114881	0.080054	0.050721	+++
11			IDP_dMRI_ProbtrackX_MD_ptr_r	675	5	rs13164785	82861400	T	G	0.188593	0.18859	0.991269	13.88	1.31826e-14	0.1366	0.017695	5.0579	8.7519e-06	0.12236	0.027475	2.0736	0.00844112	0.13008	0.049266	+++
11			IDP_dMRI_TBSS_L2_Splenium_of_corpus_callosum	392	5	rs10052710	82860025	T	G	0.19114	0.19114	0.995832	13.827	1.48936e-14	0.15504	0.020125	3.5888	0.00025775	0.11496	0.03142	1.2682	0.0539262	0.11061	0.057307	+++
11			IDP_dMRI_ProbtrackX_L3_unc_l	788	5	rs13164785	82861400	T	G	0.188593	0.18859	0.991269	13.733	1.84927e-14	0.13456	0.017531	4.0878	8.1696e-05	0.10871	0.027558	1.6331	0.0232756	0.1114	0.049006	+++
11			IDP_dMRI_ProbtrackX_L3_ptr_l	782	5	rs13164785	82861400	T	G	0.188593	0.18859	0.991269	13.571	2.68534e-14	0.14163	0.018568	4.2741	5.3199e-05	0.11607	0.02868	1.6853	0.0206395	0.12096	0.052161	+++
11			IDP_dMRI_ProbtrackX_L2_atr_l	738	5	rs13164785	82861400	T	G	0.188593	0.18859	0.991269	13.399	3.99025e-14	0.13237	0.017472	3.2254	0.00059511	0.092365	0.02687	0.96069	0.109474	0.07689	0.047987	+++
11			IDP_dMRI_TBSS_L2_Sagittal_stratum_L	419	5	rs67827860	82860485	C	T	0.188386	0.18839	0.995199	13.387	4.10204e-14	0.14891	0.019665	5.0542	8.8267e-06	0.13517	0.030363	2.5479	0.00283204	0.16055	0.053612	+++
11			IDP_dMRI_TBSS_FA_Splenium_of_corpus_callosum	200	5	rs10052710	82860025	T	G	0.19114	0.19114	0.995832	13.38	4.16869e-14	-0.15289	0.020197	3.7631	0.00017254	-0.11841	0.031485	1.1006	0.0793232	-0.10213	0.058131	---
11			IDP_dMRI_ProbtrackX_MD_slf_r	677	5	rs67827860	82860485	C	T	0.188386	0.18839	0.995199	13.269	5.3827e-14	0.13622	0.018074	5.4607	3.4618e-06	0.13344	0.028697	1.1464	0.0713839	0.093975	0.052053	+++
11			IDP_dMRI_TBSS_L2_Posterior_thalamic_radiation_R	416	5	rs10052710	82860025	T	G	0.19114	0.19114	0.995832	13.187	6.5013e-14	0.14152	0.018839	8.6888	2.0474e-09	0.175	0.029107	1.7581	0.0174542	0.12511	0.052528	+++
11			IDP_dMRI_ProbtrackX_FA_slf_l	649	5	rs10052710	82860025	T	G	0.19114	0.19114	0.995832	13.078	8.35603e-14	-0.14595	0.019515	3.5751	0.00026601	-0.11098	0.030401	1.2997	0.0501534	-0.11016	0.056156	---
11			IDP_dMRI_TBSS_L3_Inferior_cerebellar_peduncle_R	446	5	rs13164785	82861400	T	G	0.188593	0.18859	0.991269	13.06	8.70964e-14	0.14435	0.019315	3.5956	0.00025375	0.11088	0.030272	0.73526	0.183967	0.071912	0.054079	+++
11			IDP_dMRI_ProbtrackX_L3_atr_r	766	5	rs13164785	82861400	T	G	0.188593	0.18859	0.991269	13.021	9.52796e-14	0.13174	0.017656	2.215	0.0060954	0.074342	0.027087	0.35891	0.437613	0.038285	0.049298	+++
11			IDP_dMRI_ProbtrackX_L3_cgc_l	767	5	rs10052710	82860025	T	G	0.19114	0.19114	0.995832	13.006	9.86279e-14	0.14439	0.019364	4.0578	8.7539e-05	0.12041	0.030653	1.3934	0.0404203	0.1123	0.054709	+++
11			IDP_dMRI_ProbtrackX_FA_atr_l	630	5	rs13164785	82861400	T	G	0.188593	0.18859	0.991269	12.977	1.05439e-13	-0.14465	0.019422	2.0445	0.0090261	-0.078885	0.030192	0.55998	0.275436	-0.059011	0.054071	---
11			IDP_dMRI_TBSS_ICVF_Tapetum_R	530	5	rs10052710	82860025	T	G	0.19114	0.19114	0.995832	12.943	1.14025e-13	-0.1406	0.018905	5.4763	3.3396e-06	-0.1361	0.029222	2.0141	0.00968055	-0.13523	0.052148	---
11			IDP_dMRI_ProbtrackX_MD_atr_l	657	5	rs13164785	82861400	T	G	0.188593	0.18859	0.991269	12.921	1.1995e-13	0.1239	0.016674	3.1214	0.00075614	0.086537	0.025665	0.9919	0.101883	0.075475	0.046087	+++
11			IDP_dMRI_TBSS_L2_Posterior_thalamic_radiation_L	417	5	rs10052710	82860025	T	G	0.19114	0.19114	0.995832	12.898	1.26474e-13	0.14065	0.018946	8.3347	4.627e-09	0.17026	0.028969	2.1044	0.00786321	0.14071	0.052808	+++
11			IDP_dMRI_TBSS_L2_Retrolenticular_part_of_internal_capsule_L	409	5	rs10052710	82860025	T	G	0.19114	0.19114	0.995832	12.887	1.29718e-13	0.14454	0.019479	4.3204	4.7819e-05	0.12465	0.030611	1.6405	0.0228823	0.12414	0.054456	+++
11			IDP_dMRI_TBSS_L3_Splenium_of_corpus_callosum	440	5	rs10052710	82860025	T	G	0.19114	0.19114	0.995832	12.86	1.38038e-13	0.13976	0.018856	5.3457	4.5113e-06	0.13563	0.02952	0.65716	0.220212	0.067179	0.054755	+++
11			IDP_dMRI_ProbtrackX_L3_slf_r	785	5	rs67827860	82860485	C	T	0.188386	0.18839	0.995199	12.822	1.50661e-13	0.14203	0.019193	5.2012	6.2922e-06	0.13537	0.029919	1.0946	0.0804267	0.097011	0.05542	+++
11			IDP_dMRI_TBSS_FA_Posterior_thalamic_radiation_L	225	5	rs10052710	82860025	T	G	0.19114	0.19114	0.995832	12.787	1.63305e-13	-0.142	0.019216	7.152	7.0469e-08	-0.16025	0.029656	2.1757	0.00667268	-0.14847	0.054589	---
11			IDP_dMRI_ProbtrackX_L2_ptr_l	755	5	rs13164785	82861400	T	G	0.188593	0.18859	0.991269	12.783	1.64816e-13	0.13669	0.018501	5.1284	7.4405e-06	0.12735	0.028371	1.4735	0.0336124	0.11074	0.052033	+++
11			IDP_dMRI_TBSS_L2_Posterior_corona_radiata_L	415	5	rs10052710	82860025	T	G	0.19114	0.19114	0.995832	12.672	2.12814e-13	0.14266	0.019399	5.5963	2.5334e-06	0.14215	0.030151	1.1643	0.0685015	0.096575	0.052943	+++
11			IDP_dMRI_ProbtrackX_L1_unc_l	734	5	rs13164785	82861400	T	G	0.188593	0.18859	0.991269	12.613	2.43781e-13	0.12042	0.016416	6.5383	2.8953e-07	0.13166	0.025605	1.3369	0.0460363	0.086969	0.043526	+++
11			IDP_dMRI_TBSS_L2_Genu_of_corpus_callosum	390	5	rs13164785	82861400	T	G	0.188593	0.18859	0.991269	12.608	2.46604e-13	0.1378	0.018789	3.9801	0.00010469	0.11243	0.028942	1.3731	0.0423545	0.10739	0.052819	+++
11			IDP_dMRI_TBSS_L2_Superior_corona_radiata_R	412	5	rs67827860	82860485	C	T	0.188386	0.18839	0.995199	12.597	2.5293e-13	0.13603	0.018556	3.6314	0.00023367	0.10911	0.029618	0.42968	0.371809	0.046503	0.052041	+++
11			IDP_dMRI_TBSS_L3_Superior_corona_radiata_R	460	5	rs67827860	82860485	C	T	0.188386	0.18839	0.995199	12.48	3.31131e-13	0.12928	0.017724	5.087	8.1846e-06	0.12309	0.027548	0.36762	0.428924	0.040034	0.050584	+++
11			IDP_dMRI_ProbtrackX_L2_atr_r	739	5	rs13164785	82861400	T	G	0.188593	0.18859	0.991269	12.478	3.3266e-13	0.12673	0.017375	3.115	0.00076736	0.089915	0.026699	0.64193	0.228071	0.058355	0.048377	+++
11			IDP_dMRI_TBSS_ICVF_Superior_cerebellar_peduncle_R	496	5	rs13164785	82861400	T	G	0.188593	0.18859	0.991269	12.437	3.65595e-13	-0.13768	0.018909	3.5229	0.00029999	-0.10791	0.029814	0.67682	0.210465	-0.070265	0.056065	---
11			IDP_dMRI_ProbtrackX_FA_atr_r	631	5	rs10052710	82860025	T	G	0.19114	0.19114	0.995832	12.425	3.75837e-13	-0.142	0.019513	2.0648	0.0086139	-0.079593	0.030278	0.08554	0.821221	-0.012269	0.054274	---
11			IDP_dMRI_TBSS_L3_External_capsule_L	469	5	rs13164785	82861400	T	G	0.188593	0.18859	0.991269	12.411	3.8815e-13	0.13063	0.017962	3.3773	0.00041947	0.099529	0.028183	1.2004	0.0630376	0.091095	0.048937	+++
11			IDP_dMRI_TBSS_L3_Posterior_corona_radiata_L	463	5	rs10052710	82860025	T	G	0.19114	0.19114	0.995832	12.371	4.25598e-13	0.13434	0.018504	5.7512	1.7734e-06	0.13591	0.02839	0.45106	0.353948	0.047801	0.051538	+++
11			IDP_dMRI_TBSS_ICVF_Superior_fronto-occipital_fasciculus_R	526	5	rs13164785	82861400	T	G	0.188593	0.18859	0.991269	12.341	4.56037e-13	-0.13089	0.018052	2.5766	0.0026509	-0.084272	0.028015	0.41434	0.385177	-0.045145	0.051959	---
11			IDP_dMRI_ProbtrackX_L2_slf_r	758	5	rs67827860	82860485	C	T	0.188386	0.18839	0.995199	12.217	6.06736e-13	0.13453	0.018655	5.4506	3.5432e-06	0.13603	0.029284	1.0407	0.0910542	0.091818	0.054271	+++
11			IDP_dMRI_ProbtrackX_L2_cgc_l	740	5	rs67827860	82860485	C	T	0.188386	0.18839	0.995199	12.09	8.12831e-13	0.13358	0.018627	4.618	2.4099e-05	0.12638	0.029879	0.45143	0.353647	0.048067	0.051793	+++
11			IDP_dMRI_TBSS_L2_Sagittal_stratum_R	418	5	rs10052710	82860025	T	G	0.19114	0.19114	0.995832	11.946	1.1324e-12	0.1375	0.019297	4.5447	2.853e-05	0.12458	0.029724	1.5601	0.0275359	0.11558	0.052353	+++
11			IDP_dMRI_TBSS_L3_Superior_corona_radiata_L	461	5	rs13164785	82861400	T	G	0.188593	0.18859	0.991269	11.934	1.16413e-12	0.1259	0.017679	5.045	9.0157e-06	0.12218	0.027474	0.4621	0.345064	0.048405	0.051236	+++
11			IDP_dMRI_TBSS_L1_Anterior_corona_radiata_L	363	5	rs13164785	82861400	T	G	0.188593	0.18859	0.991269	11.804	1.57036e-12	0.12994	0.018353	6.4844	3.2779e-07	0.14716	0.028753	2.158	0.00695024	0.14191	0.05244	+++
11			IDP_dMRI_TBSS_L3_Genu_of_corpus_callosum	438	5	rs13164785	82861400	T	G	0.188593	0.18859	0.991269	11.72	1.90546e-12	0.13011	0.018448	4.8137	1.5357e-05	0.12291	0.028382	0.92203	0.119666	0.082483	0.052948	+++
11			IDP_dMRI_TBSS_L2_Posterior_corona_radiata_R	414	5	rs10052710	82860025	T	G	0.19114	0.19114	0.995832	11.706	1.96789e-12	0.13805	0.019585	6.5477	2.8333e-07	0.1573	0.030569	0.90944	0.123186	0.083811	0.054312	+++
11			IDP_dMRI_ProbtrackX_L1_ilf_r	724	5	rs67827860	82860485	C	T	0.188386	0.18839	0.995199	11.702	1.98609e-12	0.12426	0.017633	2.8749	0.0013338	0.087093	0.027118	0.57504	0.266048	0.054935	0.049359	+++
11			IDP_dMRI_TBSS_L1_Sagittal_stratum_L	371	5	rs13164785	82861400	T	G	0.188593	0.18859	0.991269	11.697	2.00909e-12	0.12986	0.018431	3.4099	0.00038913	0.10127	0.028517	0.44405	0.359708	0.046888	0.051162	+++
11			IDP_dMRI_TBSS_ICVF_Tapetum_L	531	5	rs10052710	82860025	T	G	0.19114	0.19114	0.995832	11.629	2.34963e-12	-0.13528	0.019261	7.8465	1.424e-08	-0.16881	0.029688	2.2185	0.00604644	-0.14981	0.054428	---
11			IDP_dMRI_TBSS_MD_External_capsule_L	277	5	rs13164785	82861400	T	G	0.188593	0.18859	0.991269	11.608	2.46604e-12	0.11983	0.017077	3.0625	0.00086596	0.089171	0.026745	1.1033	0.0788315	0.082592	0.046934	+++
11			IDP_dMRI_TBSS_MD_Inferior_cerebellar_peduncle_R	254	5	rs10052710	82860025	T	G	0.19114	0.19114	0.995832	11.599	2.51768e-12	0.12931	0.018436	3.4671	0.00034111	0.10601	0.029561	0.47477	0.335143	0.049378	0.051201	+++
11			IDP_dMRI_ProbtrackX_MD_atr_r	658	5	rs13164785	82861400	T	G	0.188593	0.18859	0.991269	11.522	3.00608e-12	0.11589	0.016583	2.6403	0.0022893	0.078152	0.025603	0.74519	0.179808	0.062669	0.046681	+++
11			IDP_dMRI_TBSS_L3_Inferior_cerebellar_peduncle_L	447	5	rs13164785	82861400	T	G	0.188593	0.18859	0.991269	11.491	3.22849e-12	0.13685	0.019609	4.0943	8.0482e-05	0.12003	0.0304	0.59231	0.255676	0.062194	0.054677	+++
11			IDP_dMRI_ProbtrackX_L1_ifo_l	721	5	rs67827860	82860485	C	T	0.188386	0.18839	0.995199	11.488	3.25087e-12	0.12501	0.017915	2.9492	0.0011241	0.091743	0.028137	1.1035	0.0787952	0.091398	0.051932	+++
11			IDP_dMRI_ProbtrackX_ISOVF_ifo_r	857	5	rs10052710	82860025	T	G	0.19114	0.19114	0.995832	11.469	3.39625e-12	-0.1352	0.019394	4.3517	4.4494e-05	-0.12209	0.02986	2.1755	0.00667575	-0.15311	0.056299	---
11			IDP_dMRI_ProbtrackX_FA_slf_r	650	5	rs10052710	82860025	T	G	0.19114	0.19114	0.995832	11.402	3.96278e-12	-0.13604	0.019574	3.9894	0.00010247	-0.11825	0.030399	0.74184	0.181201	-0.075657	0.056536	---
11			IDP_dMRI_TBSS_FA_Retrolenticular_part_of_internal_capsule_L	217	5	rs10052710	82860025	T	G	0.19114	0.19114	0.995832	11.391	4.06443e-12	-0.13392	0.019279	3.2664	0.0005415	-0.10587	0.030571	2.2551	0.00555776	-0.15106	0.054332	---
11			IDP_dMRI_ProbtrackX_MD_ptr_l	674	5	rs13164785	82861400	T	G	0.188593	0.18859	0.991269	11.353	4.43609e-12	0.12616	0.018195	4.1342	7.3418e-05	0.11097	0.027949	1.5619	0.0274221	0.11325	0.051258	+++
11			IDP_dMRI_TBSS_ICVF_Medial_lemniscus_L	493	5	rs7732237	82826556	G	A	0.438707	0.43871	0.970708	11.317	4.81948e-12	-0.092548	0.01337	3.5962	0.0002534	-0.075511	0.020613	1.2553	0.055552	-0.071171	0.03712	---
11			IDP_dMRI_TBSS_FA_Sagittal_stratum_R	226	5	rs10052710	82860025	T	G	0.19114	0.19114	0.995832	11.235	5.82103e-12	-0.1375	0.019942	3.5908	0.00025657	-0.11312	0.030908	1.7041	0.0197651	-0.12782	0.054734	---
11			IDP_dMRI_ProbtrackX_L1_ifo_r	722	5	rs13164785	82861400	T	G	0.188593	0.18859	0.991269	11.2	6.30957e-12	0.12075	0.017542	2.8673	0.0013574	0.088296	0.027536	0.99188	0.101887	0.084637	0.051683	+++
11			IDP_dMRI_TBSS_L2_Cingulum_cingulate_gyrus_L	423	5	rs67827860	82860485	C	T	0.188386	0.18839	0.995199	11.173	6.71429e-12	0.12896	0.018759	3.9178	0.00012084	0.11534	0.029961	0.27615	0.529481	0.033142	0.052684	+++
11			IDP_dMRI_ProbtrackX_FA_unc_r	654	5	rs13164785	82861400	T	G	0.188593	0.18859	0.991269	11.142	7.21107e-12	-0.13631	0.019857	5.2002	6.3067e-06	-0.13839	0.030592	2.091	0.00810961	-0.14507	0.054661	---
11			IDP_dMRI_TBSS_ICVF_Medial_lemniscus_R	492	5	rs7732237	82826556	G	A	0.438707	0.43871	0.970708	11.141	7.2277e-12	-0.093741	0.013657	4.4411	3.6216e-05	-0.092014	0.022244	0.99721	0.100644	-0.065548	0.03988	---
12	rfMRI Parietal and prefrontal edges	1	netmat_edge_ICA_004	3144	5	rs7442779	92788278	A	G	0.050012	0.050012	1	14.087	8.18465e-15	-0.27865	0.035818	3.7214	0.00018993	-0.18871	0.050511	1.3931	0.0404483	-0.2439	0.11884	---
13	dMRI Corpus callosum (genu, body, splenium)	7	IDP_dMRI_TBSS_ICVF_Genu_of_corpus_callosum	486	5	rs4150221	139719991	T	C	0.264839	0.26484	0.997903	19.074	8.43335e-20	0.15749	0.017244	8.7641	1.7215e-09	0.16538	0.027376	1.3911	0.040635	0.10516	0.051284	+++
13			IDP_dMRI_TBSS_ICVF_Splenium_of_corpus_callosum	488	5	rs4150221	139719991	T	C	0.264839	0.26484	0.997903	17.032	9.28966e-18	0.14996	0.01743	5.7947	1.6044e-06	0.13236	0.027533	0.0785	0.834642	0.010595	0.050734	+++
13			IDP_dMRI_TBSS_ICVF_Body_of_corpus_callosum	487	5	rs4150221	139719991	T	C	0.264839	0.26484	0.997903	16.657	2.20293e-17	0.15216	0.017894	6.8762	1.3298e-07	0.14972	0.028317	1.2783	0.0526866	0.10326	0.053217	+++
13			IDP_dMRI_TBSS_L3_Splenium_of_corpus_callosum	440	5	rs4150221	139719991	T	C	0.264839	0.26484	0.997903	12.933	1.16681e-13	-0.12409	0.016692	3.5823	0.00026164	-0.096945	0.026524	0.34902	0.447693	-0.037987	0.050008	---
13			IDP_dMRI_TBSS_L2_Splenium_of_corpus_callosum	392	5	rs4150221	139719991	T	C	0.264839	0.26484	0.997903	12.192	6.42688e-13	-0.12841	0.017825	2.6293	0.002348	-0.08591	0.028214	0.95394	0.111189	-0.083472	0.052346	---
13			IDP_dMRI_TBSS_FA_Splenium_of_corpus_callosum	200	5	rs4150221	139719991	T	C	0.264839	0.26484	0.997903	12.039	9.14113e-13	0.12798	0.017887	3.5148	0.00030563	0.10215	0.028259	1.2173	0.0606317	0.099662	0.053046	+++
13			IDP_dMRI_ProbtrackX_ICVF_fmi	801	5	rs4150221	139719991	T	C	0.264839	0.26484	0.997903	12.035	9.22571e-13	0.12284	0.017171	5.148	7.1121e-06	0.12169	0.027053	0.74108	0.181518	0.06799	0.050844	+++
14	T2* Putamen	3	IDP_SWI_T2star_left_putamen_plus_IDP_SWI_T2star_right_putamen	2651	6	rs144861591	26072992	C	T	0.074848	0.074848	0.984561	19.318	4.80839e-20	-0.50866	0.05533	3.3351	0.00046227	-0.30808	0.087883	2.4447	0.0035917	-0.42932	0.14702	---
14			IDP_SWI_T2star_right_putamen	171	6	rs115740542	26123502	T	C	0.073157	0.073157	0.986318	17.877	1.32739e-18	-0.26375	0.029885	2.4297	0.0037179	-0.13786	0.047482	2.3552	0.00441367	-0.2328	0.081551	---
14			IDP_SWI_T2star_left_putamen	170	6	rs144861591	26072992	C	T	0.074848	0.074848	0.984561	16.388	4.09261e-17	-0.24915	0.029557	3.387	0.0004102	-0.16394	0.046345	2.3472	0.00449573	-0.21939	0.077014	---
15	dMRI Crossing pontine tract	1	IDP_dMRI_TBSS_MO_Pontine_crossing_tract	293	7	rs2286184	84630516	C	T	0.201209	0.20121	0.997102	16.275	5.30884e-17	0.15763	0.018766	8.2201	6.0242e-09	0.16648	0.028541	3.8021	0.000157725	0.20223	0.053268	+++
16	dMRI Corpus callosum (genu)	1	IDP_dMRI_TBSS_OD_Genu_of_corpus_callosum	534	7	rs12113919	117612315	C	G	0.416436	0.41644	0.997509	11.402	3.96278e-12	0.10658	0.015336	3.8427	0.00014365	0.092447	0.024285	2.7358	0.00183738	0.13215	0.042278	+++
17	Volume Brain	2	volume_MaskVol	2708	7	rs2536185	120984041	G	T	0.452828	0.45283	0.998591	15.887	1.29718e-16	0.047902	0.0057776	7.2161	6.0799e-08	0.057324	0.01056	4.0389	9.14324e-05	0.064131	0.01632	+++
17			volume_BrainSegVol-to-eTIV	2709	7	rs3779381	120966790	A	G	0.261549	0.26155	0.997711	15.7	1.99526e-16	-0.13411	0.016277	3.7922	0.00016136	-0.095261	0.02522	1.5308	0.0294578	-0.090931	0.041698	---
18	T2* Putamen	2	IDP_SWI_T2star_left_putamen_plus_IDP_SWI_T2star_right_putamen	2651	8	rs35469695	23406169	C	G	0.174118	0.17412	0.994864	11.654	2.2182e-12	0.27087	0.038523	1.6753	0.02112	0.14154	0.061351	0.66308	0.21723	0.13062	0.10578	+++
18			IDP_SWI_T2star_right_putamen	171	8	rs35469695	23406169	C	G	0.174118	0.17412	0.994864	11.473	3.36512e-12	0.14356	0.020588	1.5737	0.026687	0.072944	0.0329	0.98388	0.103782	0.093221	0.057242	+++
19	Volume Pallidum	3	IDP_T1_FIRST_left_pallidum_volume_plus_IDP_T1_FIRST_right_pallidum_volume	2645	8	rs2923405	42448126	T	G	0.416662	0.58334	0.998411	16.48	3.31131e-17	0.20621	0.024394	3.8728	0.00013403	0.1459	0.038161	2.223	0.00598412	0.19499	0.070778	+++
19			IDP_T1_FIRST_left_pallidum_volume	17	8	rs2923405	42448126	T	G	0.416662	0.58334	0.998411	16.014	9.68278e-17	0.11159	0.013403	2.9157	0.0012142	0.067838	0.020949	2.1415	0.00721938	0.1037	0.038514	+++
19			IDP_T1_FIRST_right_pallidum_volume	18	8	rs2923405	42448126	T	G	0.416662	0.58334	0.998411	11.912	1.22462e-12	0.094614	0.013301	3.7036	0.00019788	0.078063	0.020953	1.7066	0.0196517	0.091296	0.039065	+++
20	T2* Pallidum	2	IDP_SWI_T2star_left_pallidum_plus_IDP_SWI_T2star_right_pallidum	2652	8	rs2978098	101676675	A	C	0.468891	0.46889	0.995192	14.192	6.42688e-15	0.22389	0.028663	4.9647	1.0847e-05	0.20289	0.046037	0.49115	0.322738	0.081229	0.082098	+++
20			IDP_SWI_T2star_right_pallidum	173	8	rs1693567	101677386	T	C	0.468883	0.46888	0.994765	14.053	8.85116e-15	0.12313	0.015847	5.1128	7.7126e-06	0.11317	0.025256	1.0343	0.092406	0.075374	0.044739	+++
21	Volume Cerebellum	3	IDP_T1_FAST_ROIs_L_cerebellum_crus_I	144	9	rs72754248	119061396	G	A	0.069468	0.069469	0.996413	16.861	1.37721e-17	0.2225	0.026006	5.3735	4.2316e-06	0.18544	0.04025	0.69667	0.201062	0.095716	0.074811	+++
21			volume_Left-Cerebellum-Cortex	2659	9	rs72754248	119061396	G	A	0.069468	0.069469	0.996413	16.614	2.4322e-17	0.19158	0.022567	10.68	2.0893e-11	0.24302	0.036151	1.7177	0.0191558	0.15274	0.065091	+++
21			volume_Right-Cerebellum-Cortex	2677	9	rs72754248	119061396	G	A	0.069468	0.069469	0.996413	15.462	3.45144e-16	0.18089	0.022132	8.7222	1.8958e-09	0.21226	0.035241	1.508	0.0310456	0.13564	0.0628	+++
22	T2* Caudate, putamen and pallidum	17	IDP_SWI_T2star_left_caudate_plus_IDP_SWI_T2star_right_caudate	2650	10	rs10430578	18226714	G	A	0.243066	0.24307	0.970562	30.564	2.72898e-31	-0.3892	0.033303	18.455	3.5075e-19	-0.48847	0.054202	1.5902	0.0256921	-0.22687	0.10152	---
22			IDP_SWI_T2star_left_caudate_plus_IDP_SWI_T2star_right_caudate	2650	10	rs10508552	17966561	C	G	0.320361	0.32036	1	28.558	2.76694e-29	-0.34137	0.030263	16.792	1.6144e-17	-0.42507	0.049595	1.9655	0.0108268	-0.22451	0.087908	---
22			IDP_SWI_T2star_right_caudate	169	10	rs10430578	18226714	G	A	0.243066	0.24307	0.970562	27.17	6.76083e-28	-0.19903	0.018108	17.364	4.3251e-18	-0.25315	0.029014	2.1051	0.00785055	-0.14845	0.05571	---
22			IDP_SWI_T2star_left_caudate	168	10	rs544995	17962506	A	G	0.358997	0.359	0.895958	26.196	6.36796e-27	-0.18239	0.016913	13.65	2.2387e-14	-0.21001	0.027367	0.83791	0.145241	-0.071639	0.049139	---
22			IDP_SWI_T2star_left_caudate	168	10	rs4348791	18221908	T	C	0.391405	0.3914	0.971136	24.883	1.30918e-25	-0.16764	0.015969	13.413	3.8637e-14	-0.19406	0.025526	1.4701	0.0338766	-0.097897	0.046068	---
22			IDP_SWI_T2star_right_caudate	169	10	rs10508552	17966561	C	G	0.320361	0.32036	1	22.722	1.89671e-23	-0.16484	0.016467	15.409	3.8994e-16	-0.2174	0.026554	2.9749	0.0010595	-0.1583	0.04818	---
22			IDP_SWI_T2star_left_pallidum_plus_IDP_SWI_T2star_right_pallidum	2652	10	rs10430577	18226707	C	T	0.242273	0.24227	0.96987	20.556	2.77971e-21	-0.31894	0.033578	10.039	9.1411e-11	-0.35291	0.054262	0.86135	0.13761	-0.155	0.10429	---
22			IDP_SWI_T2star_left_pallidum	172	10	rs10764176	18242311	A	G	0.29752	0.29752	1	18.064	8.62979e-19	0.15412	0.017367	8.3105	4.8922e-09	0.15866	0.027039	1.0447	0.0902194	0.080292	0.047336	+++
22			IDP_SWI_T2star_left_putamen_plus_IDP_SWI_T2star_right_putamen	2651	10	rs10430578	18226714	G	A	0.243066	0.24307	0.970562	17.903	1.25026e-18	-0.29994	0.033959	12.862	1.374e-13	-0.40136	0.053996	1.7918	0.016151	-0.2488	0.10323	---
22			IDP_SWI_T2star_right_pallidum	173	10	rs10430577	18226707	C	T	0.242273	0.24227	0.96987	17.663	2.1727e-18	-0.1629	0.018575	8.7305	1.8599e-09	-0.17963	0.029798	1.1162	0.0765244	-0.10081	0.056848	---
22			IDP_SWI_T2star_right_putamen	171	10	rs10430578	18226714	G	A	0.243066	0.24307	0.970562	16.916	1.21339e-17	-0.15561	0.018154	10.877	1.3274e-11	-0.19694	0.028997	1.3734	0.0423253	-0.11377	0.055953	---
22			IDP_SWI_T2star_left_putamen	170	10	rs10430578	18226714	G	A	0.243066	0.24307	0.970562	14.691	2.03704e-15	-0.14433	0.018142	12.041	9.0991e-13	-0.20442	0.028493	1.8975	0.0126619	-0.13503	0.054045	---
22			IDP_SWI_T2star_left_pallidum_plus_IDP_SWI_T2star_right_pallidum	2652	10	rs10508552	17966561	C	G	0.320361	0.32036	1	14.029	9.35406e-15	-0.23691	0.030518	3.9156	0.00012145	-0.19171	0.049818	0.36224	0.43427	-0.070738	0.090424	---
22			IDP_SWI_T2star_left_putamen_plus_IDP_SWI_T2star_right_putamen	2651	10	rs10508552	17966561	C	G	0.320361	0.32036	1	12.793	1.61065e-13	-0.22828	0.030887	8.2465	5.6689e-09	-0.28932	0.049514	1.2443	0.0569771	-0.17075	0.089581	---
22			IDP_SWI_T2star_left_pallidum	172	10	rs10508552	17966561	C	G	0.320361	0.32036	1	12.236	5.80764e-13	-0.12185	0.016883	2.8774	0.0013262	-0.087216	0.027143	0.36936	0.427209	-0.039272	0.049438	---
22			IDP_SWI_T2star_right_putamen	171	10	rs10508552	17966561	C	G	0.320361	0.32036	1	11.399	3.99025e-12	-0.11474	0.016513	6.7606	1.7354e-07	-0.13922	0.02658	1.274	0.0532108	-0.093902	0.048506	---
22			IDP_SWI_T2star_left_putamen	170	10	rs10508552	17966561	C	G	0.320361	0.32036	1	11.203	6.26614e-12	-0.11354	0.016493	8.0005	9.9885e-09	-0.15009	0.026117	0.99154	0.101967	-0.076848	0.04694	---
23	T2* Caudate	3	IDP_SWI_T2star_left_caudate_plus_IDP_SWI_T2star_right_caudate	2650	10	rs12570727	18425519	G	A	0.394347	0.39435	0.991839	21.663	2.1727e-22	-0.28532	0.029223	9.6582	2.1968e-10	-0.2998	0.047075	3.2056	0.000622874	-0.29164	0.08492	---
23			IDP_SWI_T2star_right_caudate	169	10	rs12570727	18425519	G	A	0.394347	0.39435	0.991839	19.922	1.19674e-20	-0.14839	0.015882	8.438	3.6475e-09	-0.14911	0.025201	2.3137	0.00485624	-0.13205	0.046763	---
23			IDP_SWI_T2star_left_caudate	168	10	rs11012783	18425418	A	G	0.39457	0.39457	0.992231	17.055	8.81049e-18	-0.13696	0.015908	8.6551	2.2126e-09	-0.1508	0.025135	3.2836	0.000520475	-0.16154	0.046375	---
24	rfMRI Parietal, temporal and prefrontal nodes	20	NODEamps100_0002	893	10	rs2274224	96039597	G	C	0.431953	0.43195	1	18.184	6.54636e-19	0.13046	0.01465	2.7631	0.0017254	0.072194	0.023016	1.142	0.0721107	0.076961	0.04274	+++
24			NODEamps25_0005	875	10	rs2274224	96039597	G	C	0.431953	0.43195	1	18.056	8.79023e-19	0.13728	0.015474	2.6632	0.0021717	0.074667	0.024335	1.0606	0.0869761	0.076049	0.044383	+++
24			NODEamps100_0019	910	10	rs2274224	96039597	G	C	0.431953	0.43195	1	17.12	7.58578e-18	0.12645	0.014659	2.3622	0.0043431	0.066203	0.023194	1.4323	0.0369573	0.087331	0.041795	+++
24			NODEamps100_0015	906	10	rs2274224	96039597	G	C	0.431953	0.43195	1	16.292	5.10505e-17	0.12257	0.014587	2.8033	0.0015729	0.072176	0.022813	0.7306	0.185952	0.056115	0.042392	+++
24			NODEamps100_0027	918	10	rs57866767	96023077	T	C	0.431899	0.4319	0.998508	15.637	2.30675e-16	0.12473	0.015169	1.9552	0.011087	0.059405	0.023373	2.5094	0.00309457	0.13287	0.044788	+++
24			NODEamps25_0013	883	10	rs7080472	96012950	G	T	0.421457	0.42146	0.994383	15.42	3.80189e-16	0.12836	0.015726	2.0332	0.009264	0.064714	0.024853	1.1226	0.075405	0.079071	0.044419	+++
24			NODEamps100_0012	903	10	rs2274224	96039597	G	C	0.431953	0.43195	1	15.394	4.03645e-16	0.12374	0.015174	3.9452	0.00011345	0.091392	0.023646	1.2732	0.0533089	0.080645	0.041674	+++
24			NODEamps100_0028	919	10	rs7080472	96012950	G	T	0.421457	0.42146	0.994383	15.012	9.72747e-16	0.12473	0.015501	1.1883	0.064819	0.044708	0.024203	1.2719	0.0534687	0.084314	0.0436	+++
24			NODEamps25_0020	890	10	rs11187838	96038686	G	A	0.431687	0.43169	0.998846	14.515	3.05492e-15	0.12031	0.01522	1.7881	0.016289	0.057256	0.02382	1.5286	0.0296074	0.093602	0.042957	+++
24			NODEamps25_0014	884	10	rs2274224	96039597	G	C	0.431953	0.43195	1	14.422	3.78443e-15	0.12043	0.015288	2.7153	0.0019262	0.073396	0.023645	1.614	0.024322	0.096979	0.042988	+++
24			NODEamps25_0007	877	10	rs7080472	96012950	G	T	0.421457	0.42146	0.994383	13.189	6.47143e-14	0.11678	0.015546	2.6779	0.0020994	0.076191	0.02475	2.2838	0.00520236	0.12354	0.044099	+++
24			NODEamps100_0026	917	10	rs2274224	96039597	G	C	0.431953	0.43195	1	13.168	6.79204e-14	0.11424	0.015221	2.6254	0.0023692	0.07205	0.023684	0.52424	0.299061	0.04521	0.04351	+++
24			NODEamps25_0001	871	10	rs2274224	96039597	G	C	0.431953	0.43195	1	12.244	5.70164e-13	0.11179	0.015485	5.1191	7.6015e-06	0.1081	0.024109	0.95536	0.110826	0.068735	0.043063	+++
24			NODEamps100_0035	926	10	rs2274224	96039597	G	C	0.431953	0.43195	1	12.165	6.83912e-13	0.10844	0.015072	2.2486	0.0056416	0.064784	0.023389	1.1935	0.0640472	0.079916	0.043099	+++
24			NODEamps100_0011	902	10	rs7080472	96012950	G	T	0.421457	0.42146	0.994383	12.104	7.87046e-13	0.10731	0.014956	3.5137	0.00030641	0.085913	0.023772	3.594	0.000254683	0.15761	0.042912	+++
24			NODEamps100_0040	931	10	rs2274224	96039597	G	C	0.431953	0.43195	1	11.957	1.10408e-12	0.10577	0.014838	3.4509	0.00035408	0.082133	0.022966	1.6803	0.0208785	0.097497	0.042126	+++
24			NODEamps25_0021	891	10	rs2274224	96039597	G	C	0.431953	0.43195	1	11.576	2.65461e-12	0.10781	0.015389	2.2965	0.0050524	0.067565	0.024081	1.1519	0.0704855	0.077527	0.042809	+++
24			NODEamps100_0044	935	10	rs2274224	96039597	G	C	0.431953	0.43195	1	11.542	2.87078e-12	0.10463	0.014959	3.6352	0.00023163	0.084673	0.02297	1.1723	0.0672512	0.076691	0.041854	+++
24			NODEamps100_0010	901	10	rs7080472	96012950	G	T	0.421457	0.42146	0.994383	11.348	4.48745e-12	0.10312	0.014876	1.4636	0.034387	0.050561	0.023889	3.6089	0.000246093	0.15637	0.042471	+++
24			NODEamps100_0029	920	10	rs10786156	96014622	C	G	0.431915	0.43192	0.998389	11.34	4.57088e-12	0.10307	0.014875	1.7335	0.018471	0.055004	0.023334	1.2596	0.0550047	0.082128	0.042742	+++
25	rfMRI Prefrontal nodes	6	NODEamps25_0013	883	10	rs11596664	134280157	C	T	0.43901	0.43901	0.991875	14.705	1.97242e-15	-0.12383	0.015558	4.6508	2.2346e-05	-0.10507	0.02474	1.4442	0.0359584	-0.092756	0.044155	---
25			NODEamps100_0035	926	10	rs67221163	134297909	C	G	0.444317	0.44432	0.990363	13.497	3.1842e-14	0.11417	0.015014	4.5907	2.5663e-05	0.09847	0.023359	3.0778	0.000835988	0.14786	0.044106	+++
25			NODEamps100_0027	918	10	rs7080018	134301505	G	A	0.479479	0.52052	0.994918	12.979	1.04954e-13	0.11158	0.014982	4.4498	3.5498e-05	0.096823	0.02338	2.523	0.00299916	0.13691	0.045998	+++
25			NODEamps25_0016	886	10	rs11596664	134280157	C	T	0.43901	0.43901	0.991875	12.366	4.30527e-13	-0.10784	0.014858	3.8687	0.0001353	-0.089053	0.023303	3.539	0.000289068	-0.15641	0.04297	---
25			NODEamps25_0021	891	10	rs11596664	134280157	C	T	0.43901	0.43901	0.991875	11.887	1.29718e-12	-0.10848	0.015267	2.9848	0.0010356	-0.079369	0.024169	3.2245	0.000596348	-0.14687	0.04262	---
25			NODEamps25_0006	876	10	rs11596664	134280157	C	T	0.43901	0.43901	0.991875	11.315	4.84172e-12	-0.10671	0.015418	3.2592	0.00055055	-0.08409	0.024313	3.0008	0.00099816	-0.13982	0.042339	---
26	T2* Pallidum	3	IDP_SWI_T2star_left_pallidum_plus_IDP_SWI_T2star_right_pallidum	2652	11	rs11230859	61769972	G	A	0.336248	0.66375	0.988748	16.636	2.31206e-17	0.25687	0.030231	2.1947	0.006387	0.13304	0.04875	1.3161	0.0482948	0.1711	0.086515	+++
26			IDP_SWI_T2star_right_pallidum	173	11	rs907638	61769588	T	C	0.335917	0.33592	0.988766	15.127	7.46449e-16	-0.13505	0.016715	2.705	0.0019724	-0.082801	0.026735	0.86444	0.136634	-0.07023	0.047139	---
26			IDP_SWI_T2star_left_pallidum	172	11	rs11230859	61769972	G	A	0.336248	0.66375	0.988748	12.472	3.37287e-13	0.12203	0.016736	1.253	0.055847	0.050803	0.026558	1.4076	0.0391201	0.097711	0.047292	+++
27	dMRI Crossing pontine tract	1	IDP_dMRI_TBSS_MO_Pontine_crossing_tract	293	11	rs4935898	124742385	G	A	0.04852	0.04852	0.977001	18.754	1.76198e-19	-0.31528	0.03483	4.6069	2.4723e-05	-0.23106	0.054703	0.60801	0.246598	-0.11375	0.098106	---
28	Volume Mesencephalon (WM cerebellum, brainstem)	3	volume_Right-Cerebellum-White-Matter	2676	12	rs4301837	102336310	T	C	0.498156	0.50184	0.985765	12.468	3.40408e-13	-0.095496	0.013101	3.473	0.00033651	-0.074626	0.020793	1.9113	0.0122659	-0.091721	0.036552	---
28			volume_Left-Cerebellum-White-Matter	2658	12	rs4301837	102336310	T	C	0.498156	0.50184	0.985765	11.497	3.1842e-12	-0.089832	0.012871	3.9936	0.00010148	-0.07939	0.0204	2.3674	0.00429141	-0.10478	0.036599	---
28			volume_Brain-Stem	2666	12	rs11111090	102326461	A	C	0.486989	0.48699	0.999176	11.442	3.6141e-12	-0.076164	0.010941	4.1456	7.1515e-05	-0.069736	0.017539	1.709	0.0195434	-0.075089	0.032102	---
29	Volume Hippocampus	2	IDP_T1_FAST_ROIs_R_hippocampus	131	12	rs7315280	117320938	A	G	0.115733	0.11573	0.987164	13.151	7.06318e-14	0.14202	0.018937	4.1675	6.7999e-05	0.116	0.029087	0.17428	0.669453	-0.023598	0.05526	++-
29			IDP_T1_FAST_ROIs_L_hippocampus	130	12	rs7315280	117320938	A	G	0.115733	0.11573	0.987164	12.733	1.84927e-13	0.13819	0.018747	4.413	3.8637e-05	0.11657	0.028288	0.38033	0.416553	-0.045171	0.055576	++-
30	Volume Putamen	4	volume_Right-Putamen	2680	14	rs945270	56200473	C	G	0.41939	0.41939	0.993244	13.435	3.67282e-14	-0.09556	0.012598	5.0327	9.2747e-06	-0.088101	0.019842	2.4793	0.00331665	-0.10477	0.035582	---
30			IDP_T1_FIRST_right_putamen_volume	16	14	rs945270	56200473	C	G	0.41939	0.41939	0.993244	12.084	8.24138e-13	-0.085422	0.011917	3.7418	0.00018122	-0.069625	0.018577	0.51567	0.305021	-0.035345	0.03444	---
30			volume_Left-Putamen	2662	14	rs945270	56200473	C	G	0.41939	0.41939	0.993244	11.787	1.63305e-12	-0.088428	0.012501	5.0388	9.1453e-06	-0.087506	0.019694	1.2304	0.0588302	-0.067606	0.035736	---
30			IDP_T1_FIRST_left_putamen_volume_plus_IDP_T1_FIRST_right_putamen_volume	2644	14	rs945270	56200473	C	G	0.41939	0.41939	0.993244	11.399	3.99025e-12	-0.15616	0.022476	4.0425	9.0678e-05	-0.13706	0.034973	0.63867	0.229789	-0.078297	0.065156	---
31	Volume and area of precuneus and cuneus	11	IDP_T1_FAST_ROIs_R_intracalc_cortex	73	14	rs74826997	59628609	T	C	0.125149	0.12515	0.9956	15.609	2.46037e-16	-0.16772	0.02042	6.5119	3.0768e-07	-0.1641	0.031995	1.5409	0.0287806	-0.13956	0.06373	---
31			DKTatlas_lh_cuneus_area	2717	14	rs2164950	59627631	G	A	0.125415	0.12542	1	14.617	2.41546e-15	-0.15943	0.020097	4.2366	5.7996e-05	-0.12774	0.031729	1.2488	0.0563897	-0.10935	0.057242	---
31			a2009s_lh_G_cuneus_area	2757	14	rs73313052	59625997	G	A	0.124168	0.12417	0.991593	14.443	3.60579e-15	-0.16343	0.020733	5.7183	1.9129e-06	-0.15686	0.032879	2.0397	0.00912641	-0.15505	0.059344	---
31			IDP_T1_FAST_ROIs_L_intracalc_cortex	72	14	rs74826997	59628609	T	C	0.125149	0.12515	0.9956	13.511	3.08319e-14	-0.15811	0.020782	7.2382	5.7783e-08	-0.1752	0.032221	2.7364	0.00183485	-0.19161	0.06132	---
31			a2009s_lh_S_calcarine_area	2790	14	rs74826997	59628609	T	C	0.125149	0.12515	0.9956	12.765	1.71791e-13	-0.1584	0.02146	5.1836	6.5524e-06	-0.15497	0.034324	2.3903	0.00407099	-0.19054	0.066164	---
31			a2009s_lh_G_precuneus_area	2776	14	rs73313052	59625997	G	A	0.124168	0.12417	0.991593	12.703	1.98153e-13	0.1443	0.0196	4.0397	9.1264e-05	0.12292	0.031378	1.698	0.0200447	0.13597	0.058368	+++
31			DKTatlas_lh_pericalcarine_area	2733	14	rs74826997	59628609	T	C	0.125149	0.12515	0.9956	12.508	3.10456e-13	-0.15627	0.021403	5.997	1.0069e-06	-0.16828	0.034348	2.0802	0.00831381	-0.17307	0.06544	---
31			a2009s_lh_S_subparietal_area	2817	14	rs74826997	59628609	T	C	0.125149	0.12515	0.9956	11.88	1.31826e-12	0.14091	0.019838	1.7145	0.019297	0.074185	0.031691	1.0571	0.0876799	0.10247	0.05994	+++
31			a2009s_rh_S_calcarine_area	2896	14	rs76341705	59628679	G	A	0.125228	0.12523	0.995209	11.773	1.68655e-12	-0.1489	0.021064	4.0395	9.1306e-05	-0.13183	0.033654	1.5452	0.0284971	-0.14167	0.064575	---
31			DKTatlas_rh_pericalcarine_area	2839	14	rs74826997	59628609	T	C	0.125149	0.12515	0.9956	11.204	6.25173e-12	-0.14569	0.021164	4.0703	8.5055e-05	-0.13409	0.034081	2.0227	0.00949074	-0.16862	0.064874	---
31			DKTatlas_rh_lingual_area	2831	14	rs76341705	59628679	G	A	0.125228	0.12523	0.995209	11.168	6.79204e-12	-0.13732	0.019983	2.5522	0.0028041	-0.096217	0.032173	0.88542	0.130191	-0.091469	0.060388	---
32	Thickness, area and volume of primary sensorimotor cortex	15	a2009s_lh_S_central_area	2791	15	rs4924345	39639898	A	C	0.081185	0.081185	0.990587	52.485	3.27341e-53	0.35321	0.022841	26.773	1.6866e-27	0.38681	0.035289	5.9965	1.00809e-06	0.32959	0.066948	+++
32			a2009s_rh_S_central_area	2897	15	rs4924345	39639898	A	C	0.081185	0.081185	0.990587	49.502	3.14775e-50	0.34292	0.022858	29.284	5.2e-30	0.41324	0.035961	8.2193	6.03532e-09	0.39542	0.067353	+++
32			DKTatlas_lh_precentral_area	2736	15	rs4924345	39639898	A	C	0.081185	0.081185	0.990587	40.723	1.89234e-41	0.27586	0.020344	18.804	1.5704e-19	0.29673	0.032626	4.6095	2.45754e-05	0.25188	0.059404	+++
32			DKTatlas_rh_precentral_area	2842	15	rs4924345	39639898	A	C	0.081185	0.081185	0.990587	36.766	1.71396e-37	0.26321	0.020468	20.25	5.6234e-21	0.30893	0.032661	4.2651	5.43125e-05	0.2469	0.060887	+++
32			a2009s_lh_G_postcentral_thickness	2986	15	rs2033939	39633904	G	A	0.081111	0.081111	0.995824	33.078	8.35603e-34	0.31849	0.026165	12.178	6.6374e-13	0.31068	0.043062	4.0105	9.76113e-05	0.29456	0.075267	+++
32			a2009s_lh_G_precentral_area	2775	15	rs4924345	39639898	A	C	0.081185	0.081185	0.990587	32.262	5.47016e-33	0.2701	0.022479	14.242	5.728e-15	0.28269	0.036031	4.2874	5.15941e-05	0.27342	0.067222	+++
32			a2009s_rh_G_postcentral_thickness	3092	15	rs1080066	39634222	A	G	0.090532	0.090532	1	30.288	5.15229e-31	0.2926	0.025165	14.084	8.2414e-15	0.31896	0.040897	1.2688	0.0538518	0.14137	0.073231	+++
32			IDP_T1_FAST_ROIs_R_precentral_gyrus	39	15	rs4924345	39639898	A	C	0.081185	0.081185	0.990587	25.946	1.1324e-26	0.23977	0.022352	13.113	7.709e-14	0.26225	0.034938	2.3732	0.00423448	0.19916	0.06946	+++
32			a2009s_rh_G_precentral_area	2881	15	rs4924345	39639898	A	C	0.081185	0.081185	0.990587	23.561	2.74789e-24	0.23099	0.022646	14.023	9.4842e-15	0.27877	0.035827	3.9226	0.000119509	0.2596	0.067191	+++
32			IDP_T1_FAST_ROIs_L_precentral_gyrus	38	15	rs2033939	39633904	G	A	0.081111	0.081111	0.995824	22.528	2.96483e-23	0.22176	0.022258	12.139	7.2611e-13	0.2518	0.034964	1.269	0.053827	0.12649	0.065512	+++
32			DKTatlas_lh_postcentral_thickness	2946	15	rs2033939	39633904	G	A	0.081111	0.081111	0.995824	15.439	3.63915e-16	0.20888	0.025578	4.9567	1.1048e-05	0.19024	0.043214	2.6311	0.0023383	0.23077	0.075613	+++
32			a2009s_rh_G&S_subcentral_area	2856	15	rs2033939	39633904	G	A	0.081111	0.081111	0.995824	14.932	1.1695e-15	0.18057	0.022506	8.7288	1.8672e-09	0.21437	0.035578	0.17707	0.665166	0.029852	0.068952	+++
32			DKTatlas_rh_postcentral_thickness	3052	15	rs2033939	39633904	G	A	0.081111	0.081111	0.995824	13.893	1.27938e-14	0.19922	0.0258	7.042	9.0782e-08	0.23005	0.042952	1.5087	0.0309956	0.16682	0.077219	+++
32			a2009s_lh_G&S_subcentral_area	2750	15	rs4924345	39639898	A	C	0.081185	0.081185	0.990587	13.083	8.26038e-14	0.16457	0.022006	7.5411	2.8767e-08	0.19333	0.03476	1.0949	0.0803711	0.11099	0.063408	+++
32			DKTatlas_lh_postcentral_area	2734	15	rs1440802	39635124	T	C	0.09203	0.09203	0.990813	12.881	1.31522e-13	0.14089	0.018995	6.831	1.4757e-07	0.1559	0.029602	1.7383	0.0182684	0.13047	0.055183	+++
33	Volume 4th ventricle	1	volume_4th-Ventricle	2665	15	rs2464469	58362025	G	A	0.412767	0.58723	0.986045	15.501	3.155e-16	-0.11548	0.014111	2.4994	0.0031666	-0.065004	0.022012	0.64176	0.22816	-0.050375	0.041773	---
34	dMRI Uncinate	4	IDP_dMRI_ProbtrackX_ISOVF_unc_r	870	16	rs7197215	51449978	A	G	0.433945	0.56605	0.990382	14.649	2.24388e-15	-0.12513	0.015752	1.3464	0.04504	-0.049417	0.024645	3.8434	0.000143417	-0.16666	0.043623	---
34			IDP_dMRI_ProbtrackX_ISOVF_unc_l	869	16	rs1948948	51442679	C	T	0.433589	0.43359	0.995369	11.756	1.75388e-12	0.10658	0.015087	1.6891	0.02046	0.054974	0.023705	2.5773	0.00264667	0.1235	0.040957	+++
34			IDP_dMRI_ProbtrackX_MD_unc_r	681	16	rs7196814	51449760	A	G	0.434006	0.56599	0.990691	11.148	7.11214e-12	-0.097754	0.014237	1.8589	0.013839	-0.053856	0.021867	0.75138	0.177264	-0.051793	0.038354	---
34			IDP_dMRI_ProbtrackX_L3_unc_r	789	16	rs7196814	51449760	A	G	0.434006	0.56599	0.990691	11.138	7.2778e-12	-0.10286	0.014987	1.8083	0.015549	-0.056125	0.023185	0.24708	0.566135	-0.023245	0.040497	---
35	Volume Cerebellum IX	2	IDP_T1_FAST_ROIs_L_cerebellum_IX	159	17	rs9905515	35261073	G	C	0.230435	0.23044	0.985775	12.479	3.31894e-13	0.10906	0.014956	5.007	9.8401e-06	0.10867	0.024546	3.5688	0.000269898	0.17437	0.047687	+++
35			IDP_T1_FAST_ROIs_V_cerebellum_IX	160	17	rs8074144	35258114	C	T	0.225604	0.2256	0.97716	11.347	4.4978e-12	0.10767	0.015535	1.8588	0.013842	0.060834	0.024703	0.58537	0.259795	0.0554	0.049132	+++
36	T2* Caudate and putamen	6	IDP_SWI_T2star_left_putamen_plus_IDP_SWI_T2star_right_putamen	2651	17	rs668799	40716235	C	T	0.278282	0.27828	0.997599	16.845	1.42889e-17	-0.27432	0.032074	3.7481	0.00017861	-0.19478	0.051911	3.0063	0.000985598	-0.30161	0.091225	---
36			IDP_SWI_T2star_left_putamen	170	17	rs668799	40716235	C	T	0.278282	0.27828	0.997599	15.309	4.90908e-16	-0.13926	0.017127	3.5411	0.00028767	-0.0994	0.02738	2.4625	0.00344747	-0.14032	0.04784	---
36			IDP_SWI_T2star_right_putamen	171	17	rs668799	40716235	C	T	0.278282	0.27828	0.997599	14.409	3.89942e-15	-0.13506	0.017153	3.2056	0.00062287	-0.095377	0.027847	2.943	0.00114025	-0.16129	0.049407	---
36			IDP_SWI_T2star_left_caudate_plus_IDP_SWI_T2star_right_caudate	2650	17	rs684214	40696915	C	T	0.279891	0.27989	0.995486	13.321	4.77529e-14	-0.23935	0.031694	2.9438	0.0011382	-0.16988	0.052157	3.1393	0.000725605	-0.30682	0.090448	---
36			IDP_SWI_T2star_left_caudate	168	17	rs684214	40696915	C	T	0.279891	0.27989	0.995486	11.86	1.38038e-12	-0.12236	0.017239	3.0216	0.00095148	-0.092081	0.027838	2.3807	0.00416198	-0.14228	0.049517	---
36			IDP_SWI_T2star_right_caudate	169	17	rs668799	40716235	C	T	0.278282	0.27828	0.997599	11.03	9.33254e-12	-0.11727	0.017178	2.407	0.0039174	-0.080878	0.028015	3.5774	0.000264606	-0.18023	0.0492	---
37	Volume WM lesions	1	IDP_T2_FLAIR_BIANCA_WMH_volume	165	17	rs3744020	73871773	G	A	0.188491	0.18849	0.998035	11.94	1.14815e-12	0.11742	0.016484	5.2181	6.052e-06	0.11359	0.025065	1.4736	0.0336047	0.10048	0.04721	+++
38	dMRI Crossing pontine tract	1	IDP_dMRI_TBSS_MO_Pontine_crossing_tract	293	18	rs2928990	49421125	T	G	0.10186	0.89814	0.996325	15.401	3.97192e-16	0.20234	0.024804	4.4019	3.9637e-05	0.1539	0.037394	2.6448	0.00226569	0.21413	0.069915	+++
			Supplementary Table 6: Significant results for the univariate genome wide association study on image derived phenotypes. This table provides the results of the univariate genome wide association study on 3,144 IDPs for lead SNPs with -log10 p-values > 11 in the discovery sample, resulting in 369 associations. For each of these SNP/IDP associations, the details about the “cluster” involving the SN…
